# Supplementary material for: Stemness‐related genes revealed by single‐cell profiling of naïve and stimulated human CD34+ cells from CB and mPB
Source: Clin Transl Med. 2023 Jan 22;13(1):e1175. doi: 10.1002/ctm2.1175 (PMC9868212; doi:10.1002/ctm2.1175)
Supplement: Supplementary file 1 — Supporting Information [file CTM2-13-e1175-s006.xlsx]

## Sheet: TableS1
Table. S1 Expression of marker genes in each cell type
Gene	p_val	avg_logFC	pct.1	pct.2	p_val_adj	Cell type
AVP	0	1.0931	0.856	0.318	0	HSC
AJ009632.2	0	0.879657	0.847	0.38	0	HSC
CRHBP	0	0.753534	0.796	0.358	0	HSC
HLF	0	0.60989	0.555	0.12	0	HSC
MLLT3	1.15e-223	0.526387	0.799	0.525	2.83e-219	HSC
KLF6	2.79e-269	1.06227	0.881	0.587	6.88e-265	MPP
VIM	9.0225e-289	0.963331	0.949	0.832	2.22738e-284	MPP
MYADM	2.13842e-223	0.868083	0.72	0.385	5.27912e-219	MPP
ZBTB16	1.82508e-23	0.327356	0.357	0.282	4.50557e-19	LMPP
RHEX	5.87018e-32	0.284257	0.237	0.145	1.44917e-27	LMPP
IFITM1	4.52934e-73	0.465063	0.593	0.481	1.11816e-68	MLP-1
IFITM2	3.19078e-22	0.300215	0.758	0.814	7.87708e-18	MLP-1
MZB1	0.00298343	0.230239	0.608	0.44	1	MLP-2
FAM30A	1.22579e-26	0.248661	0.683	0.72	3.02611e-22	MLP-2
GIMAP5	0	0.932747	0.394	0.053	0	MLP-2
TUBA1B	0	0.792905	0.992	0.869	0	MEMP
DUT	0	0.756984	0.974	0.809	0	MEMP
TUBB	0	0.667422	0.969	0.802	0	MEMP
CENPF	0	1.32566	0.918	0.266	0	CMP
MKI67	1.68994e-39	0.18572	0.107	0.258	4.17195e-35	CMP
LYZ	4.20202e-12	0.807853	0.278	0.195	1.03735e-07	GMP
MPO	1.51699e-39	0.193949	0.316	0.158	3.745e-35	GMP
HBD	5.15156e-181	1.29619	0.433	0.143	1.27177e-176	MEP-1
PLEK	3.48806e-306	1.00623	0.893	0.565	8.61098e-302	MEP-1
BLVRB	0	1.12812	0.82	0.269	0	MEP-2
PCNA	0	0.84698	0.916	0.448	0	MEP-3
GATA2	4.45412e-16	0.410356	0.642	0.636	1.09959e-11	MEP-3
FCER1A	1.24698e-21	0.244965	0.299	0.181	3.07841e-17	MEP-3
MS4A1	0	3.30071	0.937	0.009	0	ProB
IGKC	1.97481e-261	3.09645	0.57	0.018	4.87521e-257	ProB
IGHM	1.71534e-48	2.794	0.924	0.424	4.23466e-44	ProB
CD79A	5.5202e-278	2.1063	0.975	0.057	1.36277e-273	ProB

## Sheet: TableS2
Table. S2 Identified marker genes in each cell type in this study
Gene	p_val	avg_logFC	pct.1	pct.2	p_val_adj	cluster
AVP	0	1.0931	0.856	0.318	0	HSC
AJ009632.2	0	0.879657	0.847	0.38	0	HSC
MEG3	0	0.808263	0.738	0.301	0	HSC
NRIP1	0	0.786516	0.944	0.673	0	HSC
CRHBP	0	0.753534	0.796	0.358	0	HSC
HLF	0	0.60989	0.555	0.12	0	HSC
HOPX	0	0.578723	0.794	0.387	0	HSC
TPT1	2.41e-303	0.441366	0.995	0.958	5.95e-299	HSC
JAML	1.25e-263	0.544829	0.6	0.24	3.08e-259	HSC
ADGRG6	1.03e-253	0.491524	0.549	0.199	2.54e-249	HSC
CD74	2.92e-244	0.558264	0.976	0.867	7.21e-240	HSC
NPR3	1.19e-232	0.562453	0.875	0.628	2.93e-228	HSC
HLA-E	3.64e-228	0.498376	0.963	0.826	8.98e-224	HSC
HIST2H2BE	4.54e-228	0.590967	0.567	0.231	1.12e-223	HSC
AC026369.3	4.53e-227	0.409491	0.405	0.117	1.12e-222	HSC
MLLT3	1.15e-223	0.526387	0.799	0.525	2.83e-219	HSC
HIST1H2BG	9.17e-213	0.64181	0.587	0.251	2.26e-208	HSC
PNRC1	2.43e-204	0.545393	0.888	0.653	6e-200	HSC
SPTBN1	1.09e-203	0.534923	0.859	0.586	2.69e-199	HSC
ADAM28	1.83e-190	0.491288	0.684	0.375	4.53e-186	HSC
HIST1H1C	2.15e-184	0.715259	0.679	0.386	5.32e-180	HSC
CD52	2.94e-179	0.475373	0.846	0.596	7.26e-175	HSC
GUCY1A1	3.47e-178	0.472497	0.717	0.448	8.56e-174	HSC
SETBP1	5.46e-176	0.273162	0.271	0.066	1.35e-171	HSC
ZFP36L2	2.96e-174	0.491256	0.955	0.838	7.3e-170	HSC
HLA-DQB1	3.59e-172	0.589146	0.769	0.541	8.87e-168	HSC
SPINK2	1.87e-170	0.417461	0.936	0.633	4.61e-166	HSC
CLEC9A	4.73e-169	0.291509	0.33	0.103	1.17e-164	HSC
SELL	5.9e-169	0.465029	0.931	0.704	1.46e-164	HSC
PREX2	3.59e-165	0.304606	0.281	0.076	8.86e-161	HSC
HIST1H2AE	9.68e-164	0.408415	0.375	0.13	2.39e-159	HSC
SRSF5	1.37e-161	0.337551	0.979	0.893	3.37e-157	HSC
TARBP1	7.17e-160	0.436243	0.806	0.575	1.77e-155	HSC
FAM30A	2.74e-157	0.4768	0.877	0.694	6.77e-153	HSC
MALAT1	4.75e-156	0.432524	0.996	0.931	1.17e-151	HSC
GBP4	2.26e-154	0.427381	0.725	0.456	5.59e-150	HSC
GOLGA8B	8.69e-154	0.415258	0.763	0.503	2.15e-149	HSC
DUSP1	4.89e-153	0.566764	0.804	0.556	1.21e-148	HSC
NEAT1	1.21e-151	0.411965	0.901	0.702	3e-147	HSC
PTPRC	2.05e-150	0.328475	0.924	0.754	5.06e-146	HSC
RBPMS	1.47e-147	0.345043	0.513	0.247	3.64e-143	HSC
LST1	2.28e-147	0.425747	0.844	0.645	5.62e-143	HSC
COL5A1	5.12e-146	0.300835	0.353	0.126	1.26e-141	HSC
HIST1H2AC	3.22e-144	0.58949	0.533	0.257	7.96e-140	HSC
GAS5	5.76e-141	0.371278	0.969	0.859	1.42e-136	HSC
RPL34	6.86e-141	0.291351	0.987	0.939	1.69e-136	HSC
ICAM3	1.98e-140	0.402146	0.842	0.624	4.9e-136	HSC
HEMGN	5.13e-140	0.445857	0.692	0.425	1.27e-135	HSC
CD37	6.09e-140	0.386996	0.876	0.69	1.5e-135	HSC
SOCS2	1.3e-139	0.400577	0.698	0.469	3.22e-135	HSC
CFH	2.42e-138	0.38358	0.504	0.258	5.97e-134	HSC
GNG11	6.87e-138	0.435939	0.615	0.361	1.7e-133	HSC
BEX1	6.4e-136	0.492912	0.507	0.243	1.58e-131	HSC
HOXA5	3.01e-134	0.329216	0.476	0.224	7.43e-130	HSC
BTG2	8.45e-134	0.391794	0.55	0.279	2.09e-129	HSC
PNISR	2.91e-133	0.357629	0.971	0.847	7.18e-129	HSC
ARGLU1	2.5e-132	0.323187	0.964	0.856	6.16e-128	HSC
LIMCH1	7.2e-132	0.230679	0.21	0.051	1.78e-127	HSC
CCDC18-AS1	8.9e-132	0.398412	0.699	0.445	2.2e-127	HSC
MECOM	1.34e-131	0.326689	0.395	0.169	3.3e-127	HSC
RPL31	4.05e-131	0.325193	0.98	0.93	1e-126	HSC
RPL11	1.21e-128	0.249632	0.987	0.942	3e-124	HSC
EIF4A2	6.56e-126	0.333449	0.937	0.804	1.62e-121	HSC
FLT3	5.88e-124	0.365628	0.563	0.308	1.45e-119	HSC
AL732406.1	2.58e-123	0.212514	0.235	0.067	6.37e-119	HSC
XIST	2.57e-122	0.529008	0.71	0.47	6.34e-118	HSC
CSF3R	2.6e-122	0.385931	0.734	0.472	6.43e-118	HSC
APP	2.91e-122	0.315656	0.744	0.541	7.18e-118	HSC
NLRP1	7.83e-122	0.280667	0.365	0.143	1.93e-117	HSC
SORL1	2.79e-121	0.383152	0.779	0.556	6.89e-117	HSC
RPL3	1.32e-120	0.27366	0.989	0.946	3.26e-116	HSC
TNFAIP2	2.05e-118	0.291249	0.425	0.192	5.07e-114	HSC
UTRN	2.69e-118	0.38508	0.745	0.519	6.64e-114	HSC
HSPB1	3.12e-118	0.383686	0.902	0.751	7.71e-114	HSC
BAALC	1.53e-116	0.33993	0.736	0.485	3.77e-112	HSC
AL031777.3	3.87e-116	0.372322	0.348	0.142	9.55e-112	HSC
MSI2	1.9e-115	0.32194	0.922	0.756	4.69e-111	HSC
LPIN1	2.95e-115	0.333432	0.771	0.576	7.29e-111	HSC
NOP53	5.17e-115	0.343806	0.942	0.797	1.28e-110	HSC
DST	2.04e-114	0.406542	0.584	0.35	5.04e-110	HSC
GOLGA8A	2.43e-114	0.343271	0.69	0.462	6e-110	HSC
GIMAP7	4.16e-114	0.349458	0.502	0.259	1.03e-109	HSC
RABGAP1	1.34e-113	0.354331	0.667	0.444	3.31e-109	HSC
DDX17	1.97e-113	0.332772	0.946	0.828	4.86e-109	HSC
ZKSCAN1	2.14e-113	0.355999	0.829	0.658	5.28e-109	HSC
BEX2	2.25e-113	0.364192	0.714	0.49	5.56e-109	HSC
SCN9A	2.35e-111	0.344796	0.538	0.294	5.8e-107	HSC
RPS18	3.09e-110	0.235809	0.986	0.948	7.62e-106	HSC
C1QTNF4	6.06e-110	0.335343	0.67	0.387	1.5e-105	HSC
EEF1A1	3.94e-109	0.318415	0.988	0.948	9.73e-105	HSC
EIF3E	6.27e-108	0.3077	0.949	0.855	1.55e-103	HSC
RPS27	7.12e-107	0.273828	0.984	0.924	1.76e-102	HSC
JUN	1.12e-104	0.505035	0.77	0.514	2.75e-100	HSC
H1F0	2.44e-104	0.553739	0.661	0.451	6.01e-100	HSC
AC008105.3	3.34e-103	0.294228	0.476	0.243	8.25e-99	HSC
MMRN1	5.29e-103	0.303791	0.499	0.286	1.31e-98	HSC
HIST1H2BD	6.05e-102	0.316146	0.366	0.163	1.49e-97	HSC
RPL9	3.7e-100	0.228321	0.984	0.93	9.14e-96	HSC
FNBP1	1.46e-99	0.310732	0.886	0.728	3.6e-95	HSC
MZB1	2.52e-99	0.380339	0.659	0.417	6.23e-95	HSC
OGT	3.24e-99	0.312976	0.75	0.555	8e-95	HSC
PBXIP1	5.1e-99	0.338618	0.742	0.515	1.26e-94	HSC
HLA-DPB1	2.96e-98	0.357778	0.881	0.726	7.31e-94	HSC
AIF1	6.83e-98	0.304426	0.932	0.826	1.69e-93	HSC
GGTA1P	2.2e-97	0.305777	0.355	0.164	5.44e-93	HSC
TSC22D3	3.93e-97	0.36971	0.685	0.446	9.69e-93	HSC
SERPING1	1.21e-96	0.334467	0.642	0.439	2.99e-92	HSC
GBP2	2.57e-96	0.287738	0.505	0.27	6.33e-92	HSC
ZFAS1	4.1e-96	0.288309	0.954	0.835	1.01e-91	HSC
LILRB2	7.78e-96	0.176753	0.201	0.06	1.92e-91	HSC
IFI16	1.98e-94	0.293365	0.911	0.757	4.88e-90	HSC
WSB1	2.98e-94	0.304632	0.859	0.708	7.36e-90	HSC
RPS3A	1.55e-93	0.205462	0.991	0.946	3.83e-89	HSC
SNHG7	1.67e-93	0.305413	0.859	0.695	4.12e-89	HSC
ERICH1	1.64e-92	0.335958	0.713	0.537	4.04e-88	HSC
CD164	4.9e-92	0.258257	0.907	0.777	1.21e-87	HSC
TFPI	5.11e-92	0.296533	0.495	0.286	1.26e-87	HSC
HIST1H2BC	5.67e-92	0.374684	0.264	0.099	1.4e-87	HSC
ADGRG1	1.67e-91	0.31345	0.64	0.447	4.13e-87	HSC
AREG	2.16e-91	0.59525	0.399	0.198	5.32e-87	HSC
AC103591.3	2.58e-91	0.533428	0.502	0.295	6.36e-87	HSC
ATG16L2	5.3e-91	0.300795	0.702	0.495	1.31e-86	HSC
LAIR1	1.26e-90	0.30634	0.648	0.449	3.1e-86	HSC
FOS	1.36e-89	0.361643	0.828	0.609	3.35e-85	HSC
MDK	1.87e-89	0.314317	0.54	0.327	4.61e-85	HSC
RPL10	1.75e-88	0.226982	0.989	0.938	4.31e-84	HSC
LRBA	7.17e-88	0.301964	0.648	0.465	1.77e-83	HSC
HLA-C	7.61e-88	0.231572	0.954	0.825	1.88e-83	HSC
HLA-DPA1	2.84e-87	0.319851	0.832	0.682	7.01e-83	HSC
NKTR	3.01e-87	0.314977	0.915	0.796	7.44e-83	HSC
RCSD1	4.72e-86	0.291457	0.741	0.533	1.16e-81	HSC
ITSN2	5.61e-86	0.323354	0.764	0.614	1.39e-81	HSC
SYT1	6.21e-85	0.195356	0.203	0.066	1.53e-80	HSC
RPS3	6.94e-85	0.207361	0.991	0.954	1.71e-80	HSC
EVL	4.38e-84	0.277698	0.618	0.43	1.08e-79	HSC
HLA-DRA	6.41e-84	0.305758	0.949	0.824	1.58e-79	HSC
MBNL1	6.52e-84	0.24621	0.914	0.794	1.61e-79	HSC
CLEC2B	9.3e-84	0.274842	0.688	0.513	2.3e-79	HSC
TRIM22	9.65e-84	0.300612	0.517	0.321	2.38e-79	HSC
RPL35A	2.21e-83	0.185813	0.981	0.934	5.46e-79	HSC
CLK1	4.16e-81	0.295894	0.806	0.635	1.03e-76	HSC
EEF2	1.41e-80	0.208606	0.979	0.906	3.47e-76	HSC
RPS12	2.3e-80	0.176157	0.989	0.948	5.68e-76	HSC
MEF2C	1.23e-79	0.291121	0.702	0.539	3.04e-75	HSC
MACF1	3.35e-79	0.242165	0.903	0.769	8.27e-75	HSC
RPL13	3.86e-79	0.16918	0.99	0.951	9.52e-75	HSC
HLA-A	8.46e-79	0.242624	0.971	0.859	2.09e-74	HSC
RPS23	1.84e-78	0.209178	0.986	0.941	4.55e-74	HSC
ANKRD36C	3.18e-78	0.281779	0.843	0.676	7.86e-74	HSC
GIMAP2	3.45e-78	0.268688	0.477	0.287	8.51e-74	HSC
RPS15A	6.61e-78	0.213041	0.984	0.935	1.63e-73	HSC
SNHG32	1.21e-77	0.276269	0.865	0.732	2.99e-73	HSC
CLDN15	1.72e-77	0.281618	0.499	0.312	4.26e-73	HSC
ANKRD28	1.76e-77	0.233802	0.763	0.574	4.34e-73	HSC
HTR1F	3.98e-77	0.289367	0.5	0.315	9.82e-73	HSC
RPS24	6.18e-77	0.26718	0.984	0.93	1.52e-72	HSC
RPS14	9.18e-77	0.194663	0.984	0.945	2.27e-72	HSC
AL671762.1	2.32e-76	0.28307	0.837	0.693	5.73e-72	HSC
XAF1	3.89e-76	0.311912	0.644	0.452	9.61e-72	HSC
LAPTM4B	4.14e-76	0.248583	0.853	0.725	1.02e-71	HSC
RPS9	5.38e-76	0.185817	0.987	0.929	1.33e-71	HSC
HLA-DRB1	7.74e-76	0.333015	0.926	0.799	1.91e-71	HSC
RACK1	9.02e-76	0.189905	0.986	0.925	2.23e-71	HSC
ECHDC2	3.14e-75	0.228435	0.321	0.154	7.74e-71	HSC
RPL26	3.25e-75	0.219527	0.976	0.918	8.01e-71	HSC
MAN1A1	4.34e-75	0.292315	0.558	0.38	1.07e-70	HSC
MSRB3	8.24e-75	0.279762	0.73	0.577	2.03e-70	HSC
RBM5	8.52e-75	0.233488	0.809	0.659	2.1e-70	HSC
RPS29	2.54e-74	0.242854	0.976	0.924	6.26e-70	HSC
FCMR	4.26e-74	0.16543	0.236	0.089	1.05e-69	HSC
HLA-DOA	7.47e-74	0.238944	0.3	0.139	1.84e-69	HSC
AC243919.1	8.62e-74	0.245169	0.939	0.818	2.13e-69	HSC
TAOK3	9.84e-74	0.252423	0.882	0.76	2.43e-69	HSC
PROM1	1.92e-73	0.265582	0.534	0.349	4.75e-69	HSC
SH3TC1	3.52e-73	0.180024	0.317	0.148	8.7e-69	HSC
CALN1	4.58e-73	0.244652	0.414	0.236	1.13e-68	HSC
GNAI1	4.89e-73	0.272835	0.538	0.367	1.21e-68	HSC
IDS	6.7e-73	0.308816	0.642	0.471	1.65e-68	HSC
ABCB1	8.74e-73	0.240849	0.365	0.191	2.16e-68	HSC
IFITM3	1.06e-72	0.204605	0.821	0.602	2.61e-68	HSC
TPM2	3.02e-72	0.216755	0.31	0.147	7.46e-68	HSC
HLA-DRB5	4.75e-72	0.341941	0.732	0.586	1.17e-67	HSC
PLAAT4	6.76e-72	0.257859	0.49	0.294	1.67e-67	HSC
GABPB1-AS1	1.11e-71	0.295088	0.709	0.541	2.73e-67	HSC
CD34	1.94e-71	0.227951	0.857	0.696	4.79e-67	HSC
BST2	3.18e-71	0.241013	0.777	0.592	7.85e-67	HSC
TXNIP	3.38e-71	0.297768	0.722	0.561	8.35e-67	HSC
LTBP3	7.87e-71	0.256762	0.524	0.341	1.94e-66	HSC
FXYD6	4.86e-70	0.151915	0.205	0.077	1.2e-65	HSC
IGHM	8.39e-70	0.307094	0.612	0.406	2.07e-65	HSC
LIMS1	8.91e-70	0.23468	0.837	0.709	2.2e-65	HSC
MAGI2-AS3	1.39e-69	0.280254	0.445	0.274	3.42e-65	HSC
STX3	2.81e-69	0.213382	0.296	0.142	6.93e-65	HSC
SMARCA2	3.6e-69	0.251064	0.787	0.654	8.88e-65	HSC
BNIP3L	3.87e-69	0.23596	0.764	0.628	9.54e-65	HSC
SF3B1	5.7e-69	0.221727	0.946	0.844	1.41e-64	HSC
CAVIN2	8.92e-69	0.361117	0.55	0.393	2.2e-64	HSC
NPM2	1.16e-68	0.18056	0.215	0.083	2.87e-64	HSC
AC092683.1	3.38e-68	0.265771	0.458	0.27	8.35e-64	HSC
COMMD6	4.8e-68	0.205023	0.9	0.79	1.18e-63	HSC
MYCT1	6.78e-68	0.216688	0.338	0.172	1.67e-63	HSC
LRRC70	2.31e-67	0.218657	0.336	0.172	5.69e-63	HSC
MMP28	2.57e-67	0.158156	0.219	0.087	6.34e-63	HSC
CDK5RAP3	3.61e-67	0.250471	0.772	0.642	8.92e-63	HSC
AC090559.1	3.99e-67	0.198797	0.32	0.155	9.86e-63	HSC
GIMAP1	4.61e-67	0.197135	0.327	0.165	1.14e-62	HSC
CD48	1.39e-66	0.226289	0.512	0.32	3.44e-62	HSC
AC138811.2	1.71e-66	0.334676	0.906	0.803	4.22e-62	HSC
YPEL3	1.86e-66	0.223942	0.492	0.302	4.59e-62	HSC
NFKBIZ	2.56e-66	0.265663	0.639	0.436	6.32e-62	HSC
RPL32	2.96e-66	0.167521	0.982	0.935	7.32e-62	HSC
INPP4B	8.13e-66	0.253897	0.407	0.241	2.01e-61	HSC
KMT2A	8.76e-66	0.281689	0.825	0.692	2.16e-61	HSC
ANGPT1	2.18e-65	0.265134	0.678	0.515	5.37e-61	HSC
BTAF1	3.83e-65	0.249895	0.602	0.439	9.46e-61	HSC
AC018521.1	6.55e-65	0.245471	0.759	0.626	1.62e-60	HSC
SCARNA9	7.98e-65	0.263812	0.508	0.326	1.97e-60	HSC
GSTK1	1.59e-64	0.241902	0.792	0.657	3.93e-60	HSC
HIST1H2BN	2.18e-64	0.182359	0.229	0.096	5.39e-60	HSC
LUC7L3	2.42e-64	0.213613	0.963	0.879	5.98e-60	HSC
HIST1H1D	1.41e-63	0.23374	0.483	0.308	3.48e-59	HSC
CCDC175	2.19e-63	0.209915	0.245	0.107	5.4e-59	HSC
GLIPR1	3.09e-63	0.25428	0.498	0.312	7.64e-59	HSC
ELK3	4.24e-63	0.228877	0.505	0.34	1.05e-58	HSC
AHSA2P	4.85e-63	0.257177	0.655	0.514	1.2e-58	HSC
RPL10A	7.48e-63	0.183439	0.98	0.925	1.85e-58	HSC
SNRNP70	9.32e-63	0.21869	0.862	0.746	2.3e-58	HSC
FGD5	1.27e-62	0.182402	0.231	0.1	3.13e-58	HSC
INPP5D	1.38e-62	0.26851	0.711	0.578	3.4e-58	HSC
ERG	1.67e-62	0.276693	0.562	0.405	4.13e-58	HSC
RNF213	1.96e-62	0.191352	0.665	0.501	4.83e-58	HSC
TK2	2.01e-62	0.231397	0.34	0.181	4.97e-58	HSC
IL16	2.45e-62	0.211025	0.497	0.327	6.05e-58	HSC
GVINP1	3.88e-62	0.162756	0.205	0.08	9.59e-58	HSC
AC244197.3	4.5e-62	0.27754	0.602	0.442	1.11e-57	HSC
TFEC	4.03e-61	0.242073	0.579	0.417	9.95e-57	HSC
RPL5	4.16e-61	0.198918	0.986	0.935	1.03e-56	HSC
SKAP1	5.7e-61	0.207152	0.245	0.109	1.41e-56	HSC
N4BP2L2	1.3e-60	0.221024	0.829	0.708	3.2e-56	HSC
RPL3P4	1.54e-60	0.245586	0.811	0.687	3.81e-56	HSC
CD53	1.64e-60	0.227661	0.784	0.646	4.06e-56	HSC
CALHM6	2.52e-60	0.219598	0.619	0.45	6.22e-56	HSC
ADAM8	1.19e-59	0.210291	0.391	0.228	2.93e-55	HSC
SNHG6	3.64e-59	0.215083	0.941	0.832	8.98e-55	HSC
FGFR1OP2	3.91e-59	0.23374	0.76	0.633	9.64e-55	HSC
ITM2C	4.71e-59	0.224333	0.783	0.643	1.16e-54	HSC
RAPGEF2	1.41e-58	0.266935	0.474	0.313	3.49e-54	HSC
RIMKLB	2.02e-58	0.242063	0.501	0.348	4.98e-54	HSC
RPS10-NUDT3	2.82e-58	0.18612	0.974	0.898	6.97e-54	HSC
RPL41	2.89e-58	0.366686	0.911	0.792	7.14e-54	HSC
DLK1	2.91e-58	0.185464	0.223	0.097	7.18e-54	HSC
LINC00342	3.45e-58	0.253494	0.666	0.499	8.52e-54	HSC
NPDC1	3.56e-58	0.226228	0.58	0.401	8.79e-54	HSC
RPL36A-HNRNPH2	4.21e-58	0.258577	0.943	0.837	1.04e-53	HSC
RPL15	8.41e-58	0.151035	0.985	0.934	2.08e-53	HSC
OPTN	1.01e-57	0.224726	0.468	0.305	2.49e-53	HSC
JUP	4e-57	0.217374	0.609	0.453	9.88e-53	HSC
EVI2B	1.39e-56	0.235809	0.461	0.3	3.43e-52	HSC
EEF1G	2.5e-56	0.177197	0.981	0.913	6.18e-52	HSC
AOX2P	2.98e-56	0.19713	0.312	0.161	7.36e-52	HSC
Z84488.2	3.58e-56	0.203605	0.578	0.417	8.85e-52	HSC
PLCB4	7.59e-56	0.248045	0.361	0.208	1.87e-51	HSC
CAVIN1	7.63e-56	0.199195	0.666	0.509	1.88e-51	HSC
ITM2B	9.84e-56	0.161755	0.903	0.782	2.43e-51	HSC
TTN	1.44e-55	0.292405	0.443	0.27	3.55e-51	HSC
CIRBP	1.51e-55	0.191245	0.892	0.783	3.73e-51	HSC
IGF2BP2	1.55e-55	0.231375	0.669	0.539	3.83e-51	HSC
CD109	4.45e-55	0.216141	0.452	0.305	1.1e-50	HSC
MEIS1	5.14e-55	0.23063	0.405	0.253	1.27e-50	HSC
SOCS2-AS1	1.23e-54	0.209892	0.29	0.152	3.04e-50	HSC
RPS10	1.37e-54	0.171571	0.982	0.917	3.38e-50	HSC
HLA-DMA	1.46e-54	0.230202	0.739	0.601	3.62e-50	HSC
SSBP2	2e-54	0.22512	0.6	0.456	4.94e-50	HSC
NFKBIA	2.02e-54	0.246602	0.901	0.761	4.99e-50	HSC
ACAP1	5.39e-54	0.246619	0.763	0.641	1.33e-49	HSC
RPL36A	7.12e-54	0.217966	0.968	0.894	1.76e-49	HSC
RNPC3	1.74e-53	0.233125	0.575	0.432	4.29e-49	HSC
RPS4X	2.08e-53	0.173247	0.981	0.919	5.14e-49	HSC
TAF7	2.34e-53	0.190368	0.84	0.728	5.78e-49	HSC
HSBP1L1	2.42e-53	0.177826	0.226	0.105	5.97e-49	HSC
RPL39	2.65e-53	0.213396	0.929	0.823	6.54e-49	HSC
HMGA2	3.64e-53	0.197786	0.35	0.205	9e-49	HSC
IQGAP2	1.84e-52	0.193728	0.904	0.796	4.53e-48	HSC
CD200	1.95e-52	0.206255	0.335	0.191	4.8e-48	HSC
STARD9	2.92e-52	0.214493	0.319	0.174	7.22e-48	HSC
CARD8	4.19e-52	0.212121	0.615	0.49	1.03e-47	HSC
SH3BP5	5.76e-52	0.13499	0.272	0.137	1.42e-47	HSC
LTB	9.39e-52	0.252492	0.401	0.236	2.32e-47	HSC
KIAA1109	1.43e-51	0.222123	0.568	0.416	3.53e-47	HSC
ITGA6	1.74e-51	0.205574	0.338	0.192	4.29e-47	HSC
EGFL7	2.61e-51	0.211178	0.801	0.656	6.46e-47	HSC
AL031847.2	3.29e-51	0.275398	0.75	0.553	8.13e-47	HSC
KRBA2	5.97e-51	0.181409	0.236	0.112	1.47e-46	HSC
ANKRD36B	6.96e-51	0.217488	0.603	0.436	1.72e-46	HSC
HLA-F	7.61e-51	0.159993	0.323	0.178	1.88e-46	HSC
RPL24	8.65e-51	0.164126	0.982	0.922	2.14e-46	HSC
CCDC171	1.08e-50	0.253762	0.525	0.37	2.68e-46	HSC
MEGF6	1.18e-50	0.189156	0.404	0.247	2.92e-46	HSC
MYO18A	1.29e-50	0.225378	0.578	0.432	3.18e-46	HSC
MYO15B	1.57e-50	0.197065	0.611	0.434	3.88e-46	HSC
TPTEP1	2.27e-50	0.220694	0.34	0.203	5.61e-46	HSC
CD44	2.52e-50	0.138476	0.834	0.691	6.21e-46	HSC
MAP4K2	3.05e-50	0.221548	0.449	0.308	7.52e-46	HSC
PTGER4	3.18e-50	0.199809	0.331	0.187	7.85e-46	HSC
LINC02573	4.14e-50	0.198931	0.441	0.286	1.02e-45	HSC
ZRANB2	4.55e-50	0.193131	0.874	0.766	1.12e-45	HSC
DDIT4	5.41e-50	0.300321	0.435	0.283	1.34e-45	HSC
GMFG	6.53e-50	0.195619	0.93	0.828	1.61e-45	HSC
RPS25	7.68e-50	0.179402	0.976	0.908	1.9e-45	HSC
EBPL	8.44e-50	0.160799	0.825	0.717	2.08e-45	HSC
TSPYL2	9.26e-50	0.229646	0.346	0.2	2.29e-45	HSC
RPL38	1.11e-49	0.184533	0.972	0.904	2.74e-45	HSC
AC004540.2	3.15e-49	0.160225	0.255	0.129	7.78e-45	HSC
PSAP	3.73e-49	0.148982	0.802	0.688	9.22e-45	HSC
PPWD1	4.04e-49	0.234084	0.56	0.434	9.97e-45	HSC
AP002990.1	6.96e-49	0.152388	0.983	0.925	1.72e-44	HSC
TNRC6B	9.58e-49	0.212936	0.649	0.515	2.37e-44	HSC
ANKRD36	1.04e-48	0.184066	0.664	0.502	2.57e-44	HSC
RPL7	1.94e-48	0.14555	0.984	0.934	4.79e-44	HSC
VAMP5	2.46e-48	0.215842	0.501	0.364	6.06e-44	HSC
ANXA5	3.03e-48	0.217561	0.517	0.387	7.48e-44	HSC
PRSS2	3.84e-48	0.18524	0.203	0.09	9.48e-44	HSC
SAMD9L	4.78e-48	0.229585	0.406	0.258	1.18e-43	HSC
RPL22	5.17e-48	0.194994	0.957	0.867	1.28e-43	HSC
CD46	5.96e-48	0.197028	0.673	0.559	1.47e-43	HSC
AC109326.1	1.17e-47	0.220596	0.29	0.158	2.88e-43	HSC
RPS8	1.26e-47	0.179741	0.989	0.962	3.12e-43	HSC
EVI2A	1.42e-47	0.184591	0.306	0.171	3.49e-43	HSC
JAK1	1.46e-47	0.143116	0.827	0.72	3.61e-43	HSC
JMJD1C	1.82e-47	0.209604	0.647	0.515	4.5e-43	HSC
NCOA7	3.02e-47	0.221945	0.61	0.481	7.45e-43	HSC
RPL28	6.11e-47	0.166239	0.978	0.918	1.51e-42	HSC
CHD2	6.6e-47	0.185542	0.719	0.603	1.63e-42	HSC
STX16	8.45e-47	0.189234	0.637	0.517	2.09e-42	HSC
OBSL1	9.1e-47	0.204932	0.358	0.226	2.25e-42	HSC
CTSF	1.57e-46	0.173157	0.274	0.144	3.87e-42	HSC
ODF2L	1.94e-46	0.219789	0.561	0.43	4.78e-42	HSC
CAMK1D	2.15e-46	0.220158	0.585	0.445	5.31e-42	HSC
PSMA3-AS1	2.29e-46	0.195974	0.739	0.621	5.64e-42	HSC
ABLIM1	2.49e-46	0.195706	0.494	0.352	6.15e-42	HSC
IPO11	2.5e-46	0.199552	0.506	0.38	6.18e-42	HSC
SPATA20	2.63e-46	0.204441	0.409	0.268	6.49e-42	HSC
RPL12	2.65e-46	0.150367	0.977	0.92	6.55e-42	HSC
RPS2	3.01e-46	0.159347	0.989	0.97	7.43e-42	HSC
CHD3	4.47e-46	0.134928	0.741	0.636	1.1e-41	HSC
CHD9	6.85e-46	0.192801	0.791	0.683	1.69e-41	HSC
TCF4	1.3e-45	0.223146	0.622	0.497	3.2e-41	HSC
PDE4DIP	1.31e-45	0.183352	0.275	0.149	3.24e-41	HSC
CFLAR	2.04e-45	0.200792	0.693	0.583	5.03e-41	HSC
EIF2S3	3.72e-45	0.188019	0.809	0.713	9.18e-41	HSC
CARD19	4.11e-45	0.176287	0.635	0.519	1.02e-40	HSC
AASS	5.56e-45	0.187528	0.282	0.156	1.37e-40	HSC
KLF3-AS1	5.73e-45	0.189603	0.297	0.162	1.41e-40	HSC
PECAM1	1.98e-44	0.199199	0.624	0.501	4.89e-40	HSC
ELMO1	2.31e-44	0.226614	0.583	0.458	5.7e-40	HSC
H3F3A	2.84e-44	0.277516	0.809	0.68	7.02e-40	HSC
RPS19	2.96e-44	0.14002	0.991	0.948	7.3e-40	HSC
CREBRF	3.31e-44	0.175246	0.41	0.259	8.18e-40	HSC
C11orf21	5.47e-44	0.192903	0.453	0.318	1.35e-39	HSC
HLA-DMB	5.7e-44	0.22832	0.368	0.239	1.41e-39	HSC
HLA-DQA1	1.12e-43	0.265745	0.423	0.294	2.76e-39	HSC
AKAP13	2.29e-43	0.175679	0.695	0.578	5.66e-39	HSC
RPL27A	2.62e-43	0.161361	0.986	0.947	6.47e-39	HSC
SNHG8	3.33e-43	0.185183	0.891	0.776	8.22e-39	HSC
RSRP1	4.1e-43	0.209636	0.647	0.528	1.01e-38	HSC
HERC2P2	5.06e-43	0.196781	0.577	0.438	1.25e-38	HSC
WASHC4	5.21e-43	0.220034	0.568	0.453	1.29e-38	HSC
CALCOCO2	5.41e-43	0.201448	0.66	0.534	1.34e-38	HSC
RIPOR2	7.14e-43	0.141167	0.579	0.441	1.76e-38	HSC
MLXIP	8.16e-43	0.20587	0.649	0.537	2.01e-38	HSC
CTSS	1.44e-42	0.173908	0.658	0.538	3.55e-38	HSC
AC135178.3	1.46e-42	0.148366	0.971	0.893	3.6e-38	HSC
KLF2	4.07e-42	0.266856	0.208	0.097	1e-37	HSC
PTK2B	5.39e-42	0.19497	0.496	0.364	1.33e-37	HSC
PCMTD1	5.75e-42	0.197982	0.531	0.403	1.42e-37	HSC
SPINT2	7.4e-42	0.157874	0.872	0.767	1.83e-37	HSC
YPEL5	7.78e-42	0.176591	0.56	0.405	1.92e-37	HSC
HOXA9	8.17e-42	0.168503	0.609	0.486	2.02e-37	HSC
PFDN5	1.01e-41	0.149905	0.924	0.832	2.48e-37	HSC
BTG1	1.47e-41	0.120268	0.617	0.491	3.64e-37	HSC
AC008124.1	1.63e-41	0.191976	0.52	0.396	4.01e-37	HSC
EPB41L4A-AS1	2.9e-41	0.200356	0.634	0.533	7.16e-37	HSC
HOXA6	4.36e-41	0.131637	0.233	0.121	1.08e-36	HSC
TNFSF10	4.54e-41	0.244408	0.439	0.314	1.12e-36	HSC
SEPTIN6	6.02e-41	0.135503	0.918	0.811	1.49e-36	HSC
REL	6.49e-41	0.210739	0.612	0.49	1.6e-36	HSC
GATAD1	7.87e-41	0.217546	0.554	0.43	1.94e-36	HSC
PDE4B	8.48e-41	0.165871	0.255	0.135	2.09e-36	HSC
SLC25A36	9.82e-41	0.177986	0.684	0.582	2.42e-36	HSC
PRKACB	1.03e-40	0.181856	0.681	0.583	2.55e-36	HSC
BPTF	1.15e-40	0.162744	0.831	0.721	2.83e-36	HSC
ZNF395	1.25e-40	0.200105	0.62	0.513	3.09e-36	HSC
MAGED2	1.56e-40	0.205055	0.602	0.503	3.84e-36	HSC
PHACTR1	1.61e-40	0.223426	0.405	0.279	3.98e-36	HSC
ADA2	1.63e-40	0.154749	0.271	0.153	4.02e-36	HSC
RPL10P3	1.82e-40	0.218664	0.507	0.354	4.49e-36	HSC
DPYD	2.31e-40	0.154532	0.305	0.181	5.71e-36	HSC
ZFP36	2.73e-40	0.195015	0.471	0.326	6.74e-36	HSC
LEPROT	3.99e-40	0.189363	0.67	0.562	9.84e-36	HSC
HLA-B	6.92e-40	0.126704	0.968	0.869	1.71e-35	HSC
EEF1B2	8.94e-40	0.157828	0.981	0.912	2.21e-35	HSC
PPM1F	1.13e-39	0.16321	0.53	0.412	2.78e-35	HSC
HIF1A	1.14e-39	0.190795	0.638	0.527	2.82e-35	HSC
FTX	1.24e-39	0.188908	0.413	0.283	3.06e-35	HSC
KDM5B	1.62e-39	0.188643	0.702	0.586	4.01e-35	HSC
ST3GAL1	2.7e-39	0.187946	0.443	0.317	6.68e-35	HSC
DAPK1	2.81e-39	0.175261	0.48	0.367	6.94e-35	HSC
RPL7A	3.54e-39	0.12566	0.988	0.942	8.74e-35	HSC
BCL11A	3.71e-39	0.178004	0.656	0.537	9.16e-35	HSC
ADPRM	4.06e-39	0.193499	0.37	0.243	1e-34	HSC
USP15	6.46e-39	0.153475	0.769	0.676	1.59e-34	HSC
RNF125	9.39e-39	0.176316	0.442	0.312	2.32e-34	HSC
PAWR	1.07e-38	0.169686	0.492	0.368	2.63e-34	HSC
AKAP9	1.23e-38	0.181824	0.831	0.725	3.05e-34	HSC
TCF7L2	1.69e-38	0.166983	0.281	0.165	4.16e-34	HSC
PTPRD	2.25e-38	0.152648	0.289	0.166	5.55e-34	HSC
RPL23	2.53e-38	0.153665	0.976	0.923	6.25e-34	HSC
ATP8B4	2.53e-38	0.193755	0.513	0.384	6.25e-34	HSC
RPL17-C18orf32	2.73e-38	0.179657	0.975	0.899	6.74e-34	HSC
CCNL1	4.32e-38	0.223204	0.807	0.723	1.07e-33	HSC
CMTM8	4.94e-38	0.11706	0.205	0.105	1.22e-33	HSC
SVIL	5.94e-38	0.190392	0.344	0.221	1.47e-33	HSC
ZSCAN18	1.08e-37	0.173236	0.453	0.316	2.66e-33	HSC
LPP	1.21e-37	0.169648	0.324	0.203	2.98e-33	HSC
ZMAT1	1.48e-37	0.186077	0.359	0.231	3.66e-33	HSC
CYTH4	1.73e-37	0.137383	0.285	0.163	4.26e-33	HSC
FXYD5	2.16e-37	0.173547	0.728	0.639	5.34e-33	HSC
TSC22D1	2.3e-37	0.214827	0.718	0.6	5.69e-33	HSC
C19orf38	2.52e-37	0.149997	0.293	0.179	6.22e-33	HSC
PLAC8	2.82e-37	0.172082	0.832	0.714	6.96e-33	HSC
HHEX	3.01e-37	0.175929	0.624	0.52	7.42e-33	HSC
HIST2H2BD	3.08e-37	0.161166	0.225	0.12	7.6e-33	HSC
OFD1	3.97e-37	0.215878	0.571	0.47	9.81e-33	HSC
FOSB	4.25e-37	0.256387	0.443	0.299	1.05e-32	HSC
USP53	7.16e-37	0.152159	0.268	0.156	1.77e-32	HSC
CLK4	7.35e-37	0.217052	0.45	0.326	1.82e-32	HSC
RAPGEF6	7.75e-37	0.189996	0.424	0.306	1.91e-32	HSC
CCNL2	8.08e-37	0.188024	0.625	0.523	1.99e-32	HSC
NPHP3	8.99e-37	0.178861	0.389	0.261	2.22e-32	HSC
NPHP3-ACAD11	9.38e-37	0.174675	0.437	0.305	2.32e-32	HSC
FCGRT	1.22e-36	0.174422	0.392	0.272	3.02e-32	HSC
EXOC1	2.39e-36	0.188315	0.555	0.45	5.91e-32	HSC
SNHG14	2.69e-36	0.200843	0.502	0.387	6.64e-32	HSC
OGA	2.72e-36	0.164051	0.688	0.578	6.72e-32	HSC
ARL6IP5	4.08e-36	0.176001	0.829	0.756	1.01e-31	HSC
TTC14	4.26e-36	0.18162	0.579	0.46	1.05e-31	HSC
MTATP6P1	5.2e-36	0.189958	0.844	0.694	1.28e-31	HSC
HIST2H2AC	5.39e-36	0.177474	0.308	0.197	1.33e-31	HSC
ARAP2	5.46e-36	0.208676	0.285	0.168	1.35e-31	HSC
TFDP2	8.69e-36	0.158527	0.826	0.727	2.14e-31	HSC
FOXN3	1.02e-35	0.176663	0.662	0.556	2.52e-31	HSC
SETX	1.47e-35	0.191926	0.639	0.53	3.62e-31	HSC
TTC17	1.69e-35	0.19334	0.603	0.497	4.17e-31	HSC
LTBP4	1.86e-35	0.184499	0.37	0.254	4.59e-31	HSC
SHANK3	1.89e-35	0.152058	0.287	0.171	4.67e-31	HSC
RNASET2	1.89e-35	0.169278	0.592	0.47	4.67e-31	HSC
CRYBG1	1.92e-35	0.133455	0.266	0.153	4.74e-31	HSC
MYO5C	2.26e-35	0.155592	0.295	0.179	5.58e-31	HSC
RTCA-AS1	2.5e-35	0.135983	0.226	0.121	6.17e-31	HSC
AL365357.1	4.97e-35	0.187494	0.527	0.385	1.23e-30	HSC
IL27RA	5.73e-35	0.202742	0.53	0.427	1.41e-30	HSC
SYTL4	6.13e-35	0.16932	0.344	0.229	1.51e-30	HSC
NUMA1	8.19e-35	0.18258	0.591	0.501	2.02e-30	HSC
CPNE3	8.55e-35	0.148586	0.492	0.374	2.11e-30	HSC
RPL23A	8.86e-35	0.135827	0.981	0.926	2.19e-30	HSC
DMTF1	1.63e-34	0.14036	0.537	0.413	4.02e-30	HSC
CHMP1B	1.75e-34	0.19056	0.522	0.412	4.33e-30	HSC
RPL13A	1.78e-34	0.118697	0.994	0.963	4.4e-30	HSC
CASP4	2.53e-34	0.180291	0.584	0.484	6.26e-30	HSC
NAALADL1	2.71e-34	0.15987	0.261	0.155	6.7e-30	HSC
NKAIN2	2.76e-34	0.130316	0.224	0.122	6.82e-30	HSC
CCNB1IP1	3.07e-34	0.167882	0.598	0.502	7.59e-30	HSC
ALDH1A1	3.12e-34	0.162084	0.565	0.443	7.69e-30	HSC
DCAF8	3.56e-34	0.170492	0.568	0.466	8.8e-30	HSC
LRRFIP1	3.85e-34	0.121667	0.899	0.805	9.5e-30	HSC
ITGA4	4.03e-34	0.160251	0.902	0.816	9.95e-30	HSC
MARF1	4.41e-34	0.144326	0.393	0.271	1.09e-29	HSC
LYN	5.68e-34	0.156279	0.726	0.64	1.4e-29	HSC
AL139011.2	6.77e-34	0.168798	0.469	0.354	1.67e-29	HSC
ZFHX3	7.13e-34	0.15435	0.22	0.119	1.76e-29	HSC
LOX	9.53e-34	0.154487	0.206	0.11	2.35e-29	HSC
TSPAN32	9.59e-34	0.193631	0.475	0.37	2.37e-29	HSC
NFAT5	1.05e-33	0.170945	0.447	0.328	2.58e-29	HSC
SNHG29	1.51e-33	0.138123	0.959	0.861	3.74e-29	HSC
NT5C2	1.61e-33	0.178757	0.523	0.418	3.97e-29	HSC
LTA4H	1.64e-33	0.149897	0.646	0.556	4.04e-29	HSC
PCBD1	2.23e-33	0.158804	0.487	0.385	5.5e-29	HSC
SGK3	3.2e-33	0.174042	0.527	0.429	7.89e-29	HSC
SRSF11	5.92e-33	0.133145	0.957	0.868	1.46e-28	HSC
SCHIP1	5.98e-33	0.172989	0.364	0.255	1.48e-28	HSC
CHRM3	6.48e-33	0.165612	0.25	0.146	1.6e-28	HSC
POU2F2	7.34e-33	0.13948	0.33	0.213	1.81e-28	HSC
PTPRCAP	8.17e-33	0.15006	0.665	0.53	2.02e-28	HSC
MPDZ	8.81e-33	0.135241	0.219	0.122	2.17e-28	HSC
RPS11	8.84e-33	0.144199	0.984	0.931	2.18e-28	HSC
ZNF439	1.03e-32	0.185484	0.352	0.241	2.55e-28	HSC
STK17B	2.04e-32	0.172131	0.407	0.291	5.04e-28	HSC
ZBTB8A	2.5e-32	0.187552	0.414	0.298	6.18e-28	HSC
CYTH1	2.67e-32	0.141395	0.449	0.328	6.6e-28	HSC
LMO2	2.99e-32	0.138322	0.765	0.65	7.38e-28	HSC
ARHGDIB	3.03e-32	0.150105	0.946	0.855	7.49e-28	HSC
IL18	3.75e-32	0.189792	0.473	0.372	9.27e-28	HSC
MAPK8IP3	5.44e-32	0.160007	0.363	0.247	1.34e-27	HSC
CSRNP1	5.62e-32	0.146286	0.267	0.161	1.39e-27	HSC
AL590226.1	7.2e-32	0.140316	0.241	0.14	1.78e-27	HSC
CASC15	7.68e-32	0.12765	0.297	0.18	1.9e-27	HSC
CBX2	8.56e-32	0.161661	0.39	0.279	2.11e-27	HSC
DOCK2	9.43e-32	0.132501	0.666	0.58	2.33e-27	HSC
SDCCAG8	9.96e-32	0.143067	0.552	0.45	2.46e-27	HSC
CYTL1	1.01e-31	0.143834	0.75	0.635	2.49e-27	HSC
PHF3	1.07e-31	0.120222	0.72	0.629	2.64e-27	HSC
BAZ2A	1.12e-31	0.155663	0.587	0.496	2.76e-27	HSC
CHST13	1.18e-31	0.177795	0.445	0.341	2.9e-27	HSC
PLD4	1.92e-31	0.145346	0.211	0.116	4.73e-27	HSC
SAT1	2.09e-31	0.181005	0.729	0.638	5.17e-27	HSC
VAV3	2.13e-31	0.15391	0.483	0.375	5.26e-27	HSC
RAD51-AS1	2.14e-31	0.157942	0.29	0.18	5.29e-27	HSC
TSIX	3.11e-31	0.13493	0.221	0.123	7.68e-27	HSC
NR4A1	3.64e-31	0.184253	0.23	0.129	8.99e-27	HSC
TRIM8	3.96e-31	0.154686	0.34	0.233	9.78e-27	HSC
PLAG1	4.5e-31	0.128449	0.215	0.119	1.11e-26	HSC
RNF220	6.61e-31	0.147023	0.583	0.492	1.63e-26	HSC
RAB37	9.32e-31	0.145104	0.605	0.5	2.3e-26	HSC
TOMM7	1.13e-30	0.126743	0.941	0.843	2.8e-26	HSC
COL24A1	2.15e-30	0.178263	0.332	0.217	5.3e-26	HSC
BSPRY	2.39e-30	0.155625	0.356	0.251	5.9e-26	HSC
FXR1	2.56e-30	0.125952	0.79	0.708	6.32e-26	HSC
RERE	2.63e-30	0.155997	0.495	0.396	6.49e-26	HSC
ATF3	2.82e-30	0.233133	0.202	0.109	6.95e-26	HSC
AP000769.5	2.9e-30	0.108687	0.228	0.127	7.17e-26	HSC
VPS13C	3.14e-30	0.143888	0.709	0.611	7.74e-26	HSC
KIT	3.22e-30	0.166649	0.457	0.357	7.94e-26	HSC
YTHDC1	3.87e-30	0.112822	0.77	0.684	9.56e-26	HSC
AC104083.1	4.22e-30	0.132911	0.205	0.114	1.04e-25	HSC
PABPC1	4.31e-30	0.126132	0.978	0.91	1.06e-25	HSC
TMEM123	4.37e-30	0.10782	0.856	0.761	1.08e-25	HSC
AP001267.5	4.38e-30	0.127559	0.883	0.778	1.08e-25	HSC
ZNF711	4.79e-30	0.183921	0.51	0.409	1.18e-25	HSC
GABPB1-IT1	5.17e-30	0.167718	0.467	0.358	1.28e-25	HSC
ZNF292	5.66e-30	0.219484	0.566	0.47	1.4e-25	HSC
SYK	6.36e-30	0.161592	0.712	0.616	1.57e-25	HSC
PRAM1	6.4e-30	0.146194	0.403	0.277	1.58e-25	HSC
DIP2A	8.83e-30	0.181387	0.438	0.334	2.18e-25	HSC
EZH1	1.74e-29	0.152058	0.366	0.252	4.3e-25	HSC
LAPTM4A	1.9e-29	0.113154	0.781	0.674	4.7e-25	HSC
FOXP1	1.99e-29	0.106973	0.72	0.627	4.91e-25	HSC
2021-03-06	2.05e-29	0.145662	0.6	0.513	5.05e-25	HSC
CIITA	2.26e-29	0.164781	0.385	0.279	5.57e-25	HSC
YBX3	3.12e-29	0.124675	0.871	0.778	7.69e-25	HSC
GCC2	3.41e-29	0.193394	0.599	0.512	8.43e-25	HSC
FNBP4	3.82e-29	0.154183	0.78	0.702	9.43e-25	HSC
CORO1B	5.03e-29	0.13204	0.726	0.625	1.24e-24	HSC
ERGIC1	5.19e-29	0.130493	0.651	0.567	1.28e-24	HSC
HLA-J	5.36e-29	0.131997	0.397	0.286	1.32e-24	HSC
AC004080.3	5.37e-29	0.126737	0.374	0.271	1.32e-24	HSC
UBA7	5.92e-29	0.15274	0.427	0.323	1.46e-24	HSC
NR3C1	7.93e-29	0.160878	0.534	0.44	1.96e-24	HSC
MICAL1	8.99e-29	0.147011	0.342	0.233	2.22e-24	HSC
ATP2B1-AS1	9.74e-29	0.118185	0.225	0.128	2.4e-24	HSC
SMDT1	1.55e-28	0.157365	0.699	0.625	3.84e-24	HSC
TMEM59	1.75e-28	0.144114	0.755	0.675	4.32e-24	HSC
LY75	1.76e-28	0.142499	0.402	0.298	4.35e-24	HSC
POLD4	2.24e-28	0.174039	0.47	0.373	5.54e-24	HSC
PTEN	2.39e-28	0.121985	0.58	0.485	5.9e-24	HSC
ANXA6	2.48e-28	0.136479	0.607	0.516	6.13e-24	HSC
FLI1	3.44e-28	0.144053	0.46	0.363	8.49e-24	HSC
DIPK1B	3.7e-28	0.149818	0.541	0.45	9.14e-24	HSC
CD69	3.94e-28	0.155328	0.661	0.535	9.72e-24	HSC
IQCJ-SCHIP1	4.48e-28	0.152122	0.338	0.239	1.11e-23	HSC
DDX3X	4.96e-28	0.137168	0.771	0.688	1.23e-23	HSC
EFCAB14	5.38e-28	0.15682	0.497	0.413	1.33e-23	HSC
ZFC3H1	5.44e-28	0.131744	0.563	0.464	1.34e-23	HSC
C1RL-AS1	8.08e-28	0.127899	0.229	0.137	1.99e-23	HSC
CYSLTR1	1.02e-27	0.137884	0.325	0.227	2.53e-23	HSC
EHD2	1.11e-27	0.142195	0.296	0.2	2.75e-23	HSC
AP1G2	1.38e-27	0.167484	0.428	0.333	3.4e-23	HSC
DNAJC10	1.44e-27	0.135447	0.558	0.47	3.57e-23	HSC
VPS51	1.48e-27	0.14704	0.624	0.54	3.65e-23	HSC
TPT1P9	1.6e-27	0.145813	0.3	0.197	3.94e-23	HSC
MAFF	1.64e-27	0.327288	0.257	0.161	4.06e-23	HSC
U1	1.65e-27	0.129273	0.244	0.146	4.08e-23	HSC
MAN1A2	1.74e-27	0.127556	0.565	0.476	4.29e-23	HSC
GNAS	1.82e-27	0.120829	0.948	0.855	4.49e-23	HSC
PCED1A	1.82e-27	0.152842	0.458	0.355	4.5e-23	HSC
AL353622.1	2.55e-27	0.118991	0.226	0.133	6.29e-23	HSC
PDE6G	2.83e-27	0.131749	0.233	0.142	6.99e-23	HSC
MDM4	3.06e-27	0.10968	0.574	0.477	7.55e-23	HSC
CRBN	3.86e-27	0.162653	0.592	0.515	9.52e-23	HSC
SON	4.41e-27	0.119144	0.949	0.857	1.09e-22	HSC
RBM39	5.39e-27	0.111738	0.958	0.873	1.33e-22	HSC
CNTRL	5.85e-27	0.107886	0.775	0.687	1.44e-22	HSC
SYF2	8.22e-27	0.158897	0.715	0.644	2.03e-22	HSC
AKAP8L	8.34e-27	0.134227	0.484	0.387	2.06e-22	HSC
H1FX	8.78e-27	0.303395	0.663	0.575	2.17e-22	HSC
ZNF91	9.27e-27	0.162806	0.38	0.279	2.29e-22	HSC
CEBPB	1.02e-26	0.157535	0.346	0.249	2.52e-22	HSC
KAT6B	1.02e-26	0.150747	0.6	0.509	2.53e-22	HSC
NORAD	1.06e-26	0.117183	0.739	0.646	2.63e-22	HSC
RGS2	1.33e-26	0.154041	0.258	0.163	3.27e-22	HSC
LDLRAD2	1.6e-26	0.14602	0.287	0.186	3.96e-22	HSC
GBP5	1.64e-26	0.138619	0.265	0.174	4.04e-22	HSC
DDAH2	1.7e-26	0.125776	0.712	0.615	4.2e-22	HSC
PRKCH	1.71e-26	0.118598	0.301	0.204	4.23e-22	HSC
VPS36	1.75e-26	0.14599	0.6	0.523	4.31e-22	HSC
MBOAT7	2.36e-26	0.12211	0.667	0.58	5.81e-22	HSC
MLLT6	2.43e-26	0.126771	0.515	0.422	6e-22	HSC
ICA1	2.78e-26	0.182866	0.38	0.29	6.85e-22	HSC
GAPT	2.89e-26	0.159473	0.575	0.487	7.14e-22	HSC
SPTLC2	4.87e-26	0.107848	0.602	0.527	1.2e-21	HSC
CCPG1	5.39e-26	0.178783	0.408	0.319	1.33e-21	HSC
STAT6	6.23e-26	0.133363	0.513	0.43	1.54e-21	HSC
FAU	6.48e-26	0.104806	0.978	0.914	1.6e-21	HSC
HIST1H1E	6.5e-26	0.106745	0.358	0.254	1.61e-21	HSC
AP003419.1	6.63e-26	0.161914	0.438	0.345	1.64e-21	HSC
DGKA	6.82e-26	0.101227	0.282	0.183	1.68e-21	HSC
HCG18	6.91e-26	0.171916	0.508	0.422	1.71e-21	HSC
KAT6A	8.09e-26	0.146165	0.548	0.466	2e-21	HSC
AFF3	8.25e-26	0.118848	0.341	0.232	2.04e-21	HSC
C1RL	8.76e-26	0.137959	0.272	0.179	2.16e-21	HSC
SMG1	9.53e-26	0.165647	0.59	0.512	2.35e-21	HSC
ERAP2	1.07e-25	0.130677	0.447	0.345	2.65e-21	HSC
TIA1	1.09e-25	0.132369	0.71	0.632	2.7e-21	HSC
MTCH1	1.21e-25	0.138325	0.567	0.5	2.99e-21	HSC
NIN	1.22e-25	0.11753	0.735	0.652	3.01e-21	HSC
BEX4	1.22e-25	0.120706	0.647	0.554	3.01e-21	HSC
GTF2IRD2	1.42e-25	0.1037	0.203	0.117	3.5e-21	HSC
AC117378.1	1.49e-25	0.157726	0.558	0.482	3.69e-21	HSC
SFPQ	1.54e-25	0.11208	0.952	0.869	3.81e-21	HSC
PHIP	1.6e-25	0.177982	0.72	0.651	3.95e-21	HSC
DNAAF4-CCPG1	2.17e-25	0.164464	0.402	0.312	5.36e-21	HSC
STX16-NPEPL1	2.25e-25	0.129137	0.336	0.238	5.55e-21	HSC
RPS27AP16	2.4e-25	0.152131	0.678	0.585	5.93e-21	HSC
SESN3	2.79e-25	0.12824	0.385	0.279	6.89e-21	HSC
RALBP1	3.92e-25	0.115216	0.798	0.722	9.67e-21	HSC
TCEAL4	5.12e-25	0.112823	0.752	0.663	1.26e-20	HSC
C1orf21	6.97e-25	0.153164	0.503	0.423	1.72e-20	HSC
MAN2C1	7.14e-25	0.147188	0.414	0.325	1.76e-20	HSC
DOCK8	8.17e-25	0.120494	0.577	0.494	2.02e-20	HSC
RPL34P18	9.36e-25	0.138296	0.495	0.397	2.31e-20	HSC
TRA2A	1.04e-24	0.116995	0.755	0.668	2.57e-20	HSC
ZNF33B	1.1e-24	0.153566	0.38	0.286	2.72e-20	HSC
GPSM2	1.13e-24	0.147418	0.45	0.362	2.79e-20	HSC
BCR	1.24e-24	0.150976	0.458	0.373	3.07e-20	HSC
SH3D21	1.29e-24	0.119232	0.235	0.145	3.18e-20	HSC
ZEB1	1.77e-24	0.150276	0.318	0.222	4.36e-20	HSC
ANKRD11	2.02e-24	0.100684	0.72	0.635	4.98e-20	HSC
SLC17A9	2.23e-24	0.153098	0.405	0.318	5.51e-20	HSC
RPL14	2.53e-24	0.135269	0.976	0.924	6.25e-20	HSC
FOXO3	3.32e-24	0.165253	0.458	0.366	8.19e-20	HSC
EAF2	3.44e-24	0.154967	0.522	0.443	8.48e-20	HSC
GSAP	3.89e-24	0.107448	0.233	0.147	9.6e-20	HSC
PLXNB2	4.68e-24	0.130316	0.285	0.195	1.16e-19	HSC
TGFBRAP1	5.49e-24	0.151113	0.527	0.457	1.36e-19	HSC
PER1	6.26e-24	0.168703	0.28	0.186	1.54e-19	HSC
LONP2	8.36e-24	0.166247	0.489	0.415	2.06e-19	HSC
SLC35D2	9.34e-24	0.107349	0.225	0.139	2.31e-19	HSC
NHLRC3	9.35e-24	0.143173	0.38	0.29	2.31e-19	HSC
FAM219B	9.46e-24	0.15	0.392	0.303	2.34e-19	HSC
SRSF6	1.22e-23	0.119821	0.637	0.572	3.02e-19	HSC
NCKAP1L	1.55e-23	0.119183	0.63	0.564	3.83e-19	HSC
ANKRD10	1.85e-23	0.145754	0.602	0.533	4.56e-19	HSC
AC245033.1	2.14e-23	0.141819	0.971	0.904	5.28e-19	HSC
N4BP2L1	2.44e-23	0.151085	0.44	0.352	6.02e-19	HSC
ZBTB20	2.56e-23	0.197594	0.381	0.282	6.32e-19	HSC
BAZ2B	2.59e-23	0.161447	0.551	0.459	6.4e-19	HSC
ING4	2.68e-23	0.12385	0.462	0.371	6.62e-19	HSC
AKR1C3	2.8e-23	0.186416	0.483	0.39	6.91e-19	HSC
TIE1	3.44e-23	0.131676	0.286	0.2	8.49e-19	HSC
LINC01089	3.97e-23	0.144213	0.31	0.217	9.81e-19	HSC
LAMP2	4.2e-23	0.108532	0.639	0.566	1.04e-18	HSC
SMARCA1	4.36e-23	0.128177	0.222	0.137	1.08e-18	HSC
KLHL6	4.46e-23	0.153543	0.477	0.396	1.1e-18	HSC
IRF3	4.72e-23	0.134824	0.488	0.417	1.17e-18	HSC
OS9	5.05e-23	0.107079	0.659	0.59	1.25e-18	HSC
FAM117A	5.14e-23	0.150644	0.588	0.489	1.27e-18	HSC
CDKN1B	5.4e-23	0.149404	0.437	0.354	1.33e-18	HSC
ROCK1	5.68e-23	0.112477	0.782	0.704	1.4e-18	HSC
HOXB3	6.63e-23	0.124037	0.222	0.141	1.64e-18	HSC
ERCC5	9.97e-23	0.130171	0.567	0.486	2.46e-18	HSC
GOLGB1	1.08e-22	0.11212	0.687	0.602	2.66e-18	HSC
HERC1	1.19e-22	0.158722	0.509	0.424	2.93e-18	HSC
ZNF496	1.22e-22	0.144705	0.303	0.219	3.01e-18	HSC
KLHL24	1.24e-22	0.113353	0.326	0.23	3.06e-18	HSC
MANBA	1.26e-22	0.123305	0.443	0.354	3.1e-18	HSC
PLCL2	1.62e-22	0.116437	0.265	0.18	4.01e-18	HSC
HERC2	1.62e-22	0.131515	0.574	0.501	4.01e-18	HSC
ZNF83	1.75e-22	0.149414	0.381	0.29	4.31e-18	HSC
AC008038.1	1.99e-22	0.125783	0.598	0.519	4.91e-18	HSC
IL12RB2	2.36e-22	0.109137	0.298	0.214	5.82e-18	HSC
PXDN	2.72e-22	0.143189	0.335	0.245	6.71e-18	HSC
SYTL1	2.77e-22	0.130326	0.439	0.348	6.85e-18	HSC
AC005670.3	3.48e-22	0.136939	0.341	0.253	8.59e-18	HSC
JUND	4.11e-22	0.216869	0.65	0.583	1.01e-17	HSC
PACS1	4.19e-22	0.101164	0.34	0.248	1.03e-17	HSC
EIF1	4.35e-22	0.100932	0.972	0.896	1.07e-17	HSC
CLUHP3	4.53e-22	0.112335	0.271	0.18	1.12e-17	HSC
TMEM91	5.03e-22	0.107022	0.281	0.191	1.24e-17	HSC
PCMTD2	5.49e-22	0.114107	0.417	0.325	1.35e-17	HSC
MPHOSPH8	5.6e-22	0.102959	0.752	0.682	1.38e-17	HSC
IRAK3	6.33e-22	0.155595	0.457	0.384	1.56e-17	HSC
RPL37	7.22e-22	0.120844	0.977	0.918	1.78e-17	HSC
ZNF638	8.33e-22	0.108738	0.639	0.565	2.06e-17	HSC
NPC2	9.81e-22	0.114038	0.742	0.662	2.42e-17	HSC
PPFIBP1	1.01e-21	0.152519	0.363	0.28	2.5e-17	HSC
STAG3L5P-PVRIG2P-PILRB	1.06e-21	0.157649	0.462	0.38	2.62e-17	HSC
RPL13P12	1.11e-21	0.107954	0.782	0.712	2.74e-17	HSC
ALCAM	1.65e-21	0.131239	0.385	0.301	4.08e-17	HSC
UBR5-AS1	1.74e-21	0.116987	0.228	0.148	4.29e-17	HSC
DNMT3A	1.92e-21	0.129678	0.595	0.524	4.75e-17	HSC
TBC1D4	2.17e-21	0.139666	0.31	0.228	5.36e-17	HSC
KLC1	2.2e-21	0.130679	0.485	0.41	5.44e-17	HSC
PLCB1	2.22e-21	0.11072	0.293	0.202	5.48e-17	HSC
PKN2	2.9e-21	0.150758	0.497	0.423	7.15e-17	HSC
RGL4	3e-21	0.13177	0.315	0.226	7.41e-17	HSC
VEZF1	3.3e-21	0.107206	0.54	0.463	8.15e-17	HSC
TNRC6C-AS1	3.36e-21	0.126163	0.276	0.186	8.3e-17	HSC
GPATCH2L	4.02e-21	0.142657	0.493	0.42	9.92e-17	HSC
THEMIS2	4.66e-21	0.130064	0.271	0.188	1.15e-16	HSC
CALCOCO1	4.94e-21	0.104365	0.242	0.157	1.22e-16	HSC
CRELD1	4.98e-21	0.114789	0.206	0.128	1.23e-16	HSC
RPS23P8	5.27e-21	0.112914	0.58	0.497	1.3e-16	HSC
FCHO2	5.58e-21	0.104094	0.208	0.13	1.38e-16	HSC
CCDC88C	5.66e-21	0.145363	0.353	0.267	1.4e-16	HSC
AC093010.3	8.64e-21	0.138268	0.236	0.154	2.13e-16	HSC
ADD3	9.14e-21	0.144235	0.519	0.449	2.26e-16	HSC
CREBBP	9.18e-21	0.124557	0.44	0.36	2.27e-16	HSC
AC008695.1	9.3e-21	0.133445	0.366	0.285	2.3e-16	HSC
APOL3	9.43e-21	0.111633	0.258	0.174	2.33e-16	HSC
ID2	1.02e-20	0.234276	0.363	0.274	2.51e-16	HSC
TES	1.05e-20	0.155587	0.58	0.518	2.59e-16	HSC
AHR	1.06e-20	0.146186	0.31	0.23	2.63e-16	HSC
UBE2H	1.11e-20	0.125352	0.316	0.23	2.73e-16	HSC
FNDC3A	1.18e-20	0.131789	0.4	0.319	2.92e-16	HSC
HSD17B11	1.25e-20	0.13611	0.586	0.516	3.09e-16	HSC
RICTOR	1.36e-20	0.133241	0.443	0.359	3.35e-16	HSC
PHC1	1.44e-20	0.123469	0.322	0.235	3.57e-16	HSC
IFIH1	1.48e-20	0.126083	0.31	0.226	3.65e-16	HSC
APEX1	1.58e-20	0.12146	0.888	0.812	3.9e-16	HSC
PRPF6	1.67e-20	0.104915	0.694	0.626	4.13e-16	HSC
PARP14	1.84e-20	0.127403	0.487	0.41	4.55e-16	HSC
NHSL2	1.88e-20	0.124717	0.35	0.265	4.65e-16	HSC
PIM3	1.94e-20	0.139519	0.391	0.31	4.79e-16	HSC
EIF3F	1.99e-20	0.120852	0.808	0.745	4.91e-16	HSC
TMEM205	2.23e-20	0.11501	0.555	0.483	5.5e-16	HSC
SYNE1	2.27e-20	0.131541	0.324	0.24	5.6e-16	HSC
SERTAD2	2.36e-20	0.111819	0.365	0.282	5.82e-16	HSC
ZNF276	3.34e-20	0.149517	0.416	0.332	8.25e-16	HSC
NOTCH1	3.75e-20	0.102235	0.366	0.278	9.25e-16	HSC
SAT2	4.13e-20	0.135032	0.351	0.273	1.02e-15	HSC
EIF3L	4.6e-20	0.102894	0.947	0.842	1.13e-15	HSC
TBC1D10C	6.21e-20	0.1221	0.4	0.319	1.53e-15	HSC
SCAPER	6.57e-20	0.128991	0.308	0.224	1.62e-15	HSC
SENP7	6.98e-20	0.128072	0.376	0.288	1.72e-15	HSC
PRPF8	7.4e-20	0.104412	0.709	0.639	1.83e-15	HSC
XRN1	8.67e-20	0.109872	0.453	0.368	2.14e-15	HSC
AC013394.1	9.88e-20	0.113829	0.43	0.346	2.44e-15	HSC
MT-ND2	1.06e-19	0.112596	0.98	0.915	2.62e-15	HSC
DMXL2	1.1e-19	0.134138	0.207	0.134	2.71e-15	HSC
TNFRSF14	1.1e-19	0.116234	0.352	0.271	2.73e-15	HSC
AL591846.1	1.21e-19	0.109239	0.238	0.158	2.99e-15	HSC
ZC3H11A	1.25e-19	0.107304	0.659	0.603	3.1e-15	HSC
ZNF302	1.34e-19	0.13419	0.392	0.317	3.3e-15	HSC
SMIM3	1.38e-19	0.171498	0.395	0.318	3.4e-15	HSC
AC010733.2	1.49e-19	0.128094	0.366	0.28	3.69e-15	HSC
RPL5P4	1.56e-19	0.150404	0.65	0.594	3.84e-15	HSC
GPBP1	1.78e-19	0.124113	0.674	0.614	4.39e-15	HSC
IP6K2	1.78e-19	0.125087	0.615	0.553	4.4e-15	HSC
FAM111A	1.82e-19	0.113207	0.533	0.459	4.5e-15	HSC
ASH1L	1.93e-19	0.100476	0.497	0.418	4.77e-15	HSC
SPAG9	1.98e-19	0.104883	0.502	0.422	4.88e-15	HSC
RFTN1	2.61e-19	0.117228	0.361	0.29	6.44e-15	HSC
CEP68	2.96e-19	0.127321	0.366	0.286	7.32e-15	HSC
LRRC37A4P	3.08e-19	0.128873	0.304	0.222	7.59e-15	HSC
TTLL3	3.1e-19	0.12094	0.27	0.191	7.64e-15	HSC
BIVM	3.39e-19	0.138949	0.475	0.405	8.38e-15	HSC
IGBP1	6.67e-19	0.117187	0.478	0.415	1.65e-14	HSC
TLE4	6.76e-19	0.104161	0.358	0.272	1.67e-14	HSC
TCEAL9	7.45e-19	0.142348	0.547	0.479	1.84e-14	HSC
IK	7.65e-19	0.104034	0.819	0.746	1.89e-14	HSC
C9orf43	7.74e-19	0.101587	0.243	0.165	1.91e-14	HSC
TP53INP1	7.96e-19	0.119317	0.23	0.151	1.97e-14	HSC
CERT1	8e-19	0.122965	0.42	0.345	1.97e-14	HSC
EGLN1	8.92e-19	0.128563	0.283	0.207	2.2e-14	HSC
HOXB2	9.24e-19	0.123242	0.293	0.218	2.28e-14	HSC
H3F3B	1.05e-18	0.16287	0.977	0.916	2.59e-14	HSC
TCEA2	1.11e-18	0.115146	0.272	0.195	2.74e-14	HSC
SLU7	1.2e-18	0.118839	0.607	0.549	2.96e-14	HSC
DPPA4	1.29e-18	0.116892	0.467	0.391	3.18e-14	HSC
MCTP1	1.67e-18	0.120168	0.275	0.202	4.13e-14	HSC
ZBTB10	1.68e-18	0.11984	0.219	0.144	4.15e-14	HSC
SP140L	1.83e-18	0.162022	0.452	0.389	4.51e-14	HSC
TNFSF4	2.21e-18	0.119451	0.207	0.134	5.45e-14	HSC
DOCK1	2.35e-18	0.132813	0.262	0.187	5.79e-14	HSC
CSNK1E	2.4e-18	0.106872	0.432	0.363	5.91e-14	HSC
TOX	2.74e-18	0.103012	0.28	0.199	6.76e-14	HSC
CDCP1	2.9e-18	0.11398	0.205	0.134	7.16e-14	HSC
NFATC2	3.11e-18	0.112481	0.314	0.236	7.68e-14	HSC
JPX	3.3e-18	0.144388	0.542	0.485	8.15e-14	HSC
AL138963.4	3.35e-18	0.19257	0.303	0.219	8.26e-14	HSC
ROBO3	3.97e-18	0.136503	0.259	0.187	9.81e-14	HSC
DDX60L	4.07e-18	0.12446	0.263	0.185	1e-13	HSC
DACH1	4.21e-18	0.118767	0.211	0.141	1.04e-13	HSC
AC027290.2	4.69e-18	0.116849	0.283	0.203	1.16e-13	HSC
BRWD1	4.98e-18	0.135284	0.487	0.419	1.23e-13	HSC
DENND11	5.66e-18	0.147228	0.365	0.295	1.4e-13	HSC
GALNT7	5.96e-18	0.110904	0.525	0.467	1.47e-13	HSC
PHF11	6.87e-18	0.123119	0.441	0.372	1.7e-13	HSC
BIVM-ERCC5	6.99e-18	0.116548	0.519	0.451	1.73e-13	HSC
PHYKPL	7.07e-18	0.129247	0.351	0.28	1.74e-13	HSC
ACAP2	7.25e-18	0.125068	0.577	0.52	1.79e-13	HSC
CHD6	1.03e-17	0.150789	0.488	0.429	2.53e-13	HSC
TMC8	1.04e-17	0.114217	0.528	0.469	2.56e-13	HSC
CYYR1	1.11e-17	0.10538	0.26	0.186	2.74e-13	HSC
PGPEP1	1.21e-17	0.143642	0.403	0.327	2.99e-13	HSC
CYLD	1.31e-17	0.125745	0.462	0.382	3.24e-13	HSC
ILF3-DT	1.46e-17	0.130312	0.489	0.426	3.6e-13	HSC
MCM3AP	2.02e-17	0.106186	0.444	0.376	4.98e-13	HSC
FAM160B2	2.11e-17	0.118376	0.223	0.151	5.21e-13	HSC
PURB	2.62e-17	0.119661	0.443	0.377	6.46e-13	HSC
CENPC	2.71e-17	0.152218	0.54	0.48	6.69e-13	HSC
TRAF5	2.94e-17	0.150114	0.448	0.376	7.26e-13	HSC
BIRC3	3.04e-17	0.145675	0.259	0.181	7.52e-13	HSC
IGF1R	3.24e-17	0.128385	0.353	0.274	8e-13	HSC
KANTR	3.75e-17	0.118218	0.233	0.161	9.27e-13	HSC
LINC00667	4.31e-17	0.123851	0.35	0.281	1.06e-12	HSC
LY75-CD302	4.74e-17	0.124032	0.435	0.375	1.17e-12	HSC
PLD3	4.75e-17	0.10419	0.305	0.235	1.17e-12	HSC
ATG14	4.91e-17	0.13191	0.32	0.243	1.21e-12	HSC
TMEM259	5.58e-17	0.101956	0.513	0.454	1.38e-12	HSC
ITPR1	5.63e-17	0.1119	0.422	0.349	1.39e-12	HSC
CNOT6L	5.66e-17	0.100725	0.447	0.379	1.4e-12	HSC
USP11	8.38e-17	0.121589	0.533	0.476	2.07e-12	HSC
RGL2	9.38e-17	0.127083	0.348	0.281	2.32e-12	HSC
FAM160B1	1.29e-16	0.13467	0.295	0.224	3.19e-12	HSC
CLSTN1	1.33e-16	0.137722	0.483	0.42	3.28e-12	HSC
TMEM63A	1.52e-16	0.110591	0.333	0.259	3.76e-12	HSC
SLC9A7	1.59e-16	0.127736	0.324	0.253	3.93e-12	HSC
LINC01578	1.99e-16	0.102258	0.582	0.522	4.92e-12	HSC
RNF19A	2.09e-16	0.114523	0.337	0.264	5.17e-12	HSC
CTDSP2	2.18e-16	0.118569	0.422	0.357	5.38e-12	HSC
WDR48	2.19e-16	0.115628	0.522	0.461	5.41e-12	HSC
ACCS	2.23e-16	0.111715	0.319	0.246	5.5e-12	HSC
ACAD11	2.4e-16	0.104557	0.288	0.21	5.92e-12	HSC
MYEF2	2.45e-16	0.135943	0.286	0.213	6.05e-12	HSC
BICD1	2.46e-16	0.101399	0.331	0.261	6.08e-12	HSC
RRP7BP	2.79e-16	0.122158	0.322	0.255	6.88e-12	HSC
KLF7	2.8e-16	0.120624	0.213	0.145	6.9e-12	HSC
ZC3H6	2.84e-16	0.107938	0.213	0.143	7.02e-12	HSC
NFIA	3.06e-16	0.105618	0.248	0.177	7.55e-12	HSC
PWWP3A	3.14e-16	0.125974	0.489	0.433	7.76e-12	HSC
TRIM56	3.15e-16	0.13451	0.581	0.527	7.77e-12	HSC
INO80B-WBP1	4.05e-16	0.106558	0.437	0.367	9.99e-12	HSC
TSTD1	4.21e-16	0.106064	0.581	0.522	1.04e-11	HSC
DSG2	4.62e-16	0.125224	0.335	0.267	1.14e-11	HSC
ARID1B	5.07e-16	0.106654	0.492	0.429	1.25e-11	HSC
RPL18AP3	5.31e-16	0.108046	0.651	0.574	1.31e-11	HSC
ANKZF1	7.19e-16	0.109719	0.3	0.228	1.77e-11	HSC
FAM3C	8.34e-16	0.120519	0.244	0.18	2.06e-11	HSC
CCDC115	8.42e-16	0.140581	0.422	0.356	2.08e-11	HSC
DYNC1H1	8.87e-16	0.109402	0.624	0.573	2.19e-11	HSC
COPA	9.94e-16	0.112149	0.612	0.554	2.46e-11	HSC
HGSNAT	1.08e-15	0.136214	0.366	0.301	2.66e-11	HSC
EXOC7	1.1e-15	0.124969	0.462	0.409	2.7e-11	HSC
CCDC88B	1.38e-15	0.128933	0.26	0.188	3.42e-11	HSC
SCARF1	1.4e-15	0.109232	0.281	0.214	3.45e-11	HSC
AC025159.1	1.4e-15	0.126738	0.265	0.197	3.45e-11	HSC
WDFY2	1.66e-15	0.106232	0.388	0.328	4.09e-11	HSC
KAT2A	2.47e-15	0.101739	0.363	0.3	6.09e-11	HSC
CIR1	2.85e-15	0.127484	0.575	0.526	7.04e-11	HSC
SBDS	3.14e-15	0.166172	0.457	0.406	7.76e-11	HSC
RHOF	3.26e-15	0.101661	0.386	0.325	8.06e-11	HSC
CEP135	3.5e-15	0.128202	0.378	0.313	8.63e-11	HSC
ANKRA2	3.51e-15	0.123415	0.253	0.186	8.66e-11	HSC
ZSCAN30	3.81e-15	0.120167	0.288	0.219	9.41e-11	HSC
ZMYM6	4.2e-15	0.128721	0.305	0.239	1.04e-10	HSC
MAST4	4.51e-15	0.121187	0.338	0.272	1.11e-10	HSC
STARD3	4.51e-15	0.114967	0.37	0.311	1.11e-10	HSC
TMEM163	4.58e-15	0.101914	0.213	0.152	1.13e-10	HSC
ARHGAP9	5.46e-15	0.106057	0.501	0.442	1.35e-10	HSC
C11orf54	6.37e-15	0.123139	0.368	0.303	1.57e-10	HSC
NUB1	8.54e-15	0.101556	0.568	0.524	2.11e-10	HSC
MYSM1	9.1e-15	0.102262	0.446	0.385	2.25e-10	HSC
TMEM189-UBE2V1	9.3e-15	0.103586	0.632	0.584	2.3e-10	HSC
BOD1L1	9.58e-15	0.108057	0.583	0.53	2.37e-10	HSC
DENND5A	1.01e-14	0.121625	0.289	0.22	2.49e-10	HSC
TRPV2	1.03e-14	0.110951	0.462	0.405	2.55e-10	HSC
SNRK	1.11e-14	0.144382	0.256	0.191	2.75e-10	HSC
STAG3L5P	1.15e-14	0.109842	0.269	0.201	2.85e-10	HSC
QARS	1.21e-14	0.109326	0.699	0.65	2.99e-10	HSC
DDIT3	1.54e-14	0.243768	0.275	0.204	3.79e-10	HSC
NR1H3	1.92e-14	0.11113	0.211	0.151	4.74e-10	HSC
VPS8	2.01e-14	0.109906	0.313	0.248	4.96e-10	HSC
NEK3	2.54e-14	0.110217	0.24	0.174	6.27e-10	HSC
GALT	2.63e-14	0.124793	0.322	0.259	6.5e-10	HSC
AFF4	2.68e-14	0.127014	0.376	0.313	6.62e-10	HSC
ALPK1	2.96e-14	0.105288	0.24	0.175	7.31e-10	HSC
ABCD4	4.24e-14	0.128435	0.459	0.403	1.05e-09	HSC
FAM228B	5.25e-14	0.126897	0.346	0.277	1.3e-09	HSC
VAMP2	5.4e-14	0.119931	0.385	0.332	1.33e-09	HSC
RPL13AP5	6.17e-14	0.110603	0.452	0.392	1.52e-09	HSC
BIRC6	6.19e-14	0.113457	0.485	0.427	1.53e-09	HSC
FLNB	7.68e-14	0.105637	0.286	0.222	1.9e-09	HSC
TEC	7.7e-14	0.11725	0.48	0.422	1.9e-09	HSC
ATF6	7.97e-14	0.11552	0.574	0.532	1.97e-09	HSC
B3GNT5	8.16e-14	0.139905	0.252	0.195	2.01e-09	HSC
PAXIP1-AS1	8.85e-14	0.113961	0.342	0.286	2.18e-09	HSC
ALG13	9.2e-14	0.117886	0.343	0.285	2.27e-09	HSC
EBLN3P	9.43e-14	0.111579	0.398	0.344	2.33e-09	HSC
PCF11	1.02e-13	0.111811	0.499	0.451	2.51e-09	HSC
RGS14	1.07e-13	0.104787	0.37	0.313	2.64e-09	HSC
SRSF8	1.19e-13	0.108689	0.515	0.468	2.94e-09	HSC
ZNF33A	1.2e-13	0.122197	0.477	0.424	2.97e-09	HSC
TJP2	1.26e-13	0.109571	0.226	0.167	3.12e-09	HSC
ZFAND1	1.46e-13	0.129082	0.379	0.33	3.6e-09	HSC
KDM6B	1.53e-13	0.104566	0.236	0.17	3.79e-09	HSC
PKD2	1.63e-13	0.131863	0.338	0.282	4.03e-09	HSC
FAM13A	1.74e-13	0.107769	0.214	0.155	4.3e-09	HSC
ZNF280D	1.78e-13	0.109745	0.375	0.316	4.38e-09	HSC
BIN2	2.09e-13	0.118692	0.527	0.477	5.17e-09	HSC
DGLUCY	2.56e-13	0.123767	0.525	0.481	6.33e-09	HSC
ME3	2.61e-13	0.101359	0.298	0.236	6.43e-09	HSC
ZFP90	2.68e-13	0.112771	0.26	0.199	6.61e-09	HSC
RGS19	2.8e-13	0.104897	0.448	0.397	6.91e-09	HSC
WDR91	2.89e-13	0.101374	0.204	0.146	7.14e-09	HSC
FBXO16	2.92e-13	0.126897	0.366	0.311	7.2e-09	HSC
ARHGAP4	3.48e-13	0.100433	0.493	0.45	8.59e-09	HSC
IRF1	4.79e-13	0.106997	0.475	0.412	1.18e-08	HSC
NCOA3	5.44e-13	0.102991	0.252	0.19	1.34e-08	HSC
RPL37A	6.45e-13	0.102283	0.979	0.919	1.59e-08	HSC
ATXN3	6.49e-13	0.111829	0.411	0.36	1.6e-08	HSC
HSPA1A	7.93e-13	0.135323	0.422	0.37	1.96e-08	HSC
CTBP2	8.03e-13	0.103576	0.539	0.51	1.98e-08	HSC
UBR2	8.67e-13	0.102261	0.371	0.312	2.14e-08	HSC
GCA	8.73e-13	0.103983	0.378	0.331	2.16e-08	HSC
GRAMD1A	1.07e-12	0.102391	0.306	0.245	2.63e-08	HSC
FRG1HP	1.09e-12	0.10447	0.403	0.349	2.69e-08	HSC
CXCR4	1.14e-12	0.144149	0.332	0.268	2.83e-08	HSC
FAM8A1	1.2e-12	0.106065	0.277	0.216	2.96e-08	HSC
ANXA4	1.29e-12	0.105041	0.392	0.344	3.19e-08	HSC
GADD45A	1.52e-12	0.143891	0.4	0.347	3.76e-08	HSC
DZIP3	1.63e-12	0.11307	0.232	0.172	4.02e-08	HSC
ADAT2	2.21e-12	0.110495	0.362	0.31	5.46e-08	HSC
L3HYPDH	2.64e-12	0.100862	0.236	0.181	6.51e-08	HSC
GARS-DT	2.84e-12	0.121341	0.301	0.24	7.01e-08	HSC
ACSF3	3.1e-12	0.101044	0.34	0.288	7.66e-08	HSC
AC138649.1	4.03e-12	0.101562	0.355	0.302	9.94e-08	HSC
MCTP2	4.88e-12	0.103045	0.335	0.279	1.2e-07	HSC
KIAA2026	5.57e-12	0.122497	0.34	0.282	1.38e-07	HSC
MBTD1	6.66e-12	0.109546	0.363	0.31	1.64e-07	HSC
DDX59	8.47e-12	0.101582	0.258	0.2	2.09e-07	HSC
EPSTI1	8.73e-12	0.117169	0.407	0.35	2.15e-07	HSC
CEP95	9.56e-12	0.123845	0.412	0.362	2.36e-07	HSC
TRIM38	1.38e-11	0.100166	0.331	0.275	3.4e-07	HSC
CCNDBP1	1.49e-11	0.117738	0.482	0.446	3.68e-07	HSC
DEF6	1.51e-11	0.117148	0.403	0.363	3.72e-07	HSC
LETMD1	1.88e-11	0.111393	0.353	0.301	4.63e-07	HSC
SESN1	2.43e-11	0.126744	0.263	0.208	5.99e-07	HSC
LATS2	2.47e-11	0.104374	0.28	0.225	6.1e-07	HSC
NAP1L3	2.58e-11	0.140275	0.223	0.171	6.38e-07	HSC
TBC1D15	2.78e-11	0.110697	0.513	0.477	6.86e-07	HSC
MTIF3	3.48e-11	0.113036	0.552	0.518	8.6e-07	HSC
AC104452.1	3.77e-11	0.101318	0.32	0.272	9.3e-07	HSC
AC005912.1	4.13e-11	0.128629	0.413	0.359	1.02e-06	HSC
N4BP2	9.62e-11	0.101485	0.485	0.436	2.37e-06	HSC
KRT18	1.78e-10	0.118427	0.219	0.167	4.4e-06	HSC
ATXN7	2.36e-10	0.108359	0.279	0.225	5.83e-06	HSC
DUSP3	4.02e-10	0.108329	0.314	0.27	9.93e-06	HSC
FMNL1	4.7e-10	0.11907	0.401	0.354	1.16e-05	HSC
SUN1	7.38e-10	0.103251	0.448	0.412	1.82e-05	HSC
DDHD1	1.36e-09	0.12141	0.306	0.254	3.36e-05	HSC
COQ8B	1.64e-09	0.102243	0.268	0.221	4.04e-05	HSC
RPAP2	3.38e-09	0.129708	0.372	0.334	8.33e-05	HSC
LRMP	3.59e-09	0.114005	0.414	0.377	8.87e-05	HSC
TAPT1	3.6e-09	0.114669	0.289	0.241	8.88e-05	HSC
DCAF16	6.02e-09	0.100354	0.307	0.266	0.00014858	HSC
AL358113.1	7.96e-09	0.109723	0.255	0.216	0.00019639	HSC
MXD4	1.14e-08	0.106696	0.341	0.295	0.000280248	HSC
KLF10	3.37e-08	0.121449	0.321	0.278	0.000832071	HSC
NAT9	4.88e-08	0.113453	0.333	0.296	0.0012057	HSC
ADAM10	1.69e-07	0.102608	0.396	0.371	0.00417634	HSC
CEP290	2.02e-07	0.105642	0.49	0.473	0.00499275	HSC
STAP1	2.36e-07	0.109085	0.265	0.23	0.00582518	HSC
ELMSAN1	2.73e-07	0.136051	0.333	0.301	0.00674454	HSC
HLA-DRB6	5.25e-07	0.127948	0.27	0.224	0.0129699	HSC
ALS2	2.93e-06	0.101878	0.293	0.265	0.0723012	HSC
HIST3H2A	7.32e-06	0.116243	0.218	0.187	0.180816	HSC
MBTPS1	1.6e-05	0.112997	0.368	0.349	0.396046	HSC
EPHB6	3.7e-05	0.111965	0.248	0.219	0.912688	HSC
CENPT	4.85e-05	0.100199	0.286	0.269	1	HSC
CWF19L2	0.000107645	0.112225	0.348	0.331	1	HSC
DLG1	0.00738045	0.101953	0.303	0.297	1	HSC
VIM	9.02e-289	0.963331	0.949	0.832	2.23e-284	MPP
KLF6	2.79e-269	1.06227	0.881	0.587	6.88e-265	MPP
PBXIP1	5.45e-269	0.799546	0.855	0.511	1.34e-264	MPP
TSC22D3	1.16e-245	0.840057	0.802	0.441	2.87e-241	MPP
MYADM	2.14e-223	0.868083	0.72	0.385	5.28e-219	MPP
AHNAK	1.23e-214	0.706467	0.772	0.431	3.04e-210	MPP
DPYSL3	8.74e-200	0.348475	0.345	0.084	2.16e-195	MPP
ANXA1	8.97e-159	0.748778	0.805	0.553	2.21e-154	MPP
EMP1	1.61e-158	0.470012	0.31	0.083	3.97e-154	MPP
KLF4	1.75e-147	0.299435	0.213	0.042	4.31e-143	MPP
ANKRD28	2.67e-145	0.673241	0.799	0.576	6.6e-141	MPP
FOSB	2.4e-139	0.731164	0.582	0.291	5.93e-135	MPP
TSPAN2	3.33e-137	0.501075	0.565	0.285	8.23e-133	MPP
KLF2	4.13e-137	0.461544	0.316	0.091	1.02e-132	MPP
DUSP1	7.73e-135	0.637957	0.814	0.561	1.91e-130	MPP
TPT1	1.01e-133	0.341625	0.983	0.96	2.5e-129	MPP
IDS	1.68e-133	0.596067	0.711	0.47	4.14e-129	MPP
CD44	5.84e-127	0.476173	0.86	0.692	1.44e-122	MPP
RGCC	1.17e-122	0.564903	0.264	0.073	2.89e-118	MPP
LMNA	2.6e-122	0.661833	0.527	0.262	6.43e-118	MPP
FOS	7.48e-120	0.698046	0.851	0.613	1.85e-115	MPP
CALCOCO2	7.94e-112	0.446598	0.748	0.53	1.96e-107	MPP
AJ009632.2	6.29e-110	0.457682	0.696	0.404	1.55e-105	MPP
AC020916.1	9.65e-107	0.498057	0.379	0.157	2.38e-102	MPP
SELL	8.04e-105	0.41534	0.895	0.712	1.98e-100	MPP
WDR49	1e-104	0.333846	0.325	0.116	2.48e-100	MPP
AC244197.3	1.61e-102	0.508077	0.655	0.442	3.98e-98	MPP
PPP1R15A	1.92e-102	0.533907	0.692	0.466	4.75e-98	MPP
CRIP1	5.74e-98	0.694623	0.508	0.291	1.42e-93	MPP
NFKBIA	2.04e-97	0.434728	0.9	0.764	5.05e-93	MPP
FHL1	2.91e-97	0.518164	0.588	0.372	7.17e-93	MPP
GBP2	5.69e-92	0.340676	0.529	0.274	1.41e-87	MPP
GAS7	6.98e-92	0.247573	0.291	0.105	1.72e-87	MPP
ATP2B1	3.69e-91	0.463143	0.699	0.514	9.11e-87	MPP
PNRC1	2.12e-90	0.360305	0.886	0.659	5.24e-86	MPP
TUBA1A	9.02e-90	0.460045	0.864	0.753	2.23e-85	MPP
LRRC70	3.55e-86	0.274545	0.382	0.172	8.77e-82	MPP
MZB1	1.83e-85	0.394746	0.68	0.421	4.51e-81	MPP
ZFP36	8.58e-85	0.412581	0.549	0.323	2.12e-80	MPP
FAM30A	5.79e-81	0.384534	0.827	0.702	1.43e-76	MPP
YPEL5	1.52e-79	0.61768	0.61	0.405	3.75e-75	MPP
MALAT1	3.45e-79	0.371221	0.981	0.934	8.52e-75	MPP
SPINK2	1.38e-78	0.360916	0.86	0.647	3.42e-74	MPP
TCP11L2	1.61e-78	0.169704	0.202	0.061	3.98e-74	MPP
PTPRC	1.7e-77	0.358968	0.874	0.762	4.19e-73	MPP
AL928654.3	1.01e-76	0.663932	0.514	0.323	2.5e-72	MPP
C1QTNF4	2.11e-76	0.312143	0.659	0.394	5.2e-72	MPP
MCL1	4.49e-74	0.498445	0.724	0.582	1.11e-69	MPP
PTPN14	2.22e-73	0.203428	0.218	0.074	5.47e-69	MPP
CLK1	1.63e-71	0.323555	0.809	0.639	4.02e-67	MPP
NOP53	2.53e-71	0.32098	0.916	0.802	6.24e-67	MPP
S100A10	1.99e-69	0.596106	0.536	0.359	4.92e-65	MPP
RPL10	5.65e-69	0.216681	0.975	0.941	1.4e-64	MPP
SMIM24	2.81e-68	0.352662	0.785	0.629	6.93e-64	MPP
HLA-A	2.97e-68	0.271844	0.938	0.865	7.32e-64	MPP
ITM2C	4e-68	0.350723	0.765	0.648	9.87e-64	MPP
ATP2B1-AS1	5.82e-67	0.240337	0.292	0.124	1.44e-62	MPP
NEAT1	1.09e-65	0.461804	0.833	0.712	2.69e-61	MPP
ADGRE5	1.39e-64	0.429646	0.405	0.23	3.44e-60	MPP
RPS3A	2.2e-64	0.183954	0.976	0.948	5.43e-60	MPP
CA5B	3.44e-64	0.222873	0.26	0.107	8.49e-60	MPP
BAALC	5.76e-64	0.289527	0.685	0.495	1.42e-59	MPP
CYTH1	1.51e-63	0.248062	0.524	0.325	3.73e-59	MPP
CSF3R	3.53e-63	0.275802	0.707	0.48	8.72e-59	MPP
SCN9A	4.29e-63	0.28574	0.5	0.303	1.06e-58	MPP
LRRFIP1	9.07e-62	0.285239	0.884	0.808	2.24e-57	MPP
ARL4C	1.26e-61	0.319427	0.259	0.105	3.12e-57	MPP
HLA-E	9.43e-61	0.262439	0.922	0.832	2.33e-56	MPP
RPS27	2.68e-60	0.233521	0.97	0.927	6.62e-56	MPP
FNBP1	3.93e-60	0.267196	0.846	0.735	9.69e-56	MPP
ZSCAN18	4.13e-60	0.302581	0.5	0.315	1.02e-55	MPP
ID3	5.2e-60	0.427907	0.203	0.073	1.28e-55	MPP
RPL31	8.36e-58	0.249868	0.969	0.932	2.06e-53	MPP
JUN	2.09e-57	0.552711	0.745	0.523	5.16e-53	MPP
ATP8B4	3.86e-57	0.260565	0.566	0.382	9.54e-53	MPP
SSBP2	5.13e-57	0.320449	0.611	0.459	1.27e-52	MPP
RPS29	1.17e-56	0.238096	0.966	0.926	2.88e-52	MPP
SPTBN1	1.3e-56	0.240256	0.777	0.6	3.22e-52	MPP
YBX3	1.76e-56	0.343639	0.853	0.782	4.35e-52	MPP
EEF1A1	4.11e-56	0.256749	0.976	0.95	1.01e-51	MPP
NAP1L1	9.5e-56	0.185666	0.946	0.906	2.34e-51	MPP
DDX17	1.23e-55	0.236041	0.913	0.834	3.03e-51	MPP
SRSF5	7.74e-55	0.2325	0.952	0.898	1.91e-50	MPP
RPL11	2.4e-54	0.17292	0.969	0.945	5.94e-50	MPP
PNISR	3.86e-54	0.258726	0.926	0.853	9.52e-50	MPP
JUND	1.72e-52	0.616029	0.7	0.58	4.25e-48	MPP
EEF2	1.8e-52	0.194626	0.96	0.91	4.45e-48	MPP
NRIP1	2.3e-52	0.262401	0.826	0.69	5.69e-48	MPP
AKAP13	3.14e-52	0.317706	0.701	0.58	7.76e-48	MPP
WSB1	3.47e-52	0.275112	0.816	0.715	8.56e-48	MPP
RPL28	7.61e-52	0.197878	0.964	0.921	1.88e-47	MPP
RPL13A	3.25e-51	0.153071	0.983	0.965	8.03e-47	MPP
RPS12	8.41e-51	0.152559	0.972	0.951	2.08e-46	MPP
CYTH4	1.53e-50	0.214666	0.324	0.162	3.77e-46	MPP
IPO11	2.38e-50	0.280858	0.526	0.381	5.87e-46	MPP
ADGRG6	2.38e-50	0.222943	0.398	0.22	5.88e-46	MPP
RPL3	2.45e-50	0.199378	0.98	0.948	6.05e-46	MPP
FOXN3	2.99e-50	0.297186	0.683	0.557	7.38e-46	MPP
HLA-C	8.36e-50	0.241384	0.908	0.831	2.06e-45	MPP
RPS10-NUDT3	2.18e-49	0.192815	0.95	0.902	5.39e-45	MPP
RPL34	2.39e-49	0.201634	0.973	0.941	5.91e-45	MPP
NFKBIZ	2.67e-49	0.301962	0.618	0.443	6.59e-45	MPP
RCSD1	2.78e-49	0.251328	0.694	0.542	6.86e-45	MPP
CD52	4.49e-49	0.269517	0.782	0.608	1.11e-44	MPP
RPLP1	8.33e-48	0.168083	0.986	0.975	2.06e-43	MPP
RPS8	2.85e-47	0.193472	0.982	0.963	7.03e-43	MPP
FDX1	3.42e-47	0.259249	0.515	0.38	8.44e-43	MPP
ZFAS1	3.5e-47	0.216779	0.902	0.843	8.65e-43	MPP
CD74	7.89e-47	0.259739	0.922	0.874	1.95e-42	MPP
CEP126	2.69e-46	0.205566	0.249	0.115	6.64e-42	MPP
GAS5	3.72e-46	0.227657	0.924	0.865	9.19e-42	MPP
SORL1	1.13e-45	0.230683	0.716	0.566	2.79e-41	MPP
RPS18	1.57e-45	0.163515	0.972	0.95	3.87e-41	MPP
RPS9	3.34e-45	0.148677	0.965	0.933	8.25e-41	MPP
UTRN	9e-45	0.214856	0.692	0.529	2.22e-40	MPP
RPS3	9.49e-45	0.165864	0.973	0.956	2.34e-40	MPP
MBOAT7	1.42e-44	0.237365	0.7	0.58	3.51e-40	MPP
JUP	2.7e-44	0.23421	0.6	0.458	6.66e-40	MPP
RPL35A	4.52e-44	0.149047	0.966	0.937	1.11e-39	MPP
RPL27A	4.56e-44	0.178292	0.978	0.949	1.13e-39	MPP
MTURN	5.49e-44	0.312265	0.537	0.401	1.36e-39	MPP
SPNS3	1.15e-43	0.23868	0.514	0.337	2.83e-39	MPP
TNFAIP2	1.24e-42	0.208789	0.361	0.203	3.07e-38	MPP
RPS19	1.26e-42	0.145651	0.977	0.95	3.1e-38	MPP
AC243919.1	1.28e-42	0.227693	0.894	0.824	3.16e-38	MPP
TNFAIP3	1.35e-42	0.359379	0.286	0.149	3.34e-38	MPP
REPIN1	1.87e-42	0.228741	0.555	0.431	4.62e-38	MPP
RBPMS	3.7e-42	0.200906	0.421	0.261	9.12e-38	MPP
GNAS	4.96e-42	0.211553	0.924	0.859	1.23e-37	MPP
RPS24	9.4e-42	0.225871	0.965	0.933	2.32e-37	MPP
GLIPR1	1.69e-41	0.254716	0.475	0.318	4.18e-37	MPP
ATXN7L3B	4.86e-41	0.204628	0.712	0.615	1.2e-36	MPP
CCNL1	6.44e-41	0.344792	0.808	0.725	1.59e-36	MPP
TIPARP	8.83e-41	0.233885	0.259	0.132	2.18e-36	MPP
RPS14	1.57e-40	0.154772	0.975	0.947	3.89e-36	MPP
PTGER4	1.88e-40	0.235039	0.334	0.191	4.64e-36	MPP
XAF1	2.35e-40	0.236648	0.617	0.459	5.81e-36	MPP
VIM-AS1	5.8e-40	0.249681	0.202	0.093	1.43e-35	MPP
SARAF	1.15e-39	0.223204	0.841	0.752	2.83e-35	MPP
RPL9	1.48e-39	0.160961	0.971	0.932	3.65e-35	MPP
PRAM1	2.61e-39	0.205452	0.438	0.277	6.43e-35	MPP
RBM39	4.87e-39	0.190337	0.935	0.877	1.2e-34	MPP
ICAM3	5.05e-39	0.246281	0.752	0.636	1.25e-34	MPP
RPS10	5.12e-39	0.150676	0.958	0.921	1.26e-34	MPP
RPL39	5.36e-39	0.252074	0.901	0.828	1.32e-34	MPP
H1FX	6.42e-39	0.308008	0.695	0.575	1.59e-34	MPP
SAT1	1.09e-38	0.39057	0.708	0.642	2.68e-34	MPP
OGA	1.69e-38	0.242467	0.699	0.579	4.17e-34	MPP
TFPI	1.87e-38	0.239751	0.439	0.295	4.63e-34	MPP
NKTR	3.27e-38	0.21177	0.873	0.802	8.06e-34	MPP
RPS11	4.82e-38	0.170216	0.97	0.933	1.19e-33	MPP
TAGLN2	9.77e-38	0.218644	0.908	0.821	2.41e-33	MPP
RNASET2	1.15e-37	0.228211	0.602	0.472	2.85e-33	MPP
RPS15A	1.54e-37	0.159957	0.964	0.938	3.79e-33	MPP
CLEC2B	1.54e-37	0.225043	0.639	0.521	3.81e-33	MPP
PECAM1	1.77e-37	0.233778	0.625	0.504	4.37e-33	MPP
RPS6	2.08e-37	0.115183	0.982	0.968	5.13e-33	MPP
RPL13	3.75e-37	0.122595	0.978	0.953	9.27e-33	MPP
EEF1G	3.78e-37	0.157514	0.959	0.917	9.32e-33	MPP
AC044849.1	4.1e-37	0.171417	0.204	0.093	1.01e-32	MPP
CD37	4.27e-37	0.219468	0.788	0.702	1.06e-32	MPP
CAMK1D	5.05e-37	0.265285	0.572	0.449	1.25e-32	MPP
CD34	1.27e-36	0.211626	0.795	0.705	3.14e-32	MPP
RNF213	1.44e-36	0.216615	0.638	0.507	3.55e-32	MPP
KDM5B	1.67e-36	0.256107	0.705	0.588	4.13e-32	MPP
RPL32	3.18e-36	0.131212	0.968	0.938	7.86e-32	MPP
SNHG32	3.55e-36	0.190594	0.818	0.739	8.76e-32	MPP
SVIL	3.69e-36	0.201847	0.361	0.222	9.1e-32	MPP
RPL7A	4.87e-36	0.123121	0.97	0.944	1.2e-31	MPP
RPS25	7.43e-36	0.171923	0.964	0.91	1.83e-31	MPP
JMJD1C	8.54e-36	0.365959	0.614	0.52	2.11e-31	MPP
YPEL3	1.15e-35	0.183701	0.458	0.309	2.84e-31	MPP
CHMP1B	2.05e-35	0.270081	0.539	0.413	5.06e-31	MPP
SNHG7	2.23e-35	0.216471	0.801	0.704	5.51e-31	MPP
PDE4B	3.44e-35	0.2225	0.26	0.137	8.49e-31	MPP
RPL7	7.16e-35	0.130966	0.971	0.936	1.77e-30	MPP
RPL26	7.88e-35	0.158365	0.953	0.922	1.94e-30	MPP
STARD9	8.1e-35	0.215075	0.308	0.179	2e-30	MPP
RPL37	8.94e-35	0.159652	0.96	0.921	2.21e-30	MPP
AP002990.1	9.8e-35	0.137008	0.966	0.927	2.42e-30	MPP
NR3C1	1.37e-34	0.22832	0.562	0.44	3.38e-30	MPP
RAB11FIP1	1.5e-34	0.259503	0.301	0.18	3.7e-30	MPP
AOX2P	1.61e-34	0.136087	0.304	0.165	3.96e-30	MPP
CMAHP	1.69e-34	0.20366	0.347	0.216	4.18e-30	MPP
RPS20	2.44e-34	0.12902	0.969	0.942	6.02e-30	MPP
KMT2E	2.71e-34	0.271228	0.706	0.609	6.7e-30	MPP
IGHM	2.93e-34	0.12543	0.572	0.414	7.22e-30	MPP
RNF125	6.12e-34	0.193015	0.452	0.314	1.51e-29	MPP
EIF4A2	8.27e-34	0.177644	0.886	0.812	2.04e-29	MPP
SEPTIN11	1.16e-33	0.259575	0.779	0.686	2.86e-29	MPP
MACF1	1.36e-33	0.174776	0.848	0.776	3.36e-29	MPP
PABPC1	1.53e-33	0.16131	0.96	0.914	3.77e-29	MPP
HIF1A	1.58e-33	0.229969	0.639	0.53	3.9e-29	MPP
AL671762.1	1.91e-33	0.193495	0.786	0.701	4.73e-29	MPP
UBC	2.03e-33	0.244391	0.915	0.853	5.02e-29	MPP
KMT2A	2.69e-33	0.206428	0.79	0.698	6.64e-29	MPP
RPS23	2.95e-33	0.147007	0.972	0.943	7.28e-29	MPP
RACK1	6.62e-33	0.129877	0.957	0.929	1.63e-28	MPP
RPL3P4	6.91e-33	0.199405	0.789	0.691	1.71e-28	MPP
ITM2B	7.54e-33	0.184027	0.869	0.788	1.86e-28	MPP
EVI2B	8.52e-33	0.201474	0.443	0.305	2.1e-28	MPP
HLA-B	9.97e-33	0.180962	0.947	0.873	2.46e-28	MPP
GOLGB1	1.37e-32	0.228494	0.707	0.603	3.38e-28	MPP
RPL5	1.68e-32	0.159121	0.97	0.937	4.14e-28	MPP
ARID4B	1.7e-32	0.212533	0.854	0.788	4.21e-28	MPP
S100A11	1.86e-32	0.30233	0.505	0.375	4.59e-28	MPP
TLE4	1.94e-32	0.1747	0.406	0.27	4.8e-28	MPP
ATG16L2	3.41e-32	0.19252	0.644	0.505	8.41e-28	MPP
CHD2	4.79e-32	0.235717	0.706	0.607	1.18e-27	MPP
HIST1H2AC	6.29e-32	0.344367	0.413	0.273	1.55e-27	MPP
RPS21	6.41e-32	0.155254	0.961	0.92	1.58e-27	MPP
FLT3	8.55e-32	0.19366	0.466	0.322	2.11e-27	MPP
ADAM28	8.75e-32	0.225193	0.534	0.395	2.16e-27	MPP
CCDC18-AS1	1.03e-31	0.221392	0.595	0.46	2.55e-27	MPP
UCP2	1.62e-31	0.240536	0.614	0.521	4.01e-27	MPP
RPL22	2.32e-31	0.179684	0.921	0.872	5.72e-27	MPP
ANXA6	4.14e-31	0.205368	0.616	0.517	1.02e-26	MPP
RPL36A	4.22e-31	0.182253	0.945	0.897	1.04e-26	MPP
ETS1	6.94e-31	0.176954	0.331	0.204	1.71e-26	MPP
INPP5D	8.93e-31	0.197302	0.681	0.584	2.2e-26	MPP
TTN	9.88e-31	0.158607	0.428	0.276	2.44e-26	MPP
CYLD	1.38e-30	0.240039	0.503	0.381	3.42e-26	MPP
N4BP2	2.06e-30	0.236015	0.549	0.432	5.08e-26	MPP
GBP4	2.19e-30	0.161644	0.605	0.473	5.42e-26	MPP
DDAH2	2.93e-30	0.214266	0.708	0.618	7.24e-26	MPP
MYO18A	4.47e-30	0.198543	0.552	0.438	1.1e-25	MPP
RPL23A	4.65e-30	0.132344	0.963	0.928	1.15e-25	MPP
RPS4X	5.16e-30	0.137168	0.961	0.922	1.27e-25	MPP
PIK3IP1	9.82e-30	0.186322	0.292	0.166	2.42e-25	MPP
BTG1	1.2e-29	0.234127	0.599	0.496	2.97e-25	MPP
DENND5A	1.92e-29	0.180467	0.339	0.217	4.75e-25	MPP
RPS2	1.99e-29	0.138704	0.988	0.971	4.91e-25	MPP
SNHG6	2.02e-29	0.161303	0.897	0.839	4.98e-25	MPP
ESYT2	2.84e-29	0.21367	0.572	0.474	7.02e-25	MPP
NLRP1	5.09e-29	0.129209	0.276	0.156	1.26e-24	MPP
HOPX	5.69e-29	0.180692	0.563	0.416	1.41e-24	MPP
RGS2	9.33e-29	0.179378	0.279	0.163	2.3e-24	MPP
ZKSCAN1	9.35e-29	0.180814	0.752	0.669	2.31e-24	MPP
CTSS	1.87e-28	0.233736	0.631	0.543	4.6e-24	MPP
RPL23	1.97e-28	0.144846	0.965	0.925	4.86e-24	MPP
ATF3	2.02e-28	0.355572	0.209	0.11	4.99e-24	MPP
LINC01578	2.16e-28	0.200381	0.616	0.521	5.32e-24	MPP
RFX2	3.1e-28	0.166093	0.203	0.108	7.64e-24	MPP
ARGLU1	3.2e-28	0.141331	0.918	0.863	7.9e-24	MPP
PIK3R1	4.37e-28	0.190129	0.655	0.556	1.08e-23	MPP
LRBA	4.74e-28	0.172004	0.58	0.475	1.17e-23	MPP
SF3B1	9.87e-28	0.158641	0.906	0.85	2.44e-23	MPP
RPL38	1.14e-27	0.153236	0.953	0.907	2.81e-23	MPP
EIF3E	1.28e-27	0.159083	0.915	0.86	3.15e-23	MPP
UBE2Q2P1	1.61e-27	0.157241	0.284	0.171	3.98e-23	MPP
RELL1	1.72e-27	0.157455	0.222	0.123	4.24e-23	MPP
SYF2	1.81e-27	0.1915	0.724	0.645	4.48e-23	MPP
RPL18A	1.82e-27	0.132028	0.972	0.942	4.49e-23	MPP
COL24A1	2.1e-27	0.200027	0.341	0.219	5.2e-23	MPP
CD48	2.5e-27	0.162816	0.459	0.329	6.18e-23	MPP
RPL10A	2.93e-27	0.130559	0.961	0.927	7.23e-23	MPP
TES	3.14e-27	0.209454	0.604	0.518	7.74e-23	MPP
PLAC8	3.85e-27	0.176721	0.805	0.719	9.51e-23	MPP
DNAJB6	4.12e-27	0.224136	0.73	0.664	1.02e-22	MPP
ANKRD36C	5.09e-27	0.165561	0.783	0.685	1.26e-22	MPP
RIPOR2	7.77e-27	0.230391	0.551	0.447	1.92e-22	MPP
TRBC2	8.71e-27	0.218943	0.667	0.547	2.15e-22	MPP
CREBRF	1.04e-26	0.205853	0.393	0.264	2.57e-22	MPP
SPTAN1	1.21e-26	0.165713	0.412	0.293	2.99e-22	MPP
ELF1	1.21e-26	0.240917	0.848	0.787	3e-22	MPP
RPL24	1.3e-26	0.121397	0.957	0.926	3.2e-22	MPP
ISG20	2.09e-26	0.142381	0.282	0.167	5.17e-22	MPP
ACAP1	2.29e-26	0.198077	0.73	0.647	5.66e-22	MPP
OGT	3.1e-26	0.188305	0.668	0.567	7.66e-22	MPP
PLAAT4	3.38e-26	0.166283	0.437	0.303	8.34e-22	MPP
AREG	4.76e-26	0.180158	0.335	0.208	1.17e-21	MPP
EEF1B2	6.49e-26	0.138955	0.956	0.915	1.6e-21	MPP
CRHBP	7.29e-26	0.20231	0.515	0.392	1.8e-21	MPP
KIAA1109	7.46e-26	0.217267	0.537	0.422	1.84e-21	MPP
KLF3-AS1	7.57e-26	0.164993	0.278	0.167	1.87e-21	MPP
RPL37A	7.65e-26	0.151489	0.964	0.921	1.89e-21	MPP
MTATP6P1	8.92e-26	0.195826	0.815	0.7	2.2e-21	MPP
FRMD4B	1.01e-25	0.239971	0.424	0.32	2.5e-21	MPP
CSRNP1	1.06e-25	0.156113	0.27	0.164	2.62e-21	MPP
ITSN2	1.16e-25	0.196595	0.698	0.623	2.87e-21	MPP
TP53INP1	1.5e-25	0.13737	0.259	0.15	3.7e-21	MPP
RPL36A-HNRNPH2	1.67e-25	0.191157	0.907	0.843	4.13e-21	MPP
AL138963.4	1.92e-25	0.326153	0.327	0.219	4.74e-21	MPP
LTBP3	3.25e-25	0.17355	0.471	0.35	8.03e-21	MPP
SEPTIN6	3.61e-25	0.120166	0.866	0.818	8.91e-21	MPP
MAFF	3.68e-25	0.231821	0.27	0.162	9.09e-21	MPP
TARBP1	3.92e-25	0.182897	0.668	0.592	9.68e-21	MPP
RBM5	3.93e-25	0.17033	0.741	0.668	9.7e-21	MPP
ODF2L	4.99e-25	0.225064	0.528	0.435	1.23e-20	MPP
KLF10	6.69e-25	0.165722	0.391	0.273	1.65e-20	MPP
AHSA2P	7.32e-25	0.210256	0.607	0.521	1.81e-20	MPP
PLCB1	9.8e-25	0.163993	0.314	0.203	2.42e-20	MPP
RPL15	1e-24	0.10453	0.966	0.937	2.47e-20	MPP
TRA2A	1.01e-24	0.189292	0.733	0.672	2.48e-20	MPP
CHD9	1.05e-24	0.190606	0.75	0.689	2.58e-20	MPP
APBB1IP	1.06e-24	0.201442	0.616	0.547	2.62e-20	MPP
ARHGAP9	1.1e-24	0.204276	0.529	0.441	2.73e-20	MPP
YWHAZ	1.82e-24	0.15106	0.869	0.818	4.49e-20	MPP
HSD17B11	1.9e-24	0.204294	0.602	0.516	4.69e-20	MPP
STK17B	2.07e-24	0.22527	0.404	0.294	5.1e-20	MPP
EIF1	2.92e-24	0.147405	0.941	0.901	7.2e-20	MPP
DST	3.82e-24	0.236412	0.467	0.365	9.43e-20	MPP
NPR3	4.16e-24	0.161355	0.731	0.646	1.03e-19	MPP
GOLGA8B	5.27e-24	0.208627	0.614	0.522	1.3e-19	MPP
ZEB1	5.94e-24	0.140614	0.336	0.223	1.47e-19	MPP
ADGRG1	7.6e-24	0.192333	0.552	0.459	1.88e-19	MPP
IFI16	1.1e-23	0.167189	0.858	0.765	2.71e-19	MPP
TAF7	1.6e-23	0.15367	0.798	0.735	3.94e-19	MPP
NT5C2	2.18e-23	0.168669	0.516	0.421	5.38e-19	MPP
NFKB2	2.33e-23	0.204182	0.207	0.116	5.74e-19	MPP
RPL13P12	2.78e-23	0.216555	0.773	0.714	6.86e-19	MPP
MEGF6	2.94e-23	0.158261	0.366	0.254	7.25e-19	MPP
NPDC1	2.96e-23	0.161838	0.523	0.41	7.3e-19	MPP
HIST1H1C	3.39e-23	0.196952	0.524	0.406	8.37e-19	MPP
SERPING1	3.69e-23	0.168719	0.551	0.451	9.11e-19	MPP
IQGAP2	3.9e-23	0.140625	0.864	0.802	9.64e-19	MPP
B2M	4.04e-23	0.1619	0.985	0.948	9.98e-19	MPP
BSPRY	4.48e-23	0.152251	0.357	0.254	1.11e-18	MPP
RPL14	5.42e-23	0.160655	0.962	0.927	1.34e-18	MPP
CD69	8.94e-23	0.212995	0.651	0.539	2.21e-18	MPP
AL031847.2	9.13e-23	0.226191	0.693	0.563	2.25e-18	MPP
ANKRD36B	9.94e-23	0.161625	0.561	0.444	2.45e-18	MPP
RPS28	1.23e-22	0.13601	0.967	0.918	3.05e-18	MPP
RPL41	1.75e-22	0.261955	0.86	0.799	4.32e-18	MPP
XIST	1.8e-22	0.204554	0.643	0.481	4.43e-18	MPP
MSI2	2.78e-22	0.114717	0.841	0.767	6.87e-18	MPP
EVI2A	2.96e-22	0.170619	0.275	0.176	7.3e-18	MPP
GIMAP2	2.98e-22	0.15108	0.407	0.298	7.36e-18	MPP
PHF3	3.47e-22	0.134961	0.704	0.632	8.57e-18	MPP
GIMAP7	4.83e-22	0.207121	0.386	0.274	1.19e-17	MPP
SH3TC1	5.07e-22	0.127157	0.255	0.157	1.25e-17	MPP
PRMT2	5.17e-22	0.176505	0.617	0.558	1.28e-17	MPP
AC013394.1	6.53e-22	0.178755	0.447	0.347	1.61e-17	MPP
OPTN	6.62e-22	0.185856	0.414	0.314	1.63e-17	MPP
ARID4A	7.05e-22	0.263137	0.503	0.418	1.74e-17	MPP
GOLGA8A	7.41e-22	0.215038	0.559	0.478	1.83e-17	MPP
CRYBG1	7.55e-22	0.116752	0.256	0.156	1.86e-17	MPP
RPL17-C18orf32	7.6e-22	0.147929	0.948	0.903	1.88e-17	MPP
PTK2B	7.67e-22	0.161266	0.468	0.37	1.89e-17	MPP
CALCRL	7.77e-22	0.116636	0.207	0.12	1.92e-17	MPP
CARD19	8.64e-22	0.178076	0.602	0.525	2.13e-17	MPP
HIPK1	8.98e-22	0.185103	0.458	0.369	2.22e-17	MPP
BAZ2B	9.88e-22	0.144733	0.565	0.46	2.44e-17	MPP
H1F0	1.11e-21	0.191093	0.553	0.465	2.75e-17	MPP
CASP4	1.35e-21	0.176559	0.565	0.488	3.33e-17	MPP
TRAF5	1.6e-21	0.154972	0.472	0.376	3.95e-17	MPP
PTPRD	1.63e-21	0.12829	0.271	0.17	4.03e-17	MPP
NHSL2	1.67e-21	0.157578	0.366	0.265	4.11e-17	MPP
CD53	1.76e-21	0.136813	0.723	0.654	4.33e-17	MPP
WASF2	2.32e-21	0.137914	0.775	0.703	5.72e-17	MPP
RNF19A	3.43e-21	0.205406	0.361	0.264	8.47e-17	MPP
RASGRP2	3.54e-21	0.170752	0.631	0.556	8.75e-17	MPP
IRF1	4.79e-21	0.236649	0.514	0.41	1.18e-16	MPP
CAST	6.12e-21	0.23625	0.512	0.449	1.51e-16	MPP
AC135178.3	6.18e-21	0.12226	0.936	0.898	1.53e-16	MPP
CD9	7.53e-21	0.266523	0.204	0.122	1.86e-16	MPP
ARRDC3	7.6e-21	0.174394	0.231	0.14	1.88e-16	MPP
ARHGEF17	1.03e-20	0.115971	0.206	0.12	2.55e-16	MPP
ANGPT1	1.5e-20	0.174805	0.611	0.524	3.69e-16	MPP
ARMH1	1.66e-20	0.148258	0.637	0.558	4.09e-16	MPP
TMEM63A	2.06e-20	0.164598	0.357	0.259	5.08e-16	MPP
REL	2.31e-20	0.275334	0.56	0.497	5.7e-16	MPP
ANKRD36	2.63e-20	0.165655	0.609	0.51	6.49e-16	MPP
H3F3A	2.7e-20	0.231273	0.748	0.688	6.67e-16	MPP
AC090559.1	2.91e-20	0.134163	0.26	0.164	7.18e-16	MPP
N4BP2L2	2.92e-20	0.176828	0.787	0.715	7.2e-16	MPP
AKAP9	3.49e-20	0.154686	0.786	0.731	8.62e-16	MPP
PAIP2	4.17e-20	0.161809	0.835	0.784	1.03e-15	MPP
STX3	4.65e-20	0.132586	0.24	0.151	1.15e-15	MPP
SHOC2	4.87e-20	0.186681	0.557	0.488	1.2e-15	MPP
NPHP3	5.34e-20	0.148055	0.369	0.266	1.32e-15	MPP
SCARNA9	5.98e-20	0.146845	0.445	0.336	1.48e-15	MPP
SPAG9	6.04e-20	0.209999	0.501	0.424	1.49e-15	MPP
ZNF395	7.42e-20	0.158877	0.584	0.519	1.83e-15	MPP
JAML	7.98e-20	0.12887	0.379	0.267	1.97e-15	MPP
DIP2A	8.66e-20	0.171827	0.431	0.337	2.14e-15	MPP
BPTF	9.62e-20	0.168256	0.779	0.728	2.38e-15	MPP
HNRNPA1	1.12e-19	0.102747	0.961	0.934	2.77e-15	MPP
LPIN1	1.13e-19	0.143328	0.659	0.59	2.79e-15	MPP
KDM6B	1.16e-19	0.123103	0.265	0.17	2.86e-15	MPP
ADAM17	1.17e-19	0.187066	0.319	0.229	2.88e-15	MPP
AC103591.3	1.17e-19	0.159885	0.43	0.306	2.89e-15	MPP
DYNC1I2	1.41e-19	0.177297	0.639	0.579	3.47e-15	MPP
PROM1	1.52e-19	0.141705	0.465	0.36	3.76e-15	MPP
RHOH	1.77e-19	0.191604	0.438	0.36	4.38e-15	MPP
ARID5B	2e-19	0.132751	0.251	0.16	4.94e-15	MPP
CDC42	2.18e-19	0.123473	0.857	0.801	5.37e-15	MPP
KLF3	3.52e-19	0.159572	0.343	0.252	8.68e-15	MPP
ELMO1	3.83e-19	0.138833	0.545	0.464	9.46e-15	MPP
MEG3	5.28e-19	0.168726	0.456	0.335	1.3e-14	MPP
MYO5C	5.28e-19	0.14146	0.276	0.183	1.3e-14	MPP
AC138811.2	5.98e-19	0.190339	0.858	0.809	1.48e-14	MPP
VPS13C	1.24e-18	0.159273	0.68	0.616	3.07e-14	MPP
DMTF1	1.25e-18	0.14137	0.508	0.419	3.09e-14	MPP
NPHP3-ACAD11	1.42e-18	0.15459	0.409	0.31	3.5e-14	MPP
PPIL4	1.51e-18	0.17024	0.41	0.335	3.73e-14	MPP
SDCCAG8	1.81e-18	0.152473	0.53	0.454	4.46e-14	MPP
IP6K2	1.84e-18	0.13746	0.615	0.554	4.54e-14	MPP
SYTL1	1.87e-18	0.126899	0.449	0.35	4.61e-14	MPP
RPGR	1.93e-18	0.153043	0.241	0.156	4.76e-14	MPP
LSP1	1.96e-18	0.159924	0.577	0.492	4.83e-14	MPP
LST1	2.08e-18	0.14442	0.727	0.659	5.14e-14	MPP
RSRC2	2.2e-18	0.161312	0.768	0.719	5.43e-14	MPP
EIF3L	2.21e-18	0.118099	0.893	0.849	5.45e-14	MPP
ARHGAP30	2.26e-18	0.144507	0.664	0.603	5.57e-14	MPP
FXR1	2.8e-18	0.123553	0.758	0.713	6.92e-14	MPP
TCF4	3.03e-18	0.120747	0.583	0.503	7.48e-14	MPP
PSMA3-AS1	3.33e-18	0.139227	0.684	0.628	8.22e-14	MPP
IK	3.51e-18	0.113328	0.799	0.75	8.66e-14	MPP
TRIM22	3.93e-18	0.116905	0.427	0.333	9.7e-14	MPP
NFAT5	3.97e-18	0.144709	0.421	0.333	9.8e-14	MPP
HIST1H2BG	4.05e-18	0.227273	0.379	0.276	9.99e-14	MPP
ADAM8	4.31e-18	0.130473	0.333	0.237	1.06e-13	MPP
UQCRB	4.4e-18	0.120499	0.875	0.831	1.09e-13	MPP
ID2	4.55e-18	0.188151	0.372	0.275	1.12e-13	MPP
KDM2A	4.62e-18	0.23274	0.47	0.398	1.14e-13	MPP
BTG2	4.87e-18	0.11464	0.418	0.297	1.2e-13	MPP
EIF2S3	5.82e-18	0.117147	0.773	0.718	1.44e-13	MPP
TSC22D1	6.7e-18	0.199442	0.667	0.607	1.65e-13	MPP
C11orf21	1.09e-17	0.161414	0.413	0.324	2.68e-13	MPP
HIST1H2BD	1.21e-17	0.121702	0.27	0.176	2.98e-13	MPP
HLA-J	1.42e-17	0.176778	0.378	0.29	3.51e-13	MPP
TAPBP	1.81e-17	0.170395	0.561	0.495	4.48e-13	MPP
STT3B	1.95e-17	0.140863	0.695	0.651	4.82e-13	MPP
AP001267.5	2.27e-17	0.122058	0.851	0.783	5.6e-13	MPP
CXCR4	2.31e-17	0.155089	0.361	0.267	5.71e-13	MPP
AC245033.1	2.69e-17	0.13599	0.95	0.907	6.64e-13	MPP
CASP8	2.91e-17	0.1744	0.421	0.351	7.2e-13	MPP
CUX1	2.97e-17	0.117372	0.618	0.554	7.32e-13	MPP
LGALS3BP	3.1e-17	0.116168	0.252	0.164	7.66e-13	MPP
CORO1A	3.56e-17	0.171408	0.675	0.629	8.79e-13	MPP
EIF3H	3.66e-17	0.118719	0.867	0.82	9.04e-13	MPP
DPYD	3.76e-17	0.1092	0.277	0.187	9.28e-13	MPP
DOCK8	3.77e-17	0.132749	0.562	0.497	9.3e-13	MPP
AC024293.1	4.45e-17	0.145862	0.592	0.522	1.1e-12	MPP
MICAL1	4.5e-17	0.134246	0.329	0.237	1.11e-12	MPP
COL5A1	5.28e-17	0.122729	0.224	0.142	1.3e-12	MPP
RSRP1	5.34e-17	0.185387	0.6	0.535	1.32e-12	MPP
ARHGDIB	5.66e-17	0.115732	0.906	0.86	1.4e-12	MPP
YTHDC1	6.59e-17	0.155583	0.734	0.689	1.63e-12	MPP
ERAP2	7.5e-17	0.146004	0.441	0.348	1.85e-12	MPP
AGPAT4	7.86e-17	0.135825	0.264	0.18	1.94e-12	MPP
CCNL2	8.11e-17	0.126661	0.593	0.528	2e-12	MPP
TAOK3	1.1e-16	0.128022	0.814	0.768	2.73e-12	MPP
ARL6IP5	1.17e-16	0.122139	0.797	0.761	2.88e-12	MPP
RAB37	1.23e-16	0.133574	0.578	0.504	3.04e-12	MPP
EPC1	1.34e-16	0.191576	0.569	0.515	3.3e-12	MPP
ERICH1	2.26e-16	0.138473	0.618	0.549	5.57e-12	MPP
SH3D21	2.43e-16	0.113884	0.229	0.148	5.99e-12	MPP
SHANK3	2.78e-16	0.136295	0.259	0.176	6.86e-12	MPP
ZMAT1	2.89e-16	0.114582	0.332	0.236	7.14e-12	MPP
GIHCG	3.42e-16	0.114736	0.769	0.714	8.43e-12	MPP
NDRG1	3.95e-16	0.127937	0.225	0.147	9.74e-12	MPP
MLXIP	4.88e-16	0.135511	0.604	0.544	1.21e-11	MPP
COMMD6	4.89e-16	0.104831	0.842	0.798	1.21e-11	MPP
TAGAP	5.29e-16	0.127981	0.22	0.145	1.31e-11	MPP
ERO1B	5.41e-16	0.123486	0.289	0.203	1.34e-11	MPP
BAZ2A	5.74e-16	0.152396	0.565	0.5	1.42e-11	MPP
CIR1	6.1e-16	0.175784	0.578	0.527	1.5e-11	MPP
ADGRE2	7.04e-16	0.128871	0.353	0.262	1.74e-11	MPP
LATS2	8.4e-16	0.152882	0.301	0.225	2.07e-11	MPP
HERC2P2	1.19e-15	0.102952	0.532	0.445	2.93e-11	MPP
CSGALNACT2	1.34e-15	0.137971	0.349	0.268	3.3e-11	MPP
SPTLC2	1.37e-15	0.137537	0.592	0.529	3.39e-11	MPP
STAT6	1.47e-15	0.1364	0.496	0.433	3.62e-11	MPP
LDLR	1.83e-15	0.228975	0.416	0.352	4.53e-11	MPP
EZH1	1.85e-15	0.116212	0.346	0.257	4.57e-11	MPP
PGM2L1	2.05e-15	0.196402	0.259	0.184	5.06e-11	MPP
LINC00342	2.1e-15	0.136133	0.585	0.51	5.18e-11	MPP
TNRC6B	2.16e-15	0.133195	0.584	0.524	5.32e-11	MPP
AC008124.1	2.19e-15	0.137204	0.48	0.402	5.4e-11	MPP
ACAD11	2.22e-15	0.124241	0.299	0.211	5.48e-11	MPP
ITPR1	2.25e-15	0.131627	0.427	0.35	5.57e-11	MPP
LINC02573	2.61e-15	0.141626	0.381	0.294	6.44e-11	MPP
EPB41L4A-AS1	2.83e-15	0.120929	0.597	0.539	6.97e-11	MPP
KAT6B	2.98e-15	0.156418	0.575	0.514	7.36e-11	MPP
FAM219B	3.4e-15	0.141692	0.383	0.306	8.39e-11	MPP
STX16	3.49e-15	0.12456	0.582	0.525	8.61e-11	MPP
ZNF667	3.82e-15	0.151779	0.244	0.17	9.42e-11	MPP
ARAP2	3.84e-15	0.117013	0.255	0.173	9.48e-11	MPP
OFD1	4.18e-15	0.13892	0.54	0.475	1.03e-10	MPP
ZFP36L2	4.5e-15	0.104021	0.903	0.845	1.11e-10	MPP
IQGAP1	5.3e-15	0.144098	0.565	0.508	1.31e-10	MPP
RNF149	5.39e-15	0.149755	0.399	0.331	1.33e-10	MPP
TCF7L2	7.79e-15	0.100561	0.25	0.17	1.92e-10	MPP
AC027290.2	7.9e-15	0.161805	0.284	0.205	1.95e-10	MPP
AP000769.5	1.04e-14	0.111212	0.206	0.132	2.56e-10	MPP
HEMGN	1.53e-14	0.12826	0.534	0.444	3.79e-10	MPP
RPL10P3	1.75e-14	0.141844	0.463	0.361	4.33e-10	MPP
GPBP1	1.77e-14	0.119516	0.663	0.616	4.38e-10	MPP
LRRC75A	2.35e-14	0.16988	0.436	0.367	5.8e-10	MPP
MSRB3	2.63e-14	0.132945	0.641	0.588	6.49e-10	MPP
LTB	2.64e-14	0.133071	0.338	0.246	6.51e-10	MPP
RPL5P4	2.71e-14	0.160026	0.647	0.595	6.69e-10	MPP
NOTCH1	2.74e-14	0.121923	0.359	0.281	6.76e-10	MPP
FAM214A	2.92e-14	0.118839	0.259	0.179	7.22e-10	MPP
RABAC1	2.96e-14	0.103412	0.631	0.578	7.3e-10	MPP
ACCS	3.04e-14	0.11517	0.329	0.247	7.5e-10	MPP
KAT6A	3.45e-14	0.148064	0.524	0.47	8.53e-10	MPP
CLDN15	3.59e-14	0.131332	0.398	0.325	8.86e-10	MPP
AL365357.1	4.36e-14	0.13517	0.484	0.391	1.08e-09	MPP
AC026979.2	4.5e-14	0.101894	0.214	0.14	1.11e-09	MPP
ADA2	4.63e-14	0.103719	0.233	0.159	1.14e-09	MPP
MYO15B	4.93e-14	0.105175	0.542	0.444	1.22e-09	MPP
BEX2	5e-14	0.131304	0.579	0.506	1.23e-09	MPP
SNHG19	5.17e-14	0.142916	0.566	0.497	1.28e-09	MPP
GMFG	5.28e-14	0.108373	0.887	0.834	1.3e-09	MPP
SNHG8	5.33e-14	0.116786	0.822	0.785	1.32e-09	MPP
TTC3	5.47e-14	0.108402	0.824	0.77	1.35e-09	MPP
AC074183.2	5.64e-14	0.109801	0.237	0.161	1.39e-09	MPP
IL27RA	6.65e-14	0.15223	0.489	0.433	1.64e-09	MPP
UBA7	7.37e-14	0.134892	0.398	0.328	1.82e-09	MPP
ABCD4	7.49e-14	0.143184	0.468	0.404	1.85e-09	MPP
RIMKLB	7.6e-14	0.132153	0.426	0.358	1.88e-09	MPP
RPS27AP16	7.63e-14	0.11822	0.665	0.588	1.88e-09	MPP
CHD1	9.92e-14	0.120862	0.656	0.6	2.45e-09	MPP
MDK	1.08e-13	0.130279	0.425	0.342	2.65e-09	MPP
PFDN5	1.12e-13	0.122583	0.884	0.837	2.77e-09	MPP
DDIT3	1.26e-13	0.306273	0.277	0.206	3.11e-09	MPP
LZTFL1	1.29e-13	0.140888	0.307	0.239	3.18e-09	MPP
PRXL2C	1.41e-13	0.114528	0.279	0.211	3.47e-09	MPP
CHST13	1.41e-13	0.159507	0.413	0.347	3.49e-09	MPP
ITGA6	1.47e-13	0.114779	0.276	0.201	3.63e-09	MPP
PCMTD1	1.49e-13	0.113531	0.482	0.41	3.68e-09	MPP
AFF3	2.04e-13	0.108853	0.318	0.236	5.04e-09	MPP
KLHL24	2.08e-13	0.121168	0.312	0.233	5.14e-09	MPP
BEX1	2.31e-13	0.187937	0.348	0.263	5.69e-09	MPP
DCAF8	2.54e-13	0.121213	0.524	0.472	6.28e-09	MPP
ATF7IP2	2.63e-13	0.137978	0.385	0.316	6.5e-09	MPP
DUSP10	2.81e-13	0.110646	0.205	0.139	6.94e-09	MPP
ERGIC1	2.91e-13	0.113818	0.622	0.571	7.19e-09	MPP
IGBP1	2.93e-13	0.128017	0.476	0.417	7.22e-09	MPP
CFLAR	3.54e-13	0.113738	0.638	0.591	8.73e-09	MPP
MAP1A	3.58e-13	0.118454	0.357	0.284	8.83e-09	MPP
ID1	3.98e-13	0.408598	0.206	0.145	9.83e-09	MPP
EBLN3P	4.08e-13	0.142263	0.409	0.344	1.01e-08	MPP
MED13L	4.3e-13	0.10999	0.527	0.467	1.06e-08	MPP
IGF2BP2	4.49e-13	0.104165	0.59	0.549	1.11e-08	MPP
PTGER2	4.53e-13	0.137333	0.262	0.196	1.12e-08	MPP
EIF3F	4.88e-13	0.114518	0.779	0.749	1.21e-08	MPP
SETD2	6.4e-13	0.129745	0.587	0.537	1.58e-08	MPP
DNMT3A	6.85e-13	0.112239	0.574	0.527	1.69e-08	MPP
DDX3X	7.13e-13	0.145991	0.729	0.694	1.76e-08	MPP
CRBN	7.47e-13	0.117893	0.56	0.52	1.84e-08	MPP
HSPB1	8.01e-13	0.115837	0.813	0.762	1.98e-08	MPP
UBE2H	9.52e-13	0.130578	0.304	0.233	2.35e-08	MPP
PTPRE	1.04e-12	0.245062	0.337	0.267	2.56e-08	MPP
PER1	1.04e-12	0.172846	0.259	0.19	2.57e-08	MPP
RICTOR	1.07e-12	0.136867	0.432	0.362	2.65e-08	MPP
ROCK1	1.12e-12	0.106127	0.737	0.71	2.77e-08	MPP
KMT2C	1.13e-12	0.132663	0.537	0.471	2.8e-08	MPP
IL6ST	1.21e-12	0.17374	0.238	0.17	2.99e-08	MPP
PLXNB2	1.24e-12	0.112118	0.27	0.198	3.05e-08	MPP
AC010733.2	1.29e-12	0.195475	0.349	0.283	3.19e-08	MPP
GCC2	1.37e-12	0.143183	0.567	0.517	3.38e-08	MPP
PIM3	1.39e-12	0.134234	0.377	0.313	3.44e-08	MPP
SMDT1	1.41e-12	0.130728	0.666	0.629	3.48e-08	MPP
LYN	1.41e-12	0.114072	0.682	0.646	3.48e-08	MPP
HLA-F	1.53e-12	0.133615	0.257	0.187	3.78e-08	MPP
NCOA7	1.8e-12	0.149333	0.529	0.491	4.44e-08	MPP
HDAC5	1.88e-12	0.122138	0.215	0.149	4.65e-08	MPP
GNG11	1.99e-12	0.107912	0.456	0.38	4.9e-08	MPP
SLC25A36	2.01e-12	0.12335	0.618	0.59	4.96e-08	MPP
AC090152.1	2.07e-12	0.125302	0.361	0.296	5.11e-08	MPP
FAM160B1	2.62e-12	0.117575	0.294	0.226	6.46e-08	MPP
PKN2	2.63e-12	0.100677	0.49	0.426	6.49e-08	MPP
SMARCA1	2.64e-12	0.107501	0.206	0.14	6.51e-08	MPP
TRIM56	2.66e-12	0.137758	0.57	0.53	6.58e-08	MPP
RALGDS	2.67e-12	0.144283	0.286	0.223	6.59e-08	MPP
EVL	3.23e-12	0.139338	0.501	0.444	7.98e-08	MPP
HIST2H2BE	3.3e-12	0.105902	0.346	0.258	8.15e-08	MPP
JAK3	3.45e-12	0.111019	0.35	0.277	8.53e-08	MPP
TXNIP	3.58e-12	0.170399	0.631	0.573	8.84e-08	MPP
KPNA5	3.81e-12	0.141733	0.332	0.262	9.41e-08	MPP
LTA4H	4.05e-12	0.129677	0.599	0.562	9.99e-08	MPP
IGFBP7	4.25e-12	0.114088	0.599	0.566	1.05e-07	MPP
TTC14	4.5e-12	0.148224	0.521	0.468	1.11e-07	MPP
ARHGAP5	5.09e-12	0.116259	0.445	0.386	1.26e-07	MPP
FGFR1OP2	6.3e-12	0.127855	0.665	0.644	1.55e-07	MPP
MT-ATP8	6.55e-12	0.107871	0.843	0.783	1.62e-07	MPP
EZR	7.09e-12	0.227307	0.555	0.518	1.75e-07	MPP
NIN	8.28e-12	0.115352	0.694	0.657	2.05e-07	MPP
XRN1	8.49e-12	0.115929	0.435	0.371	2.1e-07	MPP
FAM228B	9e-12	0.124963	0.349	0.278	2.22e-07	MPP
NUMA1	9.32e-12	0.112697	0.557	0.506	2.3e-07	MPP
EXOC1	9.49e-12	0.12888	0.504	0.456	2.34e-07	MPP
POLD4	1.03e-11	0.115363	0.443	0.378	2.54e-07	MPP
PDE4DIP	1.05e-11	0.103726	0.222	0.156	2.59e-07	MPP
TLE5	1.08e-11	0.106991	0.673	0.647	2.67e-07	MPP
IFRD1	1.13e-11	0.136406	0.373	0.309	2.8e-07	MPP
GABPB1-AS1	1.15e-11	0.13026	0.609	0.553	2.84e-07	MPP
MEIS1	1.15e-11	0.145541	0.329	0.263	2.85e-07	MPP
ZC3H11A	1.16e-11	0.117637	0.641	0.606	2.85e-07	MPP
LAIR1	1.35e-11	0.121558	0.527	0.464	3.33e-07	MPP
VEZF1	1.37e-11	0.161946	0.506	0.468	3.38e-07	MPP
SAMD9L	1.47e-11	0.10313	0.341	0.267	3.64e-07	MPP
ARHGAP25	1.52e-11	0.145245	0.411	0.355	3.74e-07	MPP
ZBTB8A	1.54e-11	0.13646	0.372	0.304	3.8e-07	MPP
ITM2A	1.68e-11	0.109725	0.689	0.642	4.15e-07	MPP
HIST1H2AE	1.84e-11	0.107307	0.218	0.149	4.54e-07	MPP
CCNG2	2.05e-11	0.102717	0.256	0.187	5.06e-07	MPP
MARCKS	2.36e-11	0.162976	0.286	0.216	5.84e-07	MPP
BASP1	2.39e-11	0.105754	0.435	0.376	5.89e-07	MPP
ADA	2.67e-11	0.131495	0.535	0.493	6.59e-07	MPP
GABPB1-IT1	3.47e-11	0.10176	0.432	0.364	8.56e-07	MPP
ZFC3H1	4.04e-11	0.121719	0.525	0.469	9.96e-07	MPP
HBP1	4.23e-11	0.123416	0.281	0.214	1.04e-06	MPP
ETV6	4.44e-11	0.117919	0.627	0.587	1.1e-06	MPP
PDE7A	4.85e-11	0.136799	0.523	0.485	1.2e-06	MPP
RPLP0P2	4.97e-11	0.145128	0.794	0.736	1.23e-06	MPP
CLSTN1	5.14e-11	0.122124	0.471	0.423	1.27e-06	MPP
CXorf21	5.24e-11	0.114945	0.22	0.159	1.29e-06	MPP
FAM8A1	6.48e-11	0.117668	0.283	0.217	1.6e-06	MPP
TOX	6.73e-11	0.103466	0.271	0.201	1.66e-06	MPP
SDCBP	7.1e-11	0.133603	0.582	0.549	1.75e-06	MPP
TSPYL2	8.16e-11	0.173971	0.273	0.21	2.02e-06	MPP
MAP4K2	9.74e-11	0.11643	0.378	0.318	2.4e-06	MPP
HERC1	1.01e-10	0.120258	0.481	0.429	2.5e-06	MPP
AC010343.1	1.08e-10	0.125514	0.419	0.353	2.66e-06	MPP
ADPRM	1.08e-10	0.126923	0.316	0.251	2.67e-06	MPP
CREBBP	1.09e-10	0.169353	0.418	0.364	2.69e-06	MPP
ZNF711	1.18e-10	0.121359	0.475	0.414	2.9e-06	MPP
ZBED6	1.21e-10	0.109754	0.648	0.615	2.99e-06	MPP
ITGA5	1.21e-10	0.129428	0.296	0.235	2.99e-06	MPP
RUFY3	1.25e-10	0.139936	0.33	0.269	3.08e-06	MPP
BIRC3	1.31e-10	0.155171	0.248	0.183	3.23e-06	MPP
2021-03-06	1.33e-10	0.124556	0.549	0.52	3.28e-06	MPP
SCAPER	1.48e-10	0.126503	0.292	0.227	3.65e-06	MPP
ANKRD10	1.74e-10	0.107714	0.578	0.536	4.3e-06	MPP
RPL18AP3	1.87e-10	0.117841	0.624	0.578	4.61e-06	MPP
TK2	2.22e-10	0.104042	0.256	0.192	5.48e-06	MPP
MLLT6	2.28e-10	0.126905	0.476	0.427	5.64e-06	MPP
BIRC2	2.35e-10	0.118596	0.342	0.285	5.81e-06	MPP
MYH9	2.52e-10	0.111932	0.634	0.597	6.22e-06	MPP
RNPC3	2.77e-10	0.151407	0.49	0.443	6.85e-06	MPP
WASHC4	2.82e-10	0.135238	0.508	0.461	6.97e-06	MPP
PIK3C2A	2.94e-10	0.150426	0.316	0.259	7.25e-06	MPP
MAN1A1	3.04e-10	0.16136	0.443	0.394	7.5e-06	MPP
TBC1D4	3.16e-10	0.120738	0.286	0.232	7.8e-06	MPP
TMSB10	3.17e-10	0.107249	0.965	0.91	7.81e-06	MPP
BRD2	3.24e-10	0.163701	0.611	0.594	7.99e-06	MPP
ANTXR2	3.7e-10	0.104408	0.324	0.27	9.14e-06	MPP
ZNF276	3.83e-10	0.111994	0.401	0.335	9.46e-06	MPP
SPATA20	3.87e-10	0.105347	0.342	0.277	9.56e-06	MPP
CTDSP2	4.46e-10	0.107592	0.41	0.36	1.1e-05	MPP
PGPEP1	4.47e-10	0.116543	0.391	0.33	1.1e-05	MPP
ELK3	4.66e-10	0.110932	0.407	0.352	1.15e-05	MPP
FXYD5	5.52e-10	0.10394	0.665	0.646	1.36e-05	MPP
SUGP2	5.56e-10	0.112514	0.594	0.562	1.37e-05	MPP
CHD6	5.71e-10	0.110696	0.483	0.431	1.41e-05	MPP
CCDC171	6.17e-10	0.124061	0.441	0.381	1.52e-05	MPP
RC3H1	6.41e-10	0.107145	0.309	0.253	1.58e-05	MPP
AC008105.3	6.59e-10	0.121729	0.329	0.26	1.63e-05	MPP
JUNB	6.64e-10	0.126361	0.508	0.454	1.64e-05	MPP
YIPF3	7.13e-10	0.111454	0.431	0.376	1.76e-05	MPP
ERG	7.29e-10	0.112982	0.474	0.416	1.8e-05	MPP
SLU7	8.02e-10	0.132216	0.579	0.553	1.98e-05	MPP
CDK5RAP3	9.29e-10	0.10597	0.684	0.652	2.29e-05	MPP
KLF7	9.95e-10	0.109131	0.206	0.147	2.46e-05	MPP
HGSNAT	1.01e-09	0.109846	0.357	0.303	2.49e-05	MPP
ANKRD44	1.02e-09	0.112085	0.289	0.228	2.51e-05	MPP
TCTEX1D1	1.8e-09	0.140615	0.322	0.269	4.45e-05	MPP
MEF2D	1.98e-09	0.101188	0.252	0.196	4.89e-05	MPP
SH3BP5	2.11e-09	0.102157	0.204	0.146	5.21e-05	MPP
IL18	2.18e-09	0.130103	0.421	0.378	5.39e-05	MPP
CERT1	2.23e-09	0.147287	0.394	0.349	5.51e-05	MPP
H3F3B	2.37e-09	0.117216	0.957	0.919	5.86e-05	MPP
SBDS	2.6e-09	0.15634	0.443	0.409	6.41e-05	MPP
TPT1P9	2.61e-09	0.109788	0.263	0.203	6.43e-05	MPP
OS9	2.7e-09	0.110459	0.624	0.595	6.67e-05	MPP
HECA	2.89e-09	0.109778	0.217	0.16	7.14e-05	MPP
ST3GAL6	3.03e-09	0.112856	0.208	0.153	7.48e-05	MPP
WDR60	3.44e-09	0.130697	0.42	0.377	8.5e-05	MPP
ABCC1	3.87e-09	0.116571	0.434	0.393	9.55e-05	MPP
F11R	4.16e-09	0.128369	0.389	0.34	0.000102622	MPP
THEMIS2	4.2e-09	0.125682	0.247	0.192	0.000103672	MPP
BIN1	4.29e-09	0.112734	0.402	0.347	0.000105829	MPP
MDM4	4.44e-09	0.121854	0.522	0.484	0.000109595	MPP
ZMYM6	5.08e-09	0.10476	0.294	0.241	0.00012534	MPP
VAMP5	5.11e-09	0.104043	0.422	0.374	0.000126043	MPP
JMY	6.36e-09	0.105353	0.239	0.182	0.000156916	MPP
TACC1	6.49e-09	0.159099	0.564	0.54	0.000160218	MPP
TRIM38	6.77e-09	0.149822	0.329	0.276	0.000167237	MPP
ZRANB2	7.14e-09	0.107	0.802	0.775	0.000176272	MPP
AFF4	7.67e-09	0.120622	0.365	0.316	0.000189431	MPP
RERE	8.06e-09	0.112202	0.44	0.403	0.000199015	MPP
FLNB	8.4e-09	0.103388	0.276	0.224	0.000207356	MPP
ARRDC2	9.16e-09	0.199758	0.284	0.233	0.000226032	MPP
NBEAL1	9.77e-09	0.108653	0.52	0.496	0.000241276	MPP
MXD4	9.94e-09	0.151414	0.348	0.296	0.000245278	MPP
RGL2	1.03e-08	0.115351	0.329	0.284	0.00025498	MPP
ARL4A	1.07e-08	0.172019	0.309	0.265	0.000263969	MPP
ATP2B4	1.15e-08	0.112949	0.398	0.355	0.000284119	MPP
PHIP	1.18e-08	0.128042	0.667	0.658	0.000290724	MPP
MANBA	1.29e-08	0.100718	0.411	0.359	0.000318616	MPP
CAVIN2	1.4e-08	0.12346	0.447	0.405	0.000345025	MPP
CCDC186	1.47e-08	0.11552	0.332	0.281	0.000362741	MPP
HEATR5B	2.16e-08	0.100565	0.308	0.257	0.000533065	MPP
WHAMM	2.23e-08	0.118725	0.249	0.197	0.000551731	MPP
PLEKHO1	2.52e-08	0.152534	0.43	0.381	0.000621782	MPP
CCPG1	3.69e-08	0.125387	0.365	0.324	0.000910541	MPP
TBC1D10C	3.87e-08	0.100926	0.37	0.323	0.00095639	MPP
PLCB4	3.9e-08	0.101909	0.273	0.219	0.000961801	MPP
SHFL	4.12e-08	0.108339	0.288	0.241	0.00101643	MPP
IRF2	4.33e-08	0.115809	0.312	0.266	0.00106922	MPP
AKNA	6.26e-08	0.129193	0.339	0.292	0.00154467	MPP
SMG1	6.45e-08	0.119404	0.547	0.518	0.00159195	MPP
EEF1B2P6	7.2e-08	0.130418	0.68	0.655	0.00177721	MPP
DIAPH2	8.83e-08	0.113525	0.307	0.257	0.00218009	MPP
GALT	8.92e-08	0.10071	0.311	0.262	0.00220232	MPP
ABCB1	9.57e-08	0.105042	0.258	0.204	0.00236175	MPP
BTBD3	9.61e-08	0.106562	0.222	0.176	0.00237342	MPP
PRDM2	9.86e-08	0.130281	0.305	0.26	0.00243349	MPP
NUB1	1.01e-07	0.110269	0.547	0.527	0.00249451	MPP
CPNE3	1.07e-07	0.113071	0.424	0.383	0.00264021	MPP
SERINC1	1.35e-07	0.122735	0.435	0.41	0.00333267	MPP
CD244	1.38e-07	0.114016	0.274	0.228	0.00340629	MPP
ANXA4	1.39e-07	0.103499	0.381	0.346	0.00343752	MPP
AHR	1.44e-07	0.11108	0.276	0.235	0.00355473	MPP
SNHG25	1.48e-07	0.110986	0.302	0.25	0.00365452	MPP
AC018521.1	1.68e-07	0.103161	0.655	0.638	0.00415836	MPP
SETX	1.69e-07	0.101478	0.561	0.539	0.00417676	MPP
NREP	1.77e-07	0.107235	0.633	0.627	0.0043753	MPP
APOL3	1.91e-07	0.100933	0.227	0.179	0.00471177	MPP
PNPLA8	2e-07	0.119434	0.306	0.265	0.00492709	MPP
F2R	2.02e-07	0.113595	0.408	0.375	0.00498591	MPP
UBXN7	2.21e-07	0.138162	0.46	0.434	0.00545182	MPP
PRKCB	2.21e-07	0.110689	0.495	0.466	0.00545806	MPP
CSPP1	2.95e-07	0.117301	0.373	0.334	0.00727526	MPP
DNAAF4-CCPG1	3.5e-07	0.115138	0.352	0.319	0.00863218	MPP
AC002454.1	3.54e-07	0.124839	0.451	0.416	0.00873653	MPP
PPP1R15B	3.92e-07	0.147108	0.262	0.221	0.00968858	MPP
PHF21A	4.05e-07	0.119713	0.293	0.247	0.0100034	MPP
BTD	4.59e-07	0.191373	0.219	0.179	0.0113238	MPP
RPL13AP5	4.75e-07	0.105969	0.436	0.395	0.0117269	MPP
SGK3	4.79e-07	0.102825	0.463	0.437	0.0118364	MPP
CARD8	4.83e-07	0.10714	0.518	0.501	0.0119348	MPP
RANBP2	5.01e-07	0.125231	0.529	0.507	0.0123774	MPP
CNOT6L	6.09e-07	0.100499	0.414	0.384	0.0150465	MPP
RBL2	8.94e-07	0.140355	0.435	0.408	0.0220734	MPP
TAB2	9.88e-07	0.106415	0.386	0.348	0.0243948	MPP
CEP68	1.03e-06	0.106413	0.333	0.291	0.0253318	MPP
DOCK11	1.05e-06	0.128684	0.37	0.336	0.0259146	MPP
ALDH2	1.05e-06	0.122555	0.335	0.302	0.0260103	MPP
HMBOX1	1.32e-06	0.104893	0.304	0.264	0.0326275	MPP
VAMP2	1.51e-06	0.129421	0.365	0.335	0.0372037	MPP
RPS3AP6	1.63e-06	0.108445	0.351	0.314	0.040332	MPP
PCMTD2	1.97e-06	0.127603	0.376	0.33	0.0487359	MPP
SAT2	2.16e-06	0.103338	0.315	0.278	0.0533543	MPP
VPS37B	2.21e-06	0.102956	0.369	0.34	0.0546588	MPP
ANKRD12	2.36e-06	0.129439	0.545	0.526	0.0582243	MPP
FMNL1	2.45e-06	0.113324	0.387	0.357	0.0604214	MPP
APPL2	2.52e-06	0.116882	0.203	0.164	0.0621457	MPP
LPIN2	2.69e-06	0.110304	0.345	0.31	0.0665061	MPP
TPP1	3.05e-06	0.104557	0.387	0.358	0.0752811	MPP
ING4	3.59e-06	0.103993	0.411	0.378	0.0886317	MPP
BEX4	4.12e-06	0.144352	0.587	0.561	0.101739	MPP
CENPC	4.48e-06	0.100793	0.497	0.485	0.11059	MPP
DPYSL2	4.78e-06	0.112355	0.278	0.243	0.118119	MPP
DUSP6	5.24e-06	0.178064	0.251	0.211	0.129246	MPP
SLC38A2	5.81e-06	0.104298	0.568	0.552	0.143427	MPP
MAP4	6.25e-06	0.100363	0.482	0.467	0.154178	MPP
SYNE1	6.29e-06	0.102352	0.291	0.245	0.155256	MPP
STAG3L5P-PVRIG2P-PILRB	7.12e-06	0.106698	0.415	0.386	0.175776	MPP
ANXA11	7.46e-06	0.109863	0.537	0.533	0.184271	MPP
LPP	8.03e-06	0.110808	0.251	0.212	0.198277	MPP
TMSB4XP4	8.31e-06	0.176036	0.569	0.534	0.205076	MPP
RPL14P1	1.03e-05	0.118434	0.404	0.371	0.255503	MPP
CST3	1.14e-05	0.102054	0.346	0.425	0.282293	MPP
POU2F2	1.16e-05	0.107279	0.263	0.221	0.286115	MPP
PCNT	1.25e-05	0.115657	0.501	0.486	0.309598	MPP
DOCK1	2.14e-05	0.100673	0.227	0.192	0.528551	MPP
MARF1	2.37e-05	0.113149	0.315	0.28	0.585915	MPP
MORC3	2.45e-05	0.115937	0.324	0.294	0.605068	MPP
ZSCAN30	2.59e-05	0.105423	0.259	0.223	0.640212	MPP
MIDN	3.07e-05	0.167888	0.235	0.204	0.756736	MPP
CEBPB	3.22e-05	0.128241	0.29	0.256	0.794917	MPP
IFT20	3.36e-05	0.117342	0.348	0.324	0.828976	MPP
H2AFJ	3.46e-05	0.109967	0.438	0.419	0.853804	MPP
FOXO3	3.98e-05	0.109683	0.401	0.373	0.983087	MPP
POGZ	6.02e-05	0.100326	0.394	0.383	1	MPP
CWC25	6.06e-05	0.122495	0.436	0.426	1	MPP
FYN	6.8e-05	0.136323	0.211	0.178	1	MPP
PIBF1	7.88e-05	0.127213	0.324	0.298	1	MPP
PTMS	8.77e-05	0.136037	0.342	0.323	1	MPP
AC005912.1	0.000102485	0.100311	0.392	0.362	1	MPP
DGKE	0.000104723	0.104096	0.266	0.238	1	MPP
SQSTM1	0.000106147	0.179407	0.59	0.591	1	MPP
APOL6	0.000109519	0.103038	0.297	0.267	1	MPP
ANXA5	0.00011276	0.170305	0.412	0.399	1	MPP
SP110	0.000131952	0.116249	0.422	0.408	1	MPP
ALG13	0.000147578	0.114326	0.309	0.29	1	MPP
ABI2	0.000147928	0.105022	0.351	0.331	1	MPP
KDM3A	0.000151209	0.109741	0.289	0.262	1	MPP
ZBED5	0.000157258	0.112844	0.296	0.269	1	MPP
GRIPAP1	0.000269642	0.142499	0.399	0.388	1	MPP
BRI3	0.000291917	0.148915	0.3	0.275	1	MPP
PIK3CA	0.00033584	0.102779	0.24	0.212	1	MPP
TBC1D22A	0.000388532	0.101067	0.213	0.184	1	MPP
ARMCX3	0.000395257	0.124882	0.329	0.317	1	MPP
CTNNB1	0.000459795	0.106553	0.257	0.236	1	MPP
CARD16	0.000478898	0.102868	0.316	0.295	1	MPP
GSN	0.000532647	0.201709	0.333	0.312	1	MPP
AC007192.1	0.000535434	0.191477	0.16	0.216	1	MPP
MIA2	0.000840298	0.10378	0.346	0.333	1	MPP
GOLGA2	0.00110374	0.104761	0.374	0.362	1	MPP
STK38	0.0013249	0.101394	0.409	0.402	1	MPP
SUN2	0.00146575	0.106175	0.406	0.396	1	MPP
GADD45A	0.00156513	0.104258	0.364	0.351	1	MPP
NFE2L2	0.00157929	0.180952	0.43	0.425	1	MPP
MAP1LC3B	0.00222949	0.143908	0.47	0.468	1	MPP
PPM1A	0.00228451	0.110833	0.26	0.243	1	MPP
RIOK3	0.00342143	0.100094	0.414	0.415	1	MPP
CTSB	0.0075385	0.256783	0.307	0.377	1	MPP
UBE2T	1.25e-58	0.116808	0.105	0.295	3.09e-54	LMPP
TPX2	2.32e-56	0.11704	0.113	0.302	5.72e-52	LMPP
HELLS	4.82e-56	0.119304	0.233	0.455	1.19e-51	LMPP
TOP2A	2.56e-46	0.104482	0.104	0.269	6.31e-42	LMPP
HAT1	2.11e-43	0.10364	0.303	0.501	5.2e-39	LMPP
EIF5B	3.18e-43	0.110282	0.531	0.736	7.84e-39	LMPP
MRPL19	9.18e-42	0.106221	0.268	0.46	2.27e-37	LMPP
AC034102.2	1.39e-40	0.111975	0.281	0.467	3.43e-36	LMPP
TOPBP1	2.54e-40	0.11096	0.287	0.484	6.28e-36	LMPP
MKI67	1.69e-39	0.18572	0.107	0.258	4.17e-35	LMPP
IMMT	3.52e-39	0.14293	0.404	0.605	8.7e-35	LMPP
ATAD5	7.17e-39	0.117027	0.163	0.335	1.77e-34	LMPP
RIF1	7.37e-39	0.106032	0.396	0.607	1.82e-34	LMPP
CHORDC1	9.74e-38	0.117168	0.27	0.461	2.41e-33	LMPP
TCOF1	2.91e-37	0.105795	0.244	0.436	7.2e-33	LMPP
ARHGAP11A	9.98e-37	0.113764	0.093	0.233	2.46e-32	LMPP
HSPA4	2.68e-36	0.134713	0.293	0.471	6.62e-32	LMPP
ANP32E	9.17e-36	0.142473	0.44	0.633	2.26e-31	LMPP
MT-RNR2	4.68e-34	0.324404	0.991	0.995	1.16e-29	LMPP
UTP14A	6.16e-33	0.108206	0.217	0.387	1.52e-28	LMPP
RHEX	5.87e-32	0.284257	0.237	0.145	1.45e-27	LMPP
ALYREF	6.97e-32	0.101764	0.087	0.213	1.72e-27	LMPP
RAB10	7.51e-32	0.117069	0.333	0.514	1.85e-27	LMPP
MALAT1	8.41e-32	0.344315	0.858	0.947	2.08e-27	LMPP
XPOT	4.41e-31	0.101663	0.229	0.401	1.09e-26	LMPP
CSNK2A1	8.12e-31	0.101721	0.359	0.559	2.01e-26	LMPP
MTHFD2	1.51e-30	0.191707	0.255	0.423	3.73e-26	LMPP
MED28	1.55e-30	0.102969	0.37	0.564	3.83e-26	LMPP
HMGCS1	1.69e-30	0.262298	0.283	0.445	4.17e-26	LMPP
CKAP5	1.74e-30	0.152921	0.225	0.397	4.29e-26	LMPP
KIF5B	3.86e-30	0.109354	0.452	0.65	9.53e-26	LMPP
HAUS6	4.76e-30	0.117265	0.145	0.289	1.18e-25	LMPP
IKZF2	1.59e-29	0.195404	0.269	0.174	3.94e-25	LMPP
UBP1	3.22e-29	0.119088	0.184	0.342	7.95e-25	LMPP
PTBP3	3.86e-29	0.113556	0.377	0.551	9.54e-25	LMPP
NIBAN1	5.26e-29	0.139857	0.102	0.228	1.3e-24	LMPP
NUP107	1.57e-27	0.12295	0.23	0.39	3.87e-23	LMPP
THRAP3	5.61e-27	0.100805	0.55	0.735	1.38e-22	LMPP
FAM98B	1.06e-26	0.123046	0.283	0.454	2.62e-22	LMPP
PIM1	2.6e-26	0.102721	0.466	0.634	6.42e-22	LMPP
BDP1	4.67e-26	0.173256	0.386	0.572	1.15e-21	LMPP
DNAJC7	6.22e-26	0.168149	0.426	0.611	1.54e-21	LMPP
ABCC4	1.14e-25	0.176938	0.118	0.237	2.81e-21	LMPP
BAZ1A	2.17e-25	0.108209	0.376	0.561	5.35e-21	LMPP
SYAP1	2.71e-25	0.1448	0.26	0.428	6.7e-21	LMPP
BMS1	1.13e-24	0.131332	0.321	0.497	2.79e-20	LMPP
AC020915.4	1.89e-24	0.134419	0.197	0.343	4.66e-20	LMPP
SREK1	3.13e-24	0.102426	0.444	0.65	7.73e-20	LMPP
C1orf131	4.03e-24	0.102032	0.197	0.344	9.94e-20	LMPP
SLC25A37	5.26e-24	0.131982	0.21	0.361	1.3e-19	LMPP
CPA3	1.74e-23	0.415989	0.451	0.365	4.28e-19	LMPP
ZBTB16	1.83e-23	0.327356	0.357	0.282	4.51e-19	LMPP
EPRS	2.09e-23	0.169253	0.51	0.684	5.16e-19	LMPP
DNAJB11	3.91e-23	0.136421	0.297	0.456	9.65e-19	LMPP
SAMSN1	4.68e-23	0.124427	0.244	0.392	1.15e-18	LMPP
UBN1	4.29e-22	0.108803	0.206	0.345	1.06e-17	LMPP
NPEPPS	1.34e-21	0.162243	0.294	0.455	3.3e-17	LMPP
ACTN4	1.37e-21	0.111156	0.398	0.56	3.38e-17	LMPP
SRFBP1	2.85e-21	0.135348	0.199	0.337	7.04e-17	LMPP
HSPA5	2.91e-21	0.193	0.649	0.829	7.18e-17	LMPP
HEATR1	4.34e-21	0.130207	0.172	0.302	1.07e-16	LMPP
BCAT1	6.17e-21	0.154746	0.421	0.587	1.52e-16	LMPP
KMT5A	6.42e-21	0.102299	0.13	0.243	1.59e-16	LMPP
UPF3B	1.03e-20	0.100934	0.288	0.446	2.54e-16	LMPP
CTR9	1.56e-20	0.110627	0.335	0.493	3.84e-16	LMPP
CDC27	1.74e-20	0.104117	0.167	0.289	4.3e-16	LMPP
FEZ2	2.54e-20	0.120321	0.13	0.243	6.27e-16	LMPP
RFWD3	3e-20	0.198241	0.127	0.239	7.41e-16	LMPP
HLTF	3.65e-20	0.146282	0.305	0.457	9.01e-16	LMPP
YWHAG	4.14e-20	0.119761	0.35	0.508	1.02e-15	LMPP
NUP50	4.92e-20	0.139486	0.25	0.389	1.21e-15	LMPP
AC000093.1	7.95e-20	0.208764	0.36	0.282	1.96e-15	LMPP
HACD1	8.11e-20	0.131668	0.242	0.386	2e-15	LMPP
RBBP5	1.59e-19	0.114791	0.135	0.245	3.92e-15	LMPP
UBE3A	1.89e-19	0.115205	0.388	0.569	4.67e-15	LMPP
CALR	2.28e-19	0.102493	0.695	0.844	5.63e-15	LMPP
LYRM4	2.86e-19	0.115292	0.253	0.396	7.07e-15	LMPP
PARP2	3.38e-19	0.107647	0.13	0.238	8.35e-15	LMPP
SAFB	1.01e-18	0.137609	0.486	0.662	2.48e-14	LMPP
AHCTF1	1.54e-18	0.119866	0.169	0.289	3.8e-14	LMPP
ACIN1	1.54e-18	0.138956	0.534	0.728	3.8e-14	LMPP
GP1BB	1.65e-18	0.199801	0.348	0.273	4.08e-14	LMPP
GOLIM4	2.75e-18	0.122968	0.32	0.479	6.78e-14	LMPP
PRRC2B	3.39e-18	0.11918	0.431	0.623	8.37e-14	LMPP
BNIP2	4.74e-18	0.105752	0.382	0.552	1.17e-13	LMPP
KHDC4	4.91e-18	0.119722	0.163	0.275	1.21e-13	LMPP
SCAF11	5.91e-18	0.172234	0.601	0.796	1.46e-13	LMPP
TDP2	6.98e-18	0.104765	0.223	0.361	1.72e-13	LMPP
RAB3GAP2	7.29e-18	0.10069	0.23	0.369	1.8e-13	LMPP
HNRNPUL2-BSCL2	7.9e-18	0.112059	0.311	0.46	1.95e-13	LMPP
DDX3Y	7.97e-18	0.123062	0.144	0.255	1.97e-13	LMPP
ZBTB20	1.03e-17	0.321854	0.352	0.284	2.53e-13	LMPP
CSNK1A1	2.6e-17	0.106376	0.568	0.76	6.42e-13	LMPP
GALNT1	2.73e-17	0.102988	0.409	0.558	6.73e-13	LMPP
VPS13A	3.1e-17	0.125561	0.347	0.502	7.66e-13	LMPP
HNRNPUL2	4.82e-17	0.166748	0.374	0.526	1.19e-12	LMPP
SREBF2	6.61e-17	0.118305	0.274	0.418	1.63e-12	LMPP
RCC2	8.21e-17	0.116312	0.506	0.673	2.03e-12	LMPP
ANKHD1-EIF4EBP3	1.1e-16	0.105671	0.483	0.666	2.72e-12	LMPP
SMU1	1.42e-16	0.104166	0.228	0.353	3.5e-12	LMPP
BTG3	1.72e-16	0.104235	0.148	0.255	4.25e-12	LMPP
CCDC82	1.85e-16	0.114806	0.213	0.339	4.56e-12	LMPP
CCAR1	1.86e-16	0.105866	0.479	0.657	4.59e-12	LMPP
COG8	2.02e-16	0.125683	0.22	0.347	4.98e-12	LMPP
ZFP91	2.15e-16	0.105339	0.407	0.575	5.3e-12	LMPP
G2E3	2.76e-16	0.102545	0.123	0.219	6.82e-12	LMPP
ERLIN1	3.81e-16	0.11832	0.243	0.373	9.4e-12	LMPP
GATA2	4.45e-16	0.410356	0.642	0.636	1.1e-11	LMPP
MLEC	4.6e-16	0.146807	0.454	0.605	1.14e-11	LMPP
UXS1	5.42e-16	0.122957	0.273	0.412	1.34e-11	LMPP
FAM117A	9.01e-16	0.289748	0.501	0.498	2.22e-11	LMPP
LPGAT1	9.68e-16	0.103314	0.191	0.305	2.39e-11	LMPP
SUGP2	1.08e-15	0.109912	0.414	0.583	2.67e-11	LMPP
GOLGA4	1.12e-15	0.162447	0.33	0.484	2.76e-11	LMPP
BRD7	1.22e-15	0.112301	0.32	0.463	3e-11	LMPP
PRPF3	1.27e-15	0.108178	0.263	0.397	3.13e-11	LMPP
BIRC6	1.39e-15	0.142713	0.306	0.448	3.43e-11	LMPP
PNRC2	1.56e-15	0.119631	0.565	0.752	3.84e-11	LMPP
TPM4	1.61e-15	0.153688	0.611	0.767	3.97e-11	LMPP
PTCD3	2.68e-15	0.108868	0.37	0.529	6.61e-11	LMPP
SEC31A	2.95e-15	0.10577	0.371	0.527	7.29e-11	LMPP
ATP2A2	3.02e-15	0.126411	0.273	0.406	7.44e-11	LMPP
VASP	3.47e-15	0.126339	0.303	0.441	8.57e-11	LMPP
AP3B1	3.84e-15	0.130011	0.277	0.419	9.47e-11	LMPP
SAFB2	4.07e-15	0.121417	0.451	0.617	1.01e-10	LMPP
EIF4G2	7.09e-15	0.129481	0.604	0.781	1.75e-10	LMPP
BRF1	7.57e-15	0.104085	0.126	0.218	1.87e-10	LMPP
MLLT10	8.46e-15	0.117474	0.354	0.506	2.09e-10	LMPP
CCNG1	1.12e-14	0.119461	0.383	0.545	2.76e-10	LMPP
CDC42SE2	2.45e-14	0.115312	0.298	0.441	6.05e-10	LMPP
MAFG	2.54e-14	0.111716	0.184	0.289	6.26e-10	LMPP
SLTM	3.05e-14	0.135783	0.606	0.771	7.54e-10	LMPP
ZNF148	3.6e-14	0.104618	0.244	0.369	8.88e-10	LMPP
ZC3H13	4.62e-14	0.130711	0.516	0.684	1.14e-09	LMPP
PRKCQ	6.46e-14	0.11725	0.152	0.247	1.59e-09	LMPP
SQSTM1	6.57e-14	0.109593	0.44	0.61	1.62e-09	LMPP
ROCK1	7.22e-14	0.126803	0.549	0.732	1.78e-09	LMPP
XRN2	1.06e-13	0.122869	0.581	0.757	2.61e-09	LMPP
PHF3	1.1e-13	0.113693	0.476	0.658	2.71e-09	LMPP
HECTD1	1.33e-13	0.196586	0.393	0.553	3.27e-09	LMPP
KPNA4	2.12e-13	0.170624	0.247	0.368	5.23e-09	LMPP
GIGYF2	2.41e-13	0.108874	0.348	0.495	5.96e-09	LMPP
TMF1	2.94e-13	0.137183	0.337	0.476	7.25e-09	LMPP
KIAA0586	3.02e-13	0.111526	0.216	0.328	7.45e-09	LMPP
PABPN1	3.76e-13	0.122956	0.571	0.734	9.28e-09	LMPP
TAX1BP1	3.84e-13	0.110305	0.488	0.658	9.47e-09	LMPP
KDM3B	4.59e-13	0.110789	0.226	0.338	1.13e-08	LMPP
TPR	5.4e-13	0.118099	0.665	0.832	1.33e-08	LMPP
UBXN2A	6.98e-13	0.103658	0.232	0.346	1.72e-08	LMPP
IGF2BP2	7.45e-13	0.170246	0.414	0.57	1.84e-08	LMPP
PLEKHA2	7.95e-13	0.100923	0.164	0.256	1.96e-08	LMPP
NT5C3A	8.98e-13	0.106262	0.389	0.542	2.22e-08	LMPP
CHD1	9.02e-13	0.146062	0.46	0.622	2.23e-08	LMPP
THUMPD1	1.11e-12	0.1158	0.331	0.47	2.74e-08	LMPP
GATC	1.18e-12	0.119588	0.21	0.32	2.9e-08	LMPP
NEMF	1.64e-12	0.186043	0.459	0.623	4.04e-08	LMPP
PPP4R1	2.68e-12	0.124608	0.172	0.268	6.61e-08	LMPP
CDK12	3.08e-12	0.120096	0.357	0.499	7.61e-08	LMPP
TMEM263	3.1e-12	0.145491	0.189	0.29	7.66e-08	LMPP
CUX1	3.66e-12	0.124175	0.418	0.577	9.04e-08	LMPP
YIPF4	4.12e-12	0.111191	0.288	0.415	1.02e-07	LMPP
ANKRD11	4.91e-12	0.153966	0.488	0.663	1.21e-07	LMPP
YARS	6.24e-12	0.138854	0.4	0.536	1.54e-07	LMPP
AC073896.4	6.26e-12	0.114406	0.175	0.268	1.55e-07	LMPP
CUL3	7.24e-12	0.232314	0.258	0.377	1.79e-07	LMPP
ANKIB1	7.35e-12	0.103771	0.202	0.301	1.82e-07	LMPP
E2F3	8.3e-12	0.109605	0.298	0.419	2.05e-07	LMPP
VPS41	1.76e-11	0.112007	0.279	0.404	4.34e-07	LMPP
ZNF326	1.81e-11	0.145956	0.451	0.617	4.48e-07	LMPP
SLC44A1	2.44e-11	0.104766	0.208	0.306	6.02e-07	LMPP
ZMYM4	2.94e-11	0.156952	0.296	0.414	7.25e-07	LMPP
CHD8	3.54e-11	0.151622	0.351	0.495	8.74e-07	LMPP
BRD2	6.29e-11	0.147179	0.449	0.614	1.55e-06	LMPP
MIS18BP1	6.48e-11	0.142193	0.491	0.655	1.6e-06	LMPP
PPIP5K2	7.46e-11	0.163538	0.431	0.58	1.84e-06	LMPP
CMIP	8.01e-11	0.105732	0.172	0.258	1.98e-06	LMPP
AC093010.3	9.49e-11	0.212254	0.207	0.156	2.34e-06	LMPP
SPATS2	9.92e-11	0.102819	0.222	0.325	2.45e-06	LMPP
CTNNB1	1.23e-10	0.121876	0.163	0.247	3.05e-06	LMPP
BOD1L1	1.28e-10	0.100208	0.412	0.55	3.16e-06	LMPP
STAG1	1.37e-10	0.127763	0.228	0.332	3.37e-06	LMPP
NIPBL	1.44e-10	0.135313	0.476	0.632	3.54e-06	LMPP
RNMT	1.64e-10	0.107608	0.378	0.521	4.06e-06	LMPP
POU2F1	1.7e-10	0.117872	0.152	0.235	4.2e-06	LMPP
EPC1	1.72e-10	0.110283	0.391	0.535	4.26e-06	LMPP
TASOR2	1.81e-10	0.139568	0.162	0.243	4.48e-06	LMPP
NOL8	1.94e-10	0.142737	0.44	0.591	4.79e-06	LMPP
CHD4	2.54e-10	0.133154	0.672	0.851	6.28e-06	LMPP
MARK3	2.9e-10	0.142512	0.321	0.445	7.15e-06	LMPP
ZFC3H1	2.99e-10	0.118696	0.362	0.487	7.38e-06	LMPP
YLPM1	3.48e-10	0.112957	0.341	0.465	8.6e-06	LMPP
CRHBP	3.76e-10	0.264035	0.433	0.397	9.27e-06	LMPP
FAM172A	3.86e-10	0.101524	0.194	0.282	9.53e-06	LMPP
[truncated: 8,833 more rows]

## Sheet: TableS3
Table. S3 Top enriched GO terms of each cell type
ID	HSC (-log10P)	MPP (-log10P)	LMPP (-log10P)	MLP-1 (-log10P)	MLP-2 (-log10P)	MEMP (-log10P)	CMP (-log10P)	GMP (-log10P)	MEP-1 (-log10P)	MEP-2 (-log10P)	MEP-3 (-log10P)	ProB (-log10P)
response to glucocorticoid	5.9914	4.32857	0	0	0	1.53687	0	0	0	1.14213	1.21912	1.32742
response to corticosteroid	5.61618	4.15269	0	0	0	1.42276	0	0	0	1.03775	1.14032	1.21797
response to steroid hormone	5.41908	2.73094	0	0	0	1.50635	0.94654	0	0	0.330352	0.547525	1.20743
response to purine-containing compound	4.9393	1.7414	0	0	0	0	1.11935	0	2.32024	1.76905	0	2.84932
response to corticosterone	2.01412	3.4142	0	0	0	0	0	0	0	0	0	0.95965
regulation of angiotensin levels in blood	0	0	2.59029	0	0	0	0	0	0	0	1.49078	0
angiotensin maturation	0	0	2.59029	0	0	0	0	0	0	0	1.49078	0
leukocyte tethering or rolling	0.785778	0	0	2.02978	1.3902	0	0	0	0	0	0	0
cytoplasmic sequestering of transcription factor	0	0	0	2.19671	3.44699	0	1.29521	0	0	0	0	1.04674
response to interferon-alpha	0	0	0	4.59827	1.46453	0	0	0	0	0	0	0
leukocyte proliferation	3.54052	1.19249	0	0	3.91688	0.810939	0.221202	1.64778	0.810939	3.79592	0.251563	4.39506
regulation of lymphocyte activation	3.14856	0.8365	0	0	4.93168	0.185809	0.734275	1.7818	1.63347	3.43697	0.41612	7.17402
DNA replication	0.0649883	0.495775	0	0	0	50.3989	0.690695	1.74313	0.144953	0.26661	13.9109	3.0908
DNA-dependent DNA replication	0	0	0	0	0	37.3587	0.426156	0.570648	0	0.195338	11.012	0.684594
cell cycle DNA replication	0	0	0	0	0	34.7814	0	0	0	0	12.5791	0.487684
nuclear division	0.102531	0.360094	0	0	0.305119	9.38348	21.5602	0	0.254904	0.297406	0.170346	1.59784
organelle fission	0.079302	0.328651	0	0	0.275635	8.7982	20.6314	0	0.214806	0.243585	0.147803	1.41945
mitotic nuclear division	0.249164	0.509162	0	0	0.447155	6.47853	17.7412	0	0.470132	0.597858	0.286693	1.80916
inner mitochondrial membrane organization	0	0	0	0	0	0	0	4.01209	0	0.597544	0	0
positive regulation of cell activation	2.13699	0.370702	1.08733	0	2.40713	0.0770116	0.469425	3.87766	2.67267	1.80798	1.64975	3.47968
mitochondrial ATP synthesis coupled proton transport	0	0	0	0	0	0	0	3.00288	0	0.850433	0	0
regulation of hemopoiesis	3.81848	0.851026	1.00897	1.90441	1.36201	0.434307	0.752611	0.598901	4.99682	5.5202	1.39319	2.90141
myeloid cell differentiation	3.09647	0.945116	1.0645	2.01513	0.298454	0.0688705	0.439199	1.2825	4.71888	6.99632	1.57389	5.5031
megakaryocyte differentiation	0.825248	0	1.69013	0	0	0.449237	0.593563	0.749424	4.11523	3.36321	1.54765	0.384226
embryonic hemopoiesis	0.855499	0	2.34756	0	0	0	0	0	3.94249	3.46815	2.82793	0
regulation of erythrocyte differentiation	1.35453	0	1.99859	0	0	0.713895	0.872842	0	2.89348	6.20575	2.13599	3.88655
myeloid cell homeostasis	1.05653	0.73074	1.50687	0	0	0.309767	1.12948	0	2.34098	9.61	2.12169	2.87531
antigen processing and presentation of exogenous peptide antigen via MHC class II	0.297024	0	0	0	0	0	2.47599	0.741306	0	0	0	11.2022
antigen processing and presentation of peptide antigen via MHC class II	0.288024	0	0	0	0	0	2.4391	0.729465	0	0	0	11.0563
antigen processing and presentation of peptide or polysaccharide antigen via MHC class II	0.285107	0	0	0	0	0	2.42707	0.725604	0	0	0	11.0087

## Sheet: TableS4
Table. S4 Cell cycle score of each cell
Cell ID	group	S.Score	G2M.Score	Phase	Cluster
AATGGCCGAGGTTCCTGGTT.1_1	CB CD34+ stimulated	0.376388	0.112118	S	MEMP
TTCGAATCCTCTTCTTCGTA.1_1	CB CD34+ stimulated	0.0942181	-0.0564175	S	MEP-2
CGCGTGTAATAACCTTGCGG.1_1	CB CD34+ stimulated	0.0260025	-0.0649337	S	MEP-2
TCCTGCGAGACTCAACATGT.1_1	CB CD34+ stimulated	-0.014129	0.617252	G2M	CMP
AGTCTACGAACTCAAGTCGC.1_1	CB CD34+ stimulated	0.0851293	0.350126	G2M	CMP
CAGCTAATGCGAGTAGTTCA.1_1	CB CD34+ stimulated	0.123276	0.435199	G2M	CMP
TGGTACTGCTATTATTGTGC.1_1	CB CD34+ stimulated	-0.0322876	-0.0133846	G1	MEP-2
GGCTTGGTGCTAGAATGATT.1_1	CB CD34+ stimulated	0.157416	0.00354127	S	MEP-2
CTAGTGTAACTCATCGGATT.1_1	CB CD34+ stimulated	0.0202799	0.0671033	G2M	MEP-2
AGATCGCTGTATAGCAGGTA.1_1	CB CD34+ stimulated	-0.044439	0.520704	G2M	CMP
ATACCGAGCTAAGTCCTCCT.1_1	CB CD34+ stimulated	0.0839903	0.612047	G2M	CMP
AGCGAGAGCTTTGTGGCATC.1_1	CB CD34+ stimulated	0.104538	-0.110887	S	MEP-2
CGCCTGGAGACTTGCCTACA.1_1	CB CD34+ stimulated	0.121474	-0.0864998	S	GMP
CGCGAGCGATGGTGGAAGGT.1_1	CB CD34+ stimulated	-0.070972	0.0740974	G2M	MEP-2
CACGCTCTCTCTGAGGATCC.1_1	CB CD34+ stimulated	0.043607	0.613544	G2M	CMP
AGATCTCTTGCAGAGCGTGC.1_1	CB CD34+ stimulated	0.211453	0.0211157	S	MEP-2
AGGTATAGACAGAACAGGTC.1_1	CB CD34+ stimulated	0.0620529	-0.0807318	S	MEP-2
GTAGTGCCAATAAGGCTCGG.1_1	CB CD34+ stimulated	0.1111	-0.00993337	S	GMP
AATCAATGAGGTCGCCTTGA.1_1	CB CD34+ stimulated	0.0942131	-0.0920943	S	MEP-2
TTCGCCGCGTCGTCCGCTCT.1_1	CB CD34+ stimulated	0.441644	0.393942	S	MEMP
CGTCTGCTGAATACGGATTA.1_1	CB CD34+ stimulated	-0.00637651	0.789411	G2M	CMP
AGAGCAGCGGTGACACGTTA.1_1	CB CD34+ stimulated	0.372592	0.0528276	S	MEMP
ATATTCTCACGTAGGCGAGG.1_1	CB CD34+ stimulated	0.149701	0.817823	G2M	CMP
CTATGTATAACTCCATGGAA.1_1	CB CD34+ stimulated	-0.0777432	0.743467	G2M	CMP
CTATCTCCGGGTTCGATAAC.1_1	CB CD34+ stimulated	-0.0130733	-0.0653693	G1	MEP-2
AACACCTGATTCTGAATGAT.1_1	CB CD34+ stimulated	0.0229709	0.00221351	S	MEP-2
TCCGACTTAAGTGGAGTGTC.1_1	CB CD34+ stimulated	0.361056	0.109281	S	MEMP
CCTGATCGCAGGTTAGTGGC.1_1	CB CD34+ stimulated	0.348557	0.0152146	S	MEP-3
GTATTGGCTATACGTGACGA.1_1	CB CD34+ stimulated	0.275479	0.417372	G2M	CMP
ATACCACCTAGTGAAGATCT.1_1	CB CD34+ stimulated	0.446991	0.123655	S	MEMP
CAACATATAAATGTAAGATT.1_1	CB CD34+ stimulated	0.390807	0.365822	S	MEMP
GTAGGTACCTTTACTCAGAC.1_1	CB CD34+ stimulated	-0.059111	0.0708661	G2M	MEP-2
TGTCTGTCCTGTTCGCGCGC.1_1	CB CD34+ stimulated	0.392892	0.149675	S	MEMP
ACATATGCGACGACGCTCTC.1_1	CB CD34+ stimulated	0.0872268	0.569428	G2M	CMP
AATATGACGAACATCTTCAC.1_1	CB CD34+ stimulated	0.158582	-0.0737806	S	GMP
GGCACGTTCGTTCGAATCCT.1_1	CB CD34+ stimulated	0.448976	0.106753	S	MEMP
GGTATATGCCTATCATCTCT.1_1	CB CD34+ stimulated	0.025639	0.158961	G2M	MEP-2
CACTTAGCTAGTTCGCAATG.1_1	CB CD34+ stimulated	0.0260763	-0.0750836	S	MEP-2
GACTTACTCTCGTCAACATG.1_1	CB CD34+ stimulated	0.291858	0.025043	S	MEP-3
GCAGGTATCCTACTGCTACA.1_1	CB CD34+ stimulated	0.415129	0.0742599	S	MEMP
GAGTATATGTTACGTAACAG.1_1	CB CD34+ stimulated	0.0905526	0.548715	G2M	CMP
GTTACGCGTCTCACGCCGCG.1_1	CB CD34+ stimulated	0.0010024	-0.0366583	S	MEP-2
GAAGAGCCTTATACTCCTAC.1_1	CB CD34+ stimulated	-0.018745	0.0572676	G2M	MEP-2
AGTCTACGAAGCCGCACGCA.1_1	CB CD34+ stimulated	0.471065	0.346569	S	MEMP
CTCGTGCATGTACCGTCAGC.1_1	CB CD34+ stimulated	0.316161	0.0192793	S	MEP-3
AATATTATGGTGTAATCCAT.1_1	CB CD34+ stimulated	0.468234	0.138119	S	MEMP
GGCACGACGTGCAAGCTGCC.1_1	CB CD34+ stimulated	0.155163	-0.0346068	S	MEP-3
TAACTTCATGCTTCCAATGG.1_1	CB CD34+ stimulated	0.363924	0.0538229	S	MEMP
TTCACTGGCGGACCTATCCT.1_1	CB CD34+ stimulated	0.433228	0.225608	S	MEMP
TCACTGCTTCCGCGCATACG.1_1	CB CD34+ stimulated	0.00671887	-0.00270951	S	CMP
TGGAGAGAGGGCGCGTACGC.1_1	CB CD34+ stimulated	0.230382	0.345075	G2M	CMP
TCAGATAGATCCGGCTGATG.1_1	CB CD34+ stimulated	0.119198	-0.038729	S	MEP-1
GGCTTGGTGCTATATGCGTT.1_1	CB CD34+ stimulated	-0.0249741	-0.0682651	G1	MEP-2
TTATCCATCCGAGACAACGG.1_1	CB CD34+ stimulated	0.278787	0.0705788	S	MEP-3
CACTACTTGATTGAGCCTGA.1_1	CB CD34+ stimulated	0.404965	0.142675	S	MEMP
GACCTGATAAATTCACGGTG.1_1	CB CD34+ stimulated	-0.0451557	0.81898	G2M	CMP
GCGAATCGACATCAGAGTCA.1_1	CB CD34+ stimulated	0.253855	-0.0419058	S	MEP-3
TGGCTTGCCTAGTCATTATT.1_1	CB CD34+ stimulated	0.104755	0.80527	G2M	CMP
GCAGGTATCCTATCCACAGT.1_1	CB CD34+ stimulated	0.409216	0.068982	S	MEMP
GCTCTACATAAAGGATTGAT.1_1	CB CD34+ stimulated	0.147732	-0.116301	S	MEMP
AGTGGTGGTAAATCGCGCAG.1_1	CB CD34+ stimulated	0.221829	0.466313	G2M	CMP
AGCTTAGAGTACGACGTCCA.1_1	CB CD34+ stimulated	0.445065	0.247435	S	MEMP
TCGACAGACCGACCTGATAA.1_1	CB CD34+ stimulated	0.0288467	-0.0260945	S	MEP-2
GTATACTTAGGATATTGTAG.1_1	CB CD34+ stimulated	0.215948	-0.0612855	S	MEP-3
TTACGTTCAGAAGTCACGGC.1_1	CB CD34+ stimulated	0.0060674	-0.093629	S	MEP-2
TACGCATTAATAACATCTAG.1_1	CB CD34+ stimulated	0.0868081	-0.0726849	S	MEP-3
ACGTTAGCACACTGATCTCG.1_1	CB CD34+ stimulated	0.454386	0.0785554	S	MEMP
GCCGGTTGTATTGATAGATT.1_1	CB CD34+ stimulated	0.0575647	-0.0593073	S	GMP
TATGCCTGATGGATACTGAT.1_1	CB CD34+ stimulated	0.261248	0.0247491	S	MEP-3
AAGCGATTCCGGCACTGAGC.1_1	CB CD34+ stimulated	0.10522	-0.0295097	S	MEP-3
CAAGCTGAAGGACCGTCTCT.1_1	CB CD34+ stimulated	0.263842	-0.0641512	S	MEMP
GCCGCAATAGTTCTGCTTCT.1_1	CB CD34+ stimulated	0.479242	0.350367	S	MEMP
CGTTCAATAAAATACGACCT.1_1	CB CD34+ stimulated	0.225752	0.011218	S	MEP-3
CCTCTATCTCGCGCTGTGCC.1_1	CB CD34+ stimulated	0.00512201	-0.0478687	S	MEP-2
TTCGTAGCACCCGCGGCACT.1_1	CB CD34+ stimulated	-0.0262762	0.748299	G2M	CMP
GATAAGGAGTTCTGAACCGA.1_1	CB CD34+ stimulated	0.224506	0.498709	G2M	CMP
ATCAGAGTCAGCAATGATCA.1_1	CB CD34+ stimulated	0.0768493	-0.128276	S	MEP-2
AATAGACTCTCTCGGTTAAT.1_1	CB CD34+ stimulated	0.27224	0.0663206	S	MEP-3
AACCTGGTGAGACTGCTCTC.1_1	CB CD34+ stimulated	0.344269	-0.0232064	S	MEP-3
ACCAATCTAACTATGTCGCG.1_1	CB CD34+ stimulated	0.320383	0.013046	S	MEP-1
GCGTAAGTAGGGTTGGTAAC.1_1	CB CD34+ stimulated	0.0855657	0.0384673	S	MEP-2
GACCTGCGCGAACATATGGC.1_1	CB CD34+ stimulated	-0.0015325	-0.0507553	G1	MEP-2
GCCAAGCATCGAGAACGTGT.1_1	CB CD34+ stimulated	-0.00767951	-0.0851237	G1	MEP-2
AAGATTAACCCCTTCCTGGT.1_1	CB CD34+ stimulated	-0.085101	0.621354	G2M	CMP
GAATCCACTTGAAGAGCCTT.1_1	CB CD34+ stimulated	0.237325	-0.0133102	S	MEMP
CACAGGCTGCCGAGCAGGTT.1_1	CB CD34+ stimulated	0.41598	0.122277	S	MEMP
AGTAAGCTCTATCCTCATCA.1_1	CB CD34+ stimulated	-0.021233	0.243799	G2M	CMP
TCTCGCGACCGAGACTATAG.1_1	CB CD34+ stimulated	0.151914	-0.113605	S	MEP-2
CATGGACTCCCTTGACTCAA.1_1	CB CD34+ stimulated	0.375962	0.0609135	S	MEMP
TTGGTAAGTTTTGAATGCGT.1_1	CB CD34+ stimulated	0.148387	-0.0685538	S	MEP-1
CAACATATAATACCACACGG.1_1	CB CD34+ stimulated	-0.103116	0.642708	G2M	CMP
ATACGTACTGAATAGTAGTG.1_1	CB CD34+ stimulated	0.168823	-0.130456	S	MEMP
GTGATCGCATGTTGTTCTCT.1_1	CB CD34+ stimulated	0.308729	0.00955272	S	MEMP
TCTCGCCGATAACGTCACAC.1_1	CB CD34+ stimulated	-0.0750897	0.226256	G2M	CMP
CGGTCCAAGGCACACTATAC.1_1	CB CD34+ stimulated	0.00927079	0.0651772	G2M	CMP
CTGAGACGGCAAGATCAATT.1_1	CB CD34+ stimulated	0.274737	0.0134168	S	MEMP
CGGCGTGTAAGGTGCGCGTA.1_1	CB CD34+ stimulated	0.0813638	0.509774	G2M	CMP
CACGTGCCGGCCGCAGACTG.1_1	CB CD34+ stimulated	0.322299	-0.0152499	S	MEMP
GGTCCGGTGTCAATCTCATG.1_1	CB CD34+ stimulated	-0.234286	0.237767	G2M	CMP
TCGCTTCAAGTACGCTTCGA.1_1	CB CD34+ stimulated	0.355404	0.0354391	S	MEMP
ACTAACTTAACCTAACTGAG.1_1	CB CD34+ stimulated	0.306455	0.13123	S	MEP-3
ATGCGAGCGTCTTGCCTACA.1_1	CB CD34+ stimulated	0.436992	0.387271	S	MEMP
CTCGAACCTTGCCGGTTGTA.1_1	CB CD34+ stimulated	0.484661	0.310863	S	MEMP
ATGATCACGTCTATCTCCGG.1_1	CB CD34+ stimulated	-0.0158856	0.745941	G2M	CMP
CGATACTAGCCCTGCTTAGT.1_1	CB CD34+ stimulated	0.0433311	-0.100224	S	MEP-3
ACAGATCTATGGCGTCAGTA.1_1	CB CD34+ stimulated	0.113078	-0.0577071	S	MEP-1
AAGATGGCCTCCTGCCGCTA.1_1	CB CD34+ stimulated	0.311167	-0.0132712	S	MEP-3
GTCGAAGTCATGCGAGCTCT.1_1	CB CD34+ stimulated	0.263185	-0.0639791	S	MEP-3
ACGGATCAGCTAGAATGATT.1_1	CB CD34+ stimulated	0.435917	0.0449993	S	MEMP
AGAGGAGGCGTCCTGATCAA.1_1	CB CD34+ stimulated	0.162768	0.589271	G2M	CMP
CCGTAGCTCACGAAGACAAG.1_1	CB CD34+ stimulated	0.12515	-0.0705263	S	MEMP
GTTGTATGCACTCGGTTAAT.1_1	CB CD34+ stimulated	0.422002	0.0979197	S	MEMP
TTCGCCGTTACGTGGCAACA.1_1	CB CD34+ stimulated	0.256591	0.013694	S	MEMP
CATTAATGGTTAATCTTACG.1_1	CB CD34+ stimulated	0.0386913	-0.0935455	S	MEP-2
TTCTGTCGACGCCATGTGTC.1_1	CB CD34+ stimulated	0.444817	0.43098	S	MEMP
GCCAGTGACGGACTGTATGG.1_1	CB CD34+ stimulated	-0.0599232	-0.048896	G1	MEP-2
TATCTCGGCTCCGTAGCTCA.1_1	CB CD34+ stimulated	-0.00819128	-0.0324841	G1	MEP-2
GACCTAATGGGCCTCCGGTC.1_1	CB CD34+ stimulated	0.012502	0.820413	G2M	CMP
GGTACTCTGCCGAATCGCAG.1_1	CB CD34+ stimulated	0.199042	0.0058731	S	GMP
CGATTGCGCGCTTGAAGAGA.1_1	CB CD34+ stimulated	0.422227	0.0614486	S	MEMP
AGGATCTGCTTGATTGCTAG.1_1	CB CD34+ stimulated	0.346258	0.485846	G2M	MEMP
GGACATGAGAAGACTAATAT.1_1	CB CD34+ stimulated	0.426868	0.258147	S	MEMP
CCGACACTCTTACTAATGGC.1_1	CB CD34+ stimulated	0.0512652	-0.113535	S	MEP-2
GTTCGATAACACCGATGACG.1_1	CB CD34+ stimulated	0.492095	0.115173	S	MEMP
ATAAGTCATGCGTTCACGCG.1_1	CB CD34+ stimulated	0.345483	0.326103	S	MEMP
TCATCCTTGGCTTCATTATA.1_1	CB CD34+ stimulated	0.402137	0.132936	S	MEMP
TCACGGCGGCGTAACCACCG.1_1	CB CD34+ stimulated	0.067907	0.836109	G2M	CMP
ATTACATAATCAGCCGTCAC.1_1	CB CD34+ stimulated	0.0430148	-0.0997576	S	MEP-3
TGGAGCTCAGGGAGCAACAG.1_1	CB CD34+ stimulated	-0.0854882	0.148627	G2M	CMP
GTAACGGATGGACAATTGAG.1_1	CB CD34+ stimulated	0.229855	-0.000880598	S	MEMP
TATGGAGACTGCCTCTCAAC.1_1	CB CD34+ stimulated	0.395227	0.130317	S	MEP-3
CATTGTAACGCGTAGCGGCA.1_1	CB CD34+ stimulated	0.401826	0.0494147	S	MEMP
GCGCACCAGGGATATTGTAG.1_1	CB CD34+ stimulated	-0.0335519	0.127826	G2M	CMP
AATAGTTGCAGATTACAATG.1_1	CB CD34+ stimulated	0.300083	0.0095269	S	MEP-3
TGAGTTGTGTTGATCTAGTG.1_1	CB CD34+ stimulated	0.154537	-0.0588711	S	MEP-3
CGTCAACATGTCGTAGATCG.1_1	CB CD34+ stimulated	0.391494	0.0601243	S	MEMP
TTGCAGCCGCAATGCCAGTT.1_1	CB CD34+ stimulated	-0.0421588	-0.0395652	G1	MEP-2
TAACCGCACAGATAATACGC.1_1	CB CD34+ stimulated	0.266105	-0.0484505	S	MEMP
AGGCAGTTCCTATGGCATAG.1_1	CB CD34+ stimulated	0.160951	-0.0419008	S	MEP-2
CAGGTATAAGCGATCTCGTA.1_1	CB CD34+ stimulated	0.19516	-0.0586564	S	MEP-3
GTGAACGAGACATGAAGTGT.1_1	CB CD34+ stimulated	0.178482	-0.0642004	S	MEMP
TCCTTACCGAACCTCGTGAA.1_1	CB CD34+ stimulated	0.00108046	-0.0502751	S	MLP-1
CGTTGGTGGTAAGGTCGGTT.1_1	CB CD34+ stimulated	0.416899	0.0838505	S	MEP-3
TCGCTCGGTGCGCACTGGAT.1_1	CB CD34+ stimulated	0.333142	-0.0105296	S	MEP-3
GCAATGATCACAGGTATAAG.1_1	CB CD34+ stimulated	0.294085	-0.0726483	S	MEMP
GATTCGGAAGGTGTCGCGGA.1_1	CB CD34+ stimulated	0.159444	-0.0377791	S	MEP-3
GGTGCGCGTAATGAGGCTAC.1_1	CB CD34+ stimulated	0.169677	0.33146	G2M	CMP
TACCTCGTACGCAAGACCGT.1_1	CB CD34+ stimulated	0.241311	0.0126413	S	MEP-3
TTCTCCTGTATGACAATAAT.1_1	CB CD34+ stimulated	0.0112854	-0.0611331	S	MEP-2
TGACCGCGCGTCTGGCGCAT.1_1	CB CD34+ stimulated	0.110185	0.0207704	S	MEP-3
GCTAGAAGTTGCCTCCGGTC.1_1	CB CD34+ stimulated	0.400199	0.128158	S	MEMP
GTCAGTTCTGCACGGAGACC.1_1	CB CD34+ stimulated	0.0486074	-0.0257486	S	GMP
CGTCGGTTAAACTAACTTAA.1_1	CB CD34+ stimulated	0.0689078	-0.113588	S	MEMP
GCGGAGTGGAACGAGACTTG.1_1	CB CD34+ stimulated	-0.152182	0.569806	G2M	CMP
ACACTGAGTCCACGTACCAA.1_1	CB CD34+ stimulated	-0.0109732	-0.140494	G1	MLP-1
AGAGCGGCAAAGAGACTCCG.1_1	CB CD34+ stimulated	0.396848	0.0526353	S	MEMP
GGCTTGGTGCGCCGTCGAGA.1_1	CB CD34+ stimulated	-0.0136673	-0.0816488	G1	MEP-1
ATTAGCGGCTGTTAAGGTGA.1_1	CB CD34+ stimulated	0.464112	0.154591	S	MEMP
AATTGCGGTGCATGGCTGTA.1_1	CB CD34+ stimulated	0.14835	-0.0275967	S	MEP-3
TCATCCTTGGACCTGGCGCT.1_1	CB CD34+ stimulated	-0.110959	0.11086	G2M	CMP
GTCACTAGGAGGAGTGACCT.1_1	CB CD34+ stimulated	-0.0122067	0.219787	G2M	CMP
GGATGTGCTAATACCTCCAT.1_1	CB CD34+ stimulated	-0.0698561	0.0295717	G2M	MEP-2
CGATTGCGCGCGGCGTGTAA.1_1	CB CD34+ stimulated	0.359299	0.0852705	S	MEP-1
GTGGTGCATCCTTGGTGGTT.1_1	CB CD34+ stimulated	-0.0243855	0.434644	G2M	CMP
GCATTGGCGCGCCGGACCGA.1_1	CB CD34+ stimulated	0.15933	-0.0614918	S	MEP-2
ACGATGCGAATACGATGCAC.1_1	CB CD34+ stimulated	0.00985753	-0.125315	S	MEP-3
AGCCTCCTATGCTCGTTAGT.1_1	CB CD34+ stimulated	0.214564	0.0157331	S	MEMP
GAGATGCGTGGAACCGCCTC.1_1	CB CD34+ stimulated	0.352205	-0.0197247	S	MEMP
AGTGTTGTGACTTGAGGAAG.1_1	CB CD34+ stimulated	0.00936855	-0.067963	S	MEP-1
GGACGTGGAATCAACCGCTC.1_1	CB CD34+ stimulated	0.514033	0.230463	S	MEMP
TGAAGTAATTCTCTCACGAC.1_1	CB CD34+ stimulated	0.496265	0.0969669	S	MEMP
CTATCAAGCAGTGAACGAGA.1_1	CB CD34+ stimulated	0.0511909	-0.08957	S	MLP-1
GCTTGCGGAACATTATCCTT.1_1	CB CD34+ stimulated	0.151282	-0.0441958	S	MEP-2
AAGTTCGACCAAGTCACGGC.1_1	CB CD34+ stimulated	0.39181	0.0418563	S	MEMP
ACCTGATCCGACGCCTCAGT.1_1	CB CD34+ stimulated	0.0459149	-0.120006	S	MEP-3
TGGAGCTCAGCTCAAGGACA.1_1	CB CD34+ stimulated	0.125332	-0.0846765	S	MEP-3
ATATCAATCGATCGACATGC.1_1	CB CD34+ stimulated	-0.007331	-0.0149927	G1	GMP
GCAACCTCGCACTGCACAGG.1_1	CB CD34+ stimulated	0.109074	-0.109566	S	MEP-2
GCAGCAAGACAGAGGAGGCG.1_1	CB CD34+ stimulated	0.469101	0.162503	S	MEMP
GAGATTCGGTCTATGTCGCG.1_1	CB CD34+ stimulated	0.472238	0.113314	S	MEMP
TGGACGTGACGATATGGCAA.1_1	CB CD34+ stimulated	-0.00841421	0.205698	G2M	CMP
CTTGTGGTTGACAGGATAGA.1_1	CB CD34+ stimulated	0.169914	-0.0857602	S	MEP-1
AGAAGTTAATGCCTACCTGA.1_1	CB CD34+ stimulated	0.13783	-0.069316	S	MEMP
TCAACGAACCTTATGGCCAA.1_1	CB CD34+ stimulated	-0.0248192	0.159505	G2M	CMP
CGTCTCAGACCCGAGACGTA.1_1	CB CD34+ stimulated	0.326224	0.365442	G2M	MEMP
GCTTCAGCGCGACTCACCTT.1_1	CB CD34+ stimulated	0.5256	0.199339	S	MEMP
TGTGCAGTTGATTAGTGGTC.1_1	CB CD34+ stimulated	0.418873	0.0960348	S	MEMP
GTGACTGTACAGTCCATCCA.1_1	CB CD34+ stimulated	0.0245893	-0.0992269	S	MLP-1
TTCGTCGCCATGAGGAGGAA.1_1	CB CD34+ stimulated	0.371996	0.319947	S	MEMP
CCGCATACGTCCTGCCGCTA.1_1	CB CD34+ stimulated	0.295203	0.0278355	S	MEMP
AGTGACCGGATTATTCGAGG.1_1	CB CD34+ stimulated	0.385371	0.0827614	S	MEP-3
GCGCCTAGCCAGTCGGTGAG.1_1	CB CD34+ stimulated	0.373017	0.00854895	S	MEP-3
ACATAAGTAACGTTGGTGGT.1_1	CB CD34+ stimulated	0.04377	-0.0367784	S	MEP-1
AGTTGTCGAACTTGGCCAAT.1_1	CB CD34+ stimulated	-0.0411192	0.130696	G2M	CMP
ACATTAGATACTTGGTGGTT.1_1	CB CD34+ stimulated	-0.0734896	0.128631	G2M	CMP
AACTGAGCGGTCTCGCCGAT.1_1	CB CD34+ stimulated	0.411407	0.0300508	S	MEP-3
AGTTGTTCGTCGCGAATCAG.1_1	CB CD34+ stimulated	0.0396296	0.301749	G2M	CMP
GAGAGCCTCCGCAATGATCA.1_1	CB CD34+ stimulated	0.0377538	-0.0633392	S	MEP-2
ACGACGACTGCAGGTTAACT.1_1	CB CD34+ stimulated	0.376512	0.0415191	S	MEMP
CGTTCAATAAAGCCGCACCG.1_1	CB CD34+ stimulated	0.216724	-0.0516581	S	MEMP
CGGTCCGCTCCTCTATGCTA.1_1	CB CD34+ stimulated	0.191193	-0.0201991	S	MEP-3
TGATGATTAAAGGTATAGAC.1_1	CB CD34+ stimulated	0.508178	0.15417	S	MEMP
CTGAGGATCCGGTGCAACCT.1_1	CB CD34+ stimulated	0.0486399	-0.123771	S	MEP-1
TCGATGCGCGTCTTATGTTA.1_1	CB CD34+ stimulated	0.0169009	-0.135827	S	MEMP
GGAGGTCCAATATAGGCCTA.1_1	CB CD34+ stimulated	0.40666	-0.0474184	S	MEP-3
GAATCCATGAAGTGCCGTTC.1_1	CB CD34+ stimulated	0.130137	-0.08239	S	MEP-2
ACATACGTCCAGTGTGAATC.1_1	CB CD34+ stimulated	0.280734	-0.0476389	S	MEP-3
TCTCGCGACCATCTCCAGAA.1_1	CB CD34+ stimulated	0.416907	0.0328231	S	MEMP
AGCCTCCTATGCTTGCGGAA.1_1	CB CD34+ stimulated	0.158819	-0.0494231	S	MEP-3
GGAGTATTAAGAATTCTCGG.1_1	CB CD34+ stimulated	0.530387	0.31632	S	MEMP
ACAGTCCACCTACTATCCTC.1_1	CB CD34+ stimulated	0.311746	0.28119	S	CMP
GACAGTTAGGATTGGTAATC.1_1	CB CD34+ stimulated	0.0463804	-0.00227585	S	MEP-2
CATGGCAGCGTGCTCAGAAG.1_1	CB CD34+ stimulated	-0.020498	-0.0963785	G1	MLP-1
TCTGTAGGCCTCCGAAGATT.1_1	CB CD34+ stimulated	0.474611	0.240951	S	MEMP
AGAGAGGACAGGATGTGCTA.1_1	CB CD34+ stimulated	0.523175	0.392173	S	MEMP
TATGCTCTCCCGGTTGGTGG.1_1	CB CD34+ stimulated	0.0998748	-0.0617016	S	MEMP
AGAAGATATATCGAGAAGTG.1_1	CB CD34+ stimulated	0.459574	0.141037	S	MEMP
GTGTCGCGGAAATAATGCAC.1_1	CB CD34+ stimulated	0.410314	0.0816406	S	MEMP
CCGAGGTTGGAGGCCAGTCG.1_1	CB CD34+ stimulated	-0.0961428	0.246165	G2M	CMP
TCTGTTCATAGCCACCAGCT.1_1	CB CD34+ stimulated	0.363194	0.00945131	S	MEMP
CAAGCCTTAGTACGGTTGCA.1_1	CB CD34+ stimulated	0.387681	0.015961	S	MEMP
GTCAGGTCGTATATTGATAT.1_1	CB CD34+ stimulated	-0.16407	0.730554	G2M	CMP
TGATCGAGGTTGCACTGTCT.1_1	CB CD34+ stimulated	-0.0940919	0.394095	G2M	CMP
CATTGTTATACAGGCTAAGA.1_1	CB CD34+ stimulated	0.301416	0.170975	S	MEMP
CCGAGACGTATCCTCCTGGC.1_1	CB CD34+ stimulated	0.466293	0.105828	S	MEMP
ATGAGGCTACCCATCGTGAC.1_1	CB CD34+ stimulated	0.128376	-0.0734303	S	MEMP
TATTGAGGTCTACTGTGTCA.1_1	CB CD34+ stimulated	0.384397	0.0172433	S	MEMP
ACTTCAACACCCGGCTACGC.1_1	CB CD34+ stimulated	0.178504	0.541914	G2M	CMP
CCTGCGAACATATAGGCCTA.1_1	CB CD34+ stimulated	-0.0785905	0.0210114	G2M	MEP-2
CTTGCCAATGCACAGAAGCC.1_1	CB CD34+ stimulated	0.4194	0.0513868	S	MEMP
GGAGCAACAGCATCATCGAT.1_1	CB CD34+ stimulated	0.0153397	-0.0940246	S	HSC
GACCTAATGGGAGAACGTGT.1_1	CB CD34+ stimulated	0.00361997	-0.102018	S	MEP-2
TTACGTTCAGGTGGACAGGA.1_1	CB CD34+ stimulated	0.0561424	-0.142673	S	MEP-2
ACCTTAAGTTTCTTATGTTA.1_1	CB CD34+ stimulated	0.0374799	0.199119	G2M	CMP
TGATAGCATGGCAATGATCA.1_1	CB CD34+ stimulated	0.0237743	-0.0553624	S	GMP
CGATATGTGCTCCAATAGAA.1_1	CB CD34+ stimulated	0.080365	-0.057022	S	GMP
CTATGAACGAATATCAATCG.1_1	CB CD34+ stimulated	0.406765	0.0273224	S	MEMP
CCTCCAGATTTTACGATTGG.1_1	CB CD34+ stimulated	-0.0350178	0.274495	G2M	MEP-1
CGACCTTGGTGCTTATTCTT.1_1	CB CD34+ stimulated	0.104822	-0.0568247	S	MEP-3
AAGTGCTGGTGCGAATGACT.1_1	CB CD34+ stimulated	0.1346	0.00745694	S	MEP-3
GTGTTATCCGGCGGTGCAGA.1_1	CB CD34+ stimulated	0.461039	0.120822	S	MEMP
ATGATCTTCGACTTCGGATA.1_1	CB CD34+ stimulated	0.435215	0.206607	S	MEMP
CCGGCAATACGATTACAATG.1_1	CB CD34+ stimulated	0.155742	-0.0742277	S	MEP-1
CAGCTAATGCAGTCGATGGA.1_1	CB CD34+ stimulated	0.17336	-0.0381307	S	MEP-2
CCTAGAGCAGTTCCTCATAG.1_1	CB CD34+ stimulated	0.0588153	0.076865	G2M	CMP
ACATTCCGTTAGTTGACGTT.1_1	CB CD34+ stimulated	0.352188	-0.100431	S	MEMP
TAGTCGGAATGCGCGTGATG.1_1	CB CD34+ stimulated	0.27318	-0.0105513	S	MEMP
ACCATCGGAAAGATCTTGAG.1_1	CB CD34+ stimulated	0.292706	0.0770877	S	MEMP
TATGGAGACTCCGTGCAACC.1_1	CB CD34+ stimulated	0.087789	-0.13502	S	MEMP
GGCTAGACAGGCTAGAAGTT.1_1	CB CD34+ stimulated	0.0637265	-0.0954575	S	MEMP
GTATACTTAGGACCATGTGC.1_1	CB CD34+ stimulated	0.452922	0.53823	G2M	MEMP
ACTGTCGGCGCTCAGAGGCG.1_1	CB CD34+ stimulated	0.347519	0.0656826	S	MEMP
CATTCACACATGCTGCAGTA.1_1	CB CD34+ stimulated	0.320621	-0.0817884	S	MEMP
TTCGTGTACGGATAAGGAGT.1_1	CB CD34+ stimulated	0.322405	0.224519	S	CMP
GCTAGAAGTTGCCGCACGCA.1_1	CB CD34+ stimulated	-0.00606431	0.421733	G2M	CMP
GGCATCGATATACTAATGGC.1_1	CB CD34+ stimulated	-0.035057	-0.0390616	G1	MEP-2
AACGAGGTCCCACTCTTAAC.1_1	CB CD34+ stimulated	0.304545	0.0154113	S	MEP-3
CACCTCCAATAATCTACAAG.1_1	CB CD34+ stimulated	0.474248	0.275198	S	MEMP
TAGAAGACTCGCCTCCGGTC.1_1	CB CD34+ stimulated	-0.101114	-0.148438	G1	HSC
AACGAGGTCCACGAGGCCAT.1_1	CB CD34+ stimulated	0.404697	0.0100411	S	MEP-3
AAGTCCTCCTGTAGATCATG.1_1	CB CD34+ stimulated	0.37262	0.0303219	S	MEMP
GGAGTTCGATTGATGATTAA.1_1	CB CD34+ stimulated	0.0771604	0.247058	G2M	MEP-1
GCTCTACATAGTTACCACAT.1_1	CB CD34+ stimulated	0.200432	-0.0532841	S	MEMP
CGATCTCGTACAGCGCTGAG.1_1	CB CD34+ stimulated	0.134837	-0.133793	S	MEP-3
CCGTAGCTCAATCTGAGATG.1_1	CB CD34+ stimulated	-0.144043	-0.178294	G1	LMPP
GTCGGACCTCTGGTTAGGCA.1_1	CB CD34+ stimulated	-0.111501	0.325303	G2M	CMP
GATCCGAGGCCTCGAGAGCA.1_1	CB CD34+ stimulated	0.184946	-0.0879513	S	MEP-1
GTTACCACATAACCTAGTAG.1_1	CB CD34+ stimulated	0.0661904	-0.119118	S	MEP-2
CAAGAGGTCACCAATAGGCA.1_1	CB CD34+ stimulated	-0.000261964	-0.0760215	G1	MEP-2
CACCGTGTGTACGCAGAGGT.1_1	CB CD34+ stimulated	0.127459	-0.0957127	S	MEP-3
CTGGTGTTGTCAGGCTAAGA.1_1	CB CD34+ stimulated	-0.0790734	-0.110506	G1	HSC
AATCGATAGGTCTTACAACG.1_1	CB CD34+ stimulated	0.288233	0.196589	S	MEMP
CATCAGTTGGTCTTGGAGAC.1_1	CB CD34+ stimulated	0.526983	0.30953	S	MEMP
AGTTGTTCGTAATACCGATT.1_1	CB CD34+ stimulated	0.105413	-0.0789755	S	MEP-3
AATACGACCTGTGAAGATCT.1_1	CB CD34+ stimulated	0.417212	0.0605393	S	MEMP
CCTTACCACACAGCGAAGTC.1_1	CB CD34+ stimulated	-0.0497873	-0.0228533	G1	CMP
TGAGTTGTGTCGAAGGCAGA.1_1	CB CD34+ stimulated	-0.0269053	-0.133377	G1	MLP-1
AAGTTGGAGGAAGATTAACC.1_1	CB CD34+ stimulated	-0.0748518	0.0946184	G2M	CMP
GTCAGGCGAACATATTAGGA.1_1	CB CD34+ stimulated	0.034296	-0.13472	S	MEMP
ATAGCAGGTACCTGTTAATG.1_1	CB CD34+ stimulated	-0.00103777	0.321723	G2M	CMP
TCTGAACCGACGTTCTACGA.1_1	CB CD34+ stimulated	-0.0548793	-0.171114	G1	HSC
CAGATTCAACGCACATAGTA.1_1	CB CD34+ stimulated	-0.0233722	-0.0550113	G1	LMPP
TACTGCTACATACGCCGATT.1_1	CB CD34+ stimulated	-0.266489	-0.112202	G1	LMPP
TCCTGATCAAGGTAGGATAC.1_1	CB CD34+ stimulated	0.362917	0.0120513	S	MEMP
CATTAATGGTATAGGAGTCT.1_1	CB CD34+ stimulated	0.146774	-0.053111	S	MEP-1
AGCCGCACCGCCGATTCCAA.1_1	CB CD34+ stimulated	-0.0355207	-0.0638871	G1	CMP
GGAGGTTGGTATTAATACAG.1_1	CB CD34+ stimulated	0.284613	0.0234849	S	MEP-3
CCTGTTGCGCGTCCAGACGA.1_1	CB CD34+ stimulated	0.292443	0.142265	S	MEMP
CAACATATAAACCTGGCGCT.1_1	CB CD34+ stimulated	-0.0295406	-0.0975578	G1	MLP-1
GCCTGGAAGCAAGTCACGGC.1_1	CB CD34+ stimulated	0.156398	-0.109379	S	MEMP
TTATGGCCAATTATCGATGG.1_1	CB CD34+ stimulated	-0.129306	-0.150778	G1	MLP-1
GCCTCTGGCTAGCGATCCAT.1_1	CB CD34+ stimulated	0.140608	-0.135965	S	MEP-3
ATACTCTGTCGTTGATGGTC.1_1	CB CD34+ stimulated	0.00517515	-0.0970434	S	MEMP
CTTGGTGGTTCCTTGACGGC.1_1	CB CD34+ stimulated	-0.077249	-0.141113	G1	HSC
AAGCCTTGACGGTGGAAGGT.1_1	CB CD34+ stimulated	0.49207	0.285214	S	MEMP
GTCGCCTTGATCTTATGTTA.1_1	CB CD34+ stimulated	0.0374477	-0.0375795	S	MEP-3
GTGCTACTCGCCGCAGGAGC.1_1	CB CD34+ stimulated	0.157163	-0.018545	S	MEP-3
TAGTTAGACGGCCGCGATGA.1_1	CB CD34+ stimulated	0.105788	-0.151361	S	MEP-3
CAGTAAGGTGTGAGTAGCAT.1_1	CB CD34+ stimulated	-0.0145046	-0.0999981	G1	MLP-1
ATATTGATATAATCACAGTC.1_1	CB CD34+ stimulated	-0.096952	-0.00566429	G1	CMP
TGAGTGGTTGGCAATTACCG.1_1	CB CD34+ stimulated	-0.00695436	0.124163	G2M	CMP
CTTGAAGAGAGTAGATCATG.1_1	CB CD34+ stimulated	0.450372	0.0653575	S	MEMP
ATGTCCGTGCGTGCTTAGTT.1_1	CB CD34+ stimulated	-0.00248782	-0.0254227	G1	MEP-1
AAGGAATGTACCTTAAGGCT.1_1	CB CD34+ stimulated	0.477096	0.128391	S	MEMP
TTCTGCACGGGTAGTTCTAG.1_1	CB CD34+ stimulated	0.237722	-0.131686	S	MEP-1
GAACGTGAAGGCAACCGACA.1_1	CB CD34+ stimulated	0.152207	-0.0903376	S	MEMP
GACAAGCCTACTACTACGCG.1_1	CB CD34+ stimulated	-0.0850238	-0.101115	G1	LMPP
AGCTCATCGCCTGGCTACTA.1_1	CB CD34+ stimulated	0.240085	-0.0569763	S	MEMP
GAGTATATGTATCGAGATCG.1_1	CB CD34+ stimulated	0.23191	-0.0111416	S	MEMP
CCGCAGACTGTAACATCTAG.1_1	CB CD34+ stimulated	-0.0127156	-0.105263	G1	GMP
GTTGGATCCTACCGACATTA.1_1	CB CD34+ stimulated	-0.0587128	-0.0857808	G1	LMPP
CTTGAGGAAGGATTACTACA.1_1	CB CD34+ stimulated	0.456151	0.0158818	S	MEMP
AATACATTAAACACGCCGAA.1_1	CB CD34+ stimulated	-0.0861597	-0.148435	G1	MEP-1
GGAGGTTGGTCGAGTTCAGC.1_1	CB CD34+ stimulated	0.418185	0.0129066	S	MEP-3
AGGATTCTACACCGACATTA.1_1	CB CD34+ stimulated	0.446384	0.0406193	S	MEMP
GGTGTTATAAACGATTACCA.1_1	CB CD34+ stimulated	0.338458	0.26242	S	MEMP
TTGTCAGTGGCGGTAGACAC.1_1	CB CD34+ stimulated	-0.136961	-0.168075	G1	HSC
GTGCCGTGTTGTTAAGGTGA.1_1	CB CD34+ stimulated	-0.0117244	-0.0505922	G1	MEP-2
ACATATGCGATGACCGCGCG.1_1	CB CD34+ stimulated	-0.0441271	0.0323271	G2M	CMP
CGATTGCGCGATAGAACTGC.1_1	CB CD34+ stimulated	-0.104654	-0.112727	G1	GMP
GCGAACGATCCTATCGCTGA.1_1	CB CD34+ stimulated	0.430057	-0.0395933	S	MEP-3
ATCGATTCTGATCATTCAGC.1_1	CB CD34+ stimulated	0.0719506	0.693671	G2M	CMP
TCTACAGTGGAAGTCACGGC.1_1	CB CD34+ stimulated	0.0556475	-0.0906908	S	MEP-3
AATACCGATTGCTTGCGGAA.1_1	CB CD34+ stimulated	-0.0531238	-0.126375	G1	HSC
TCCTGGATCTGCGGCGCACT.1_1	CB CD34+ stimulated	0.0184989	0.0102313	S	MEP-1
TCCTCGTGCGTAACATCTAG.1_1	CB CD34+ stimulated	-0.0891508	-0.0960467	G1	LMPP
AGGAGCACTGTTACGGTTAA.1_1	CB CD34+ stimulated	0.107165	-0.140324	S	MEP-3
TCGAAGTACGTCCGTCTATA.1_1	CB CD34+ stimulated	-0.13522	-0.168572	G1	MEP-1
ATTCATCAAGGAATCCACTT.1_1	CB CD34+ stimulated	-0.10232	-0.189395	G1	HSC
TAGTTGTCACACACGCCGAA.1_1	CB CD34+ stimulated	0.336536	-0.0217812	S	MEMP
CCAGAGTTGAACGTTCTAGC.1_1	CB CD34+ stimulated	0.118518	-0.11828	S	MEP-1
TCAACGAACCGCATTGGCGC.1_1	CB CD34+ stimulated	0.579302	0.0837696	S	MEMP
CACAGAAGCCCCGGCAATAC.1_1	CB CD34+ stimulated	0.0581563	-0.083795	S	MLP-2
TGATCGAGGTGTGTTAACTA.1_1	CB CD34+ stimulated	-0.182681	-0.158449	G1	HSC
GCATTGTACAGGAATGCCAC.1_1	CB CD34+ stimulated	-0.0229672	-0.102336	G1	GMP
CCTGCTTAGTCATATTAGGA.1_1	CB CD34+ stimulated	0.374666	-0.0411515	S	MEP-3
AGGTCGCAACGGTGAGGTGC.1_1	CB CD34+ stimulated	0.215676	-0.11869	S	MEP-3
GCTTGTCATACAGGCTAAGA.1_1	CB CD34+ stimulated	0.22959	0.156083	S	MEMP
CGATATGTGCTAATATTCAG.1_1	CB CD34+ stimulated	0.0530114	-0.0565949	S	MEMP
TTGAGCCTGAAATCTACAAG.1_1	CB CD34+ stimulated	-0.0554976	-0.0948629	G1	MEP-2
ATACGTTCCATCGCTCGGTG.1_1	CB CD34+ stimulated	-0.0497189	-0.132029	G1	GMP
AGTTCTTGCTATACCGAGCT.1_1	CB CD34+ stimulated	0.0460013	-0.107601	S	MEP-2
GATAATGATGGGTGGAAGGT.1_1	CB CD34+ stimulated	-0.0613563	-0.116702	G1	HSC
TCAGGTAAGTCATGGACTCC.1_1	CB CD34+ stimulated	0.0652806	-0.0546001	S	MEMP
TAGTTAGACGGCAAGTCTAT.1_1	CB CD34+ stimulated	0.118563	-0.0876697	S	MEP-3
TCTGAATGATACGTCCGCGT.1_1	CB CD34+ stimulated	0.0478381	-0.0759043	S	GMP
GGATACTGATGCTTAATCAA.1_1	CB CD34+ stimulated	0.17134	-0.112395	S	MEMP
GCGTTAGATGACCAATAGCG.1_1	CB CD34+ stimulated	-0.0108832	-0.0999943	G1	MLP-2
CCATCGTGACGGAGTATTAA.1_1	CB CD34+ stimulated	-0.0579295	-0.150176	G1	MEP-2
GGTGATTACGGTAGATCATG.1_1	CB CD34+ stimulated	0.0967504	-0.064018	S	MLP-1
TCTGATCTAAGTGCGTATGT.1_1	CB CD34+ stimulated	-0.119616	-0.122106	G1	HSC
GCACATTGCGGCAACACGCT.1_1	CB CD34+ stimulated	0.00767839	-0.0857794	S	MLP-1
ATGGTACCGATACAGCATCA.1_1	CB CD34+ stimulated	-0.119414	0.439626	G2M	CMP
GGAGTGACCTTGCGAGCTCT.1_1	CB CD34+ stimulated	0.178911	-0.0958881	S	MEP-3
AATACCGATTTCGACATCGA.1_1	CB CD34+ stimulated	-0.194523	-0.121228	G1	LMPP
CAGGTATAAGCGATAAGCAC.1_1	CB CD34+ stimulated	0.129148	0.365832	G2M	CMP
CATGTCTTGACTACGTAGGT.1_1	CB CD34+ stimulated	-0.176096	-0.173882	G1	HSC
TTATTGGACCGGAGGTCCAA.1_1	CB CD34+ stimulated	0.115567	-0.132856	S	MLP-2
TTCGTTGTGCTTCTGTCGAC.1_1	CB CD34+ stimulated	-0.0464976	-0.104728	G1	MLP-1
ACGTTAGCACTCGTTATAGG.1_1	CB CD34+ stimulated	0.0159914	0.205419	G2M	CMP
TCGCTCGGTGACGTCCGCGT.1_1	CB CD34+ stimulated	0.0451565	0.234667	G2M	CMP
AAGATGGCCTATACTCCTAC.1_1	CB CD34+ stimulated	-0.0697006	0.143575	G2M	CMP
GGTACACCACGCGCTGTGCC.1_1	CB CD34+ stimulated	0.412662	0.130282	S	MEMP
TTCGTGTACGCCTTAAGGCT.1_1	CB CD34+ stimulated	-0.0306967	-0.172164	G1	MEP-1
CGTTGTAGCACTCGGTTAAT.1_1	CB CD34+ stimulated	0.253238	0.0453214	S	MEP-3
GCTATGCGCTGCCGCGACTT.1_1	CB CD34+ stimulated	0.25993	-0.090112	S	MEMP
TCATCTACTCCTCTATGCTA.1_1	CB CD34+ stimulated	0.164573	-0.0173816	S	GMP
CTCTATGCTACATGAAGTGT.1_1	CB CD34+ stimulated	-0.0977238	-0.13354	G1	HSC
CTGAGGATCCAGCCGGACGC.1_1	CB CD34+ stimulated	-0.136409	-0.0900722	G1	MPP
GTAATATTACGTGCTAAGAA.1_1	CB CD34+ stimulated	-0.0755596	-0.162685	G1	MLP-1
TTGTCTGCAGTTACTCAGAC.1_1	CB CD34+ stimulated	0.0787613	-0.105917	S	MEMP
GCGCAGCACCGTCTACTGAC.1_1	CB CD34+ stimulated	0.314024	0.00065048	S	MEMP
GCGTATAATCGCTAGTAGAA.1_1	CB CD34+ stimulated	0.100831	0.216469	G2M	GMP
CGTTCTACGAGGTACTCTGC.1_1	CB CD34+ stimulated	-0.05952	-0.141267	G1	MLP-1
ATACGTTCCAGAGTCCGTAG.1_1	CB CD34+ stimulated	0.430846	0.249724	S	MEMP
CTGATATGACCGATTGCGCG.1_1	CB CD34+ stimulated	0.0850969	-0.0204096	S	MEP-1
AGATCTTGAGTCTGGATAGT.1_1	CB CD34+ stimulated	-0.0160892	0.301545	G2M	CMP
CCGCAGGAGCATATTATCCA.1_1	CB CD34+ stimulated	-0.0342427	-0.206877	G1	MLP-1
GACCTGATAAGTCTACCTTC.1_1	CB CD34+ stimulated	-0.12397	-0.112779	G1	GMP
ATCGTCGCAGGCGATCGTAC.1_1	CB CD34+ stimulated	0.338788	0.242433	S	MEMP
GACTGCTCTCGCCGTGATCT.1_1	CB CD34+ stimulated	-0.124015	-0.135196	G1	HSC
AGAACAGGTCTATACAATTA.1_1	CB CD34+ stimulated	0.0081595	0.0329864	G2M	MEP-2
TCCTCGTGCGATACTGAGGA.1_1	CB CD34+ stimulated	0.0456134	-0.144744	S	LMPP
CCGGTCACTATCCTGCGAGA.1_1	CB CD34+ stimulated	-0.0277483	-0.165102	G1	MLP-1
CGACATCACAAAGTTGGAGG.1_1	CB CD34+ stimulated	0.00615634	-0.0744727	S	MLP-1
TTATTATCAGGCCGCGATGA.1_1	CB CD34+ stimulated	-0.15746	0.32613	G2M	CMP
TGGCTTGCCTTAGAACTCGA.1_1	CB CD34+ stimulated	-0.159389	-0.10566	G1	MLP-2
ATGTTGAAGCTTCCGTCCTC.1_1	CB CD34+ stimulated	-0.0945258	0.58365	G2M	CMP
CTCTATGCTATCCGTGAAGC.1_1	CB CD34+ stimulated	-0.103039	-0.115178	G1	MLP-2
TCGATGCGCGCGCACTGGAT.1_1	CB CD34+ stimulated	-0.01618	-0.0130919	G1	MEP-1
GCGAATCGACAATCACAGTC.1_1	CB CD34+ stimulated	0.16139	-0.0666434	S	MEP-3
TGTAATCCATCGTCAACATG.1_1	CB CD34+ stimulated	-0.042023	0.0249906	G2M	LMPP
AGACTCGACGCGCGTGTAAT.1_1	CB CD34+ stimulated	0.365723	0.0920499	S	MEMP
CGGACGTTCCGCAACAGAAC.1_1	CB CD34+ stimulated	0.395132	-0.00269892	S	MEMP
ATCCTCATCAAACGTCACAC.1_1	CB CD34+ stimulated	-0.110736	-0.0919971	G1	MLP-2
TCACGAATCCTGAGTGGTTG.1_1	CB CD34+ stimulated	0.0771163	-0.0673829	S	GMP
CGAATCGCAGGCACATAGTA.1_1	CB CD34+ stimulated	-0.0925818	-0.131817	G1	MLP-2
TCGACGTCAGATGCACTGGT.1_1	CB CD34+ stimulated	0.319925	-0.0640965	S	MEP-1
ACGACAATATGACTTACTCT.1_1	CB CD34+ stimulated	0.0419642	0.17029	G2M	CMP
CGTTGTAGCACGACTACTCT.1_1	CB CD34+ stimulated	-0.115968	-0.137754	G1	LMPP
AAGATCAATTAGGTATAGAC.1_1	CB CD34+ stimulated	-0.0188678	-0.153441	G1	MLP-1
TAGATAGCGTAGAGCAGCGG.1_1	CB CD34+ stimulated	0.010221	-0.125928	S	MEMP
TATTATATGGCACCGAGCAT.1_1	CB CD34+ stimulated	-0.0606786	0.134631	G2M	CMP
TGTAGCGTAAATGTAATTCC.1_1	CB CD34+ stimulated	-0.0849652	-0.137187	G1	MLP-1
ACGTTGAATACGGTCGAACC.1_1	CB CD34+ stimulated	0.293329	-0.125541	S	MEMP
CGGTCCAAGGGGACATGAGA.1_1	CB CD34+ stimulated	-0.09905	-0.106471	G1	MPP
GACCTGATAAACGTGCGGCT.1_1	CB CD34+ stimulated	0.318401	0.300147	S	MEMP
AGGCATACTCGTCTTCGGCT.1_1	CB CD34+ stimulated	-0.149889	-0.128569	G1	MPP
CACGCTCTCTCCTTGGATCC.1_1	CB CD34+ stimulated	-0.0638616	0.518967	G2M	CMP
GAACTGCTCCGGCGGCATGA.1_1	CB CD34+ stimulated	-0.0553052	0.0537674	G2M	CMP
TATTCATATAAATCCGCACT.1_1	CB CD34+ stimulated	0.0712973	-0.0190452	S	GMP
GTCGCCTTGACATGGCTGTA.1_1	CB CD34+ stimulated	0.0175811	-0.118529	S	MEP-2
CGCGAGCGATGTCTGAGCAC.1_1	CB CD34+ stimulated	-0.0997377	-0.0889184	G1	MLP-1
CTGATACTTCCACGTACCAA.1_1	CB CD34+ stimulated	0.0427404	-0.123273	S	GMP
TAATCGGTGCATCTCCAGAA.1_1	CB CD34+ stimulated	-0.168715	-0.0947714	G1	HSC
CGAATATAGGCACTACTTGA.1_1	CB CD34+ stimulated	-0.0720134	-0.136395	G1	MLP-2
GCTCAGCTGGTCGTGACAAG.1_1	CB CD34+ stimulated	0.122735	-0.152152	S	MEMP
GACATCGGTGGCGTATAATC.1_1	CB CD34+ stimulated	-0.0300114	-0.135452	G1	ProoB
GCAGGTATCCATACTCCTAC.1_1	CB CD34+ stimulated	0.401322	0.0269735	S	MEP-3
GCGATCGTACGCTTGTCATA.1_1	CB CD34+ stimulated	0.0249823	0.139669	G2M	CMP
CGGTCCGCTCCTACCGGACC.1_1	CB CD34+ stimulated	0.0182557	-0.113208	S	MLP-2
AGCAGCCACGGCCGTCGAGA.1_1	CB CD34+ stimulated	-0.158565	-0.134491	G1	HSC
CCGGTCTCCGAGTCCATCCA.1_1	CB CD34+ stimulated	-0.0808476	-0.149924	G1	MLP-2
TTCCTACGACCGGCGTGTAA.1_1	CB CD34+ stimulated	0.124308	0.30367	G2M	CMP
GAACTGCTCCCAGGCGTACT.1_1	CB CD34+ stimulated	-0.114296	-0.105274	G1	MLP-1
GCGTATGCGGCCTTACCACA.1_1	CB CD34+ stimulated	-0.0407816	0.0668009	G2M	CMP
ATGGTTCTAATTCAGTAATC.1_1	CB CD34+ stimulated	-0.124132	-0.141275	G1	MLP-1
TCCGTGGCTGTGGTTCGGAC.1_1	CB CD34+ stimulated	-0.102118	0.0533941	G2M	MEP-2
GCCATGTGTCTACTGCTACA.1_1	CB CD34+ stimulated	-0.131437	-0.00172989	G1	MEP-3
ACGATTACCAGACAGTTAGG.1_1	CB CD34+ stimulated	-0.142867	-0.141841	G1	ProoB
GGCATGACCATGAAGGAAGG.1_1	CB CD34+ stimulated	0.0589027	-0.0622754	S	MLP-1
GATTACGCGCCGATTCCGGC.1_1	CB CD34+ stimulated	0.123055	-0.0620551	S	MEMP
CTATGTCGCGCCGATACTGA.1_1	CB CD34+ stimulated	0.0471022	0.0277735	S	CMP
GCACTTCACGTACTGTGTCA.1_1	CB CD34+ stimulated	-0.0850467	-0.107867	G1	MLP-1
AGCTGCCTTATGACCATCCT.1_1	CB CD34+ stimulated	-0.12871	-0.123531	G1	MLP-2
CATCATGACCGTTGTTCTCT.1_1	CB CD34+ stimulated	-0.0496061	-0.0951124	G1	HSC
AAGGAATGTACTACTACGCG.1_1	CB CD34+ stimulated	0.215184	0.130249	S	MEMP
CTATCGCTGACATCATGACC.1_1	CB CD34+ stimulated	-0.0937545	-0.0934409	G1	MPP
CACCTCCAATTCCAATCTCG.1_1	CB CD34+ stimulated	-0.0510704	-0.110284	G1	MLP-1
ATACGGATTATAACATCTAG.1_1	CB CD34+ stimulated	-0.0572338	-0.0455685	G1	CMP
CGGTCGAACCGAATCGGACT.1_1	CB CD34+ stimulated	0.101338	-0.13758	S	MLP-2
CTGCGAGGTGCTACTAATAA.1_1	CB CD34+ stimulated	0.210812	-0.0272324	S	MEP-3
CGGACTGAGGGATTCCTCAA.1_1	CB CD34+ stimulated	0.0756476	-0.0221499	S	LMPP
TTATTATCAGGCAAGTCTAT.1_1	CB CD34+ stimulated	-0.131804	0.140985	G2M	CMP
GGAGGTCCAAATATACGCCT.1_1	CB CD34+ stimulated	0.305161	-0.0815668	S	MEP-3
CTTGTGGTTGAACAGCATAG.1_1	CB CD34+ stimulated	0.221098	-0.128846	S	MEP-1
GGTACTCTGCGCGAATCGAC.1_1	CB CD34+ stimulated	0.186983	0.00374376	S	GMP
GATTACGCGCATATATGCTC.1_1	CB CD34+ stimulated	-0.0611688	-0.12892	G1	MLP-2
GAATTCTCGGACGACTATTA.1_1	CB CD34+ stimulated	0.174825	-0.092872	S	MEMP
TGATTGCTAGCTTGTAGCAT.1_1	CB CD34+ stimulated	0.299089	0.419625	G2M	CMP
CCGAGATTAAAACAGCATAG.1_1	CB CD34+ stimulated	0.0403333	-0.139577	S	GMP
GCAGCCTGTGTAATCGGTGC.1_1	CB CD34+ stimulated	0.157334	-0.0832433	S	MEP-2
ACAGATTGTTGTTGTCTGAC.1_1	CB CD34+ stimulated	-0.0479182	0.0423985	G2M	CMP
CAGAGCGTGCGTCGGACCTC.1_1	CB CD34+ stimulated	-0.124789	-0.0994277	G1	MPP
ACAGATCTATGGTCTGGTCA.1_1	CB CD34+ stimulated	-0.141418	-0.221194	G1	ProoB
CTATCGCCTTTGGTAACCGC.1_1	CB CD34+ stimulated	0.482847	0.1795	S	MEMP
TTCTGTGACTCAGCTAATGC.1_1	CB CD34+ stimulated	-0.0833015	-0.0672247	G1	MLP-1
GTTAACAACTTGAGCCTACA.1_1	CB CD34+ stimulated	-0.0623294	-0.0995701	G1	MLP-2
TTATGTCTAGCCGGTCATGT.1_1	CB CD34+ stimulated	-0.0932334	-0.00708746	G1	CMP
TGAGACCGGTACTTCTATGC.1_1	CB CD34+ stimulated	-0.127455	-0.115423	G1	MPP
AATTGCGGTGTAGAACTCGA.1_1	CB CD34+ stimulated	-0.0898686	0.189924	G2M	CMP
TCTGAATGATGCAGCAAGAC.1_1	CB CD34+ stimulated	-0.0388467	-0.0856831	G1	GMP
AATGCGCCACACGCATAGTG.1_1	CB CD34+ stimulated	-0.151371	-0.132142	G1	HSC
GCATTGGCGCAGCCGCACCG.1_1	CB CD34+ stimulated	0.186977	-0.0462527	S	MEP-2
TAACAGCCAATATACAATTA.1_1	CB CD34+ stimulated	-0.0962123	-0.137116	G1	MLP-1
GGTGATTACGCGTATCGCCT.1_1	CB CD34+ stimulated	0.00953577	-0.128183	S	MLP-2
GCAACTATTGCAACATATAA.1_1	CB CD34+ stimulated	-0.107316	-0.101262	G1	MLP-2
CCGATACTGACCTGCTTAGT.1_1	CB CD34+ stimulated	0.0998623	-0.18348	S	MEP-1
GCGGTGCAGATTATGTCTAG.1_1	CB CD34+ stimulated	-0.0397741	-0.0795095	G1	ProoB
ACGGCACTCCGCTGTGAGAC.1_1	CB CD34+ stimulated	0.0976549	0.0066752	S	GMP
GCGGAGCCATGGTGGAAGGT.1_1	CB CD34+ stimulated	-0.113138	0.159908	G2M	MEP-2
GCAATGCGAGCATGAAGTGT.1_1	CB CD34+ stimulated	-0.069846	-0.134766	G1	ProoB
CCGAGCGATTTCCTAACAAT.1_1	CB CD34+ stimulated	-0.108528	-0.132933	G1	MLP-1
GCCACTAGTCGTGGAGCTAC.1_1	CB CD34+ stimulated	0.0128358	-0.0339933	S	MEP-3
CAAGCAATTCATCTCAAGCC.1_1	CB CD34+ stimulated	-0.0781777	-0.0821867	G1	MLP-1
CAACATATAAGATGATTGCA.1_1	CB CD34+ stimulated	-0.0835996	-0.119593	G1	MLP-2
TCCGTGGCTGCTGGTGTTGT.1_1	CB CD34+ stimulated	-0.149811	-0.135968	G1	HSC
GCGGTACAAGCGATCTCGTA.1_1	CB CD34+ stimulated	0.0753211	-0.140204	S	MEP-3
GCAGCAAGACGTCTAATGCA.1_1	CB CD34+ stimulated	-0.0665887	-0.136468	G1	ProoB
TCTAACACGTACGACCGACG.1_1	CB CD34+ stimulated	-0.137319	-0.127967	G1	MLP-1
CTGTACCTTGAACCATATAC.1_1	CB CD34+ stimulated	-0.0812814	-0.0708095	G1	MLP-2
TAGTCTACACCTCAAGTCGC.1_1	CB CD34+ stimulated	0.0672079	0.14327	G2M	CMP
TGACACGCGTTGCTGGTGGC.1_1	CB CD34+ stimulated	-0.0887553	-0.152296	G1	ProoB
AGTCGGCTTGCATCACTTCC.1_1	CB CD34+ stimulated	-0.133088	-0.0950638	G1	MPP
AGTCGGCTTGAGGCACTTGG.1_1	CB CD34+ stimulated	0.166386	-0.0243054	S	MEP-1
TTACGATTGGCTAAGATATT.1_1	CB CD34+ stimulated	-0.00171774	-0.0474135	G1	MLP-1
TGAGTAGCATATATACGCCT.1_1	CB CD34+ stimulated	-0.111729	-0.139145	G1	ProoB
CACCGCTAGTCGGCGATACC.1_1	CB CD34+ stimulated	0.124545	0.0168574	S	GMP
TCAGATAGATGCCGCTGATC.1_1	CB CD34+ stimulated	0.0953478	-0.0279221	S	MEP-1
AGTTGCGATAACATCATTGC.1_1	CB CD34+ stimulated	-0.0921514	-0.157222	G1	MLP-2
CATGCTGACTCTAGGCCACG.1_1	CB CD34+ stimulated	-0.0748728	-0.157914	G1	MLP-2
ATATCTCGTTTAATCGGTGC.1_1	CB CD34+ stimulated	-0.121664	0.115808	G2M	MEP-3
ACATATGCGAATCCTAATAC.1_1	CB CD34+ stimulated	-0.118995	-0.0880336	G1	MLP-1
TCATCCACCTGTTGTATGCA.1_1	CB CD34+ stimulated	-0.0620544	-0.109606	G1	MLP-2
GACTGTATGGCGGCAGAGTC.1_1	CB CD34+ stimulated	-0.0734324	-0.0779567	G1	MLP-1
ATTGGTAATCTAGTTGTCAC.1_1	CB CD34+ stimulated	-0.063579	-0.102621	G1	MLP-2
TGTAATCCATAGAGCAGCGG.1_1	CB CD34+ stimulated	0.0161157	-0.0153188	S	MEP-3
GTCCTAGTGCGGCTATATAA.1_1	CB CD34+ stimulated	-0.103741	-0.116413	G1	MLP-2
CACGGATCGACATGGACTCC.1_1	CB CD34+ stimulated	0.0602934	0.0417146	S	CMP
GCAAGTCTATCCTGTTGCGC.1_1	CB CD34+ stimulated	-0.0973707	-0.124333	G1	MLP-1
TCAACGAACCATTATCGCCA.1_1	CB CD34+ stimulated	0.0490599	0.133086	G2M	CMP
TACATGTGCCGAGTAGTTCA.1_1	CB CD34+ stimulated	-0.0991356	-0.0580654	G1	MPP
TCGCAGCTGTTCATCCTTGG.1_1	CB CD34+ stimulated	-0.143581	-0.0472342	G1	LMPP
CAGGTATAAGAGAACAGGTC.1_1	CB CD34+ stimulated	0.0314926	-0.109315	S	MEP-2
CAACCGTATAAAGGTTCAAT.1_1	CB CD34+ stimulated	-0.0803434	-0.131503	G1	MLP-2
TAAGGAGAAGCACGCTCTCT.1_1	CB CD34+ stimulated	-0.122248	-0.111655	G1	MPP
CCTGCGAACAATATACGCCT.1_1	CB CD34+ stimulated	-0.0758712	-0.104499	G1	MEP-2
ACTACGGTCGACGATGATCG.1_1	CB CD34+ stimulated	-0.113849	-0.109002	G1	MLP-1
ACGGATCAGCGACTCACCTT.1_1	CB CD34+ stimulated	-0.12876	-0.101139	G1	HSC
TGCCTCAGATCTACCGGACC.1_1	CB CD34+ stimulated	-0.107024	-0.0690404	G1	MLP-2
ACGTTGAATAAATACGACCT.1_1	CB CD34+ stimulated	0.108106	-0.0727134	S	MEP-3
ACCATACAATTTCGTGTACG.1_1	CB CD34+ stimulated	-0.0499731	-0.0865733	G1	MLP-2
CCACGCTGTGCGTGAGCTCC.1_1	CB CD34+ stimulated	-0.16827	-0.0895264	G1	MLP-2
AATTCCAACCCGTCTCAGAC.1_1	CB CD34+ stimulated	-0.184004	-0.147116	G1	HSC
CGATCGTCAGTTCTCCTGTA.1_1	CB CD34+ stimulated	-0.131576	-0.119871	G1	MLP-1
CGGCGATACCAAGATTAACC.1_1	CB CD34+ stimulated	-0.108055	-0.113238	G1	MLP-2
AGAGGAGGCGATCCTCATCA.1_1	CB CD34+ stimulated	0.153373	0.311766	G2M	CMP
TATCTCGGCTAAGTCGATCC.1_1	CB CD34+ stimulated	-0.121666	-0.142984	G1	MLP-2
TATGGAGACTATGTAATTCC.1_1	CB CD34+ stimulated	0.0673412	0.0544021	S	MEP-3
CGTCTGCTGAAATACCGATT.1_1	CB CD34+ stimulated	-0.0441554	0.573633	G2M	CMP
GGATTCGGCCCAGCAAGCAG.1_1	CB CD34+ stimulated	-0.116252	-0.162616	G1	MLP-2
GTTGGATCCTCTTAGCAACC.1_1	CB CD34+ stimulated	0.0189249	0.0440039	G2M	MEMP
GACCGTCTCTTTCCAATAAC.1_1	CB CD34+ stimulated	-0.116401	-0.0912357	G1	MLP-1
AACACCTGATGCTTAGTCGG.1_1	CB CD34+ stimulated	-0.151467	-0.130712	G1	MPP
ATACGTACTGAGGTGTAAGC.1_1	CB CD34+ stimulated	-0.0842044	-0.130392	G1	MLP-1
TCGACAGACCTATATCACAC.1_1	CB CD34+ stimulated	-0.103174	-0.143391	G1	ProoB
TGTCCTACCTCGGACGGATT.1_1	CB CD34+ stimulated	-0.114214	-0.0731065	G1	MLP-1
CGGTTGGTGGGGATACTGAT.1_1	CB CD34+ stimulated	-0.0367952	-0.0829895	G1	MLP-1
AATTCTAATTGATAGGCACC.1_1	CB CD34+ stimulated	-0.137052	-0.118605	G1	MLP-1
CATAAGCACTCTTCGACCAA.1_1	CB CD34+ stimulated	-0.113219	-0.123865	G1	MLP-2
AAGGACCTCCTAGATCTAAT.1_1	CB CD34+ stimulated	-0.144646	-0.0940185	G1	MPP
TACTATCCTCCCGTAGCTCA.1_1	CB CD34+ stimulated	-0.0388809	-0.131161	G1	MLP-1
TAAGCGTGGCCTACCGCGAT.1_1	CB CD34+ stimulated	0.0377058	-0.13575	S	GMP
CGCTCGCCTCAAGGATCCGA.1_1	CB CD34+ stimulated	-0.12282	-0.145943	G1	MLP-1
AAGATCAATTCGCGTGTAAT.1_1	CB CD34+ stimulated	-0.127292	-0.120018	G1	MPP
ATCGAGCGAAATGACTATGC.1_1	CB CD34+ stimulated	-0.0951063	-0.111095	G1	MLP-2
AACGGTCTTGTGAGACCGGT.1_1	CB CD34+ stimulated	0.237234	0.240646	G2M	MEMP
ACGACCGACGCTACCGGACC.1_1	CB CD34+ stimulated	-0.100668	-0.122212	G1	MLP-2
TCCTCGTGCGTCTGTAGGCC.1_1	CB CD34+ stimulated	-0.116489	-0.123691	G1	MLP-2
TAATCTAATAGGTATATGCC.1_1	CB CD34+ stimulated	0.0202238	0.146056	G2M	GMP
TGATGACGTATCCAATAGAA.1_1	CB CD34+ stimulated	-0.0141914	-0.0282209	G1	MLP-1
AACCTGGTGATACCTCGTAC.1_1	CB CD34+ stimulated	-0.105969	-0.0902609	G1	MLP-1
CTCGAGCTAGTTATTCACTC.1_1	CB CD34+ stimulated	-0.099276	-0.0764638	G1	LMPP
ATCCTGGAGTCACGCATGCA.1_1	CB CD34+ stimulated	-0.100942	0.0519283	G2M	MEP-3
TACAGTACGCGGACGCCATA.1_1	CB CD34+ stimulated	-0.0905626	-0.116281	G1	MLP-2
ATGGCGTGCGAACGTGCGTT.1_1	CB CD34+ stimulated	-0.17704	-0.141196	G1	LMPP
CTCTGTCTCCTGAGCGGCCG.1_1	CB CD34+ stimulated	-0.106994	-0.067171	G1	MLP-1
GGTAGGATACTGAGTGGTTG.1_1	CB CD34+ stimulated	-0.0261813	-0.108206	G1	MEP-1
TGAGTTGTGTACTGATCTCG.1_1	CB CD34+ stimulated	-0.091536	-0.0637985	G1	HSC
TCGTGGCAGAGTCTGAGCAC.1_1	CB CD34+ stimulated	-0.105507	-0.112825	G1	MLP-1
TTCGGACACAGCAAGACCGT.1_1	CB CD34+ stimulated	-0.0204245	-0.0879434	G1	MPP
TGTGTGTAACGGAAGCATGT.1_1	CB CD34+ stimulated	0.0604929	-0.0146213	S	LMPP
GCTTAATCAAGACTCACTGA.1_1	CB CD34+ stimulated	-0.0285373	-0.156222	G1	MEP-1
ACCAATAGCGTCCTGGTCGG.1_1	CB CD34+ stimulated	-0.0512514	-0.105812	G1	MLP-2
TACGTAACAGATGTTGAAGC.1_1	CB CD34+ stimulated	-0.103536	-0.0889614	G1	MPP
CGAAGACAAGATGATCATTA.1_1	CB CD34+ stimulated	-0.0936142	-0.1407	G1	MLP-2
ATACTCTGTCTCGATGCGCG.1_1	CB CD34+ stimulated	-0.0888481	-0.19682	G1	HSC
CGTATCGCCTGGATACTGAT.1_1	CB CD34+ stimulated	-0.0968455	-0.107297	G1	MLP-2
CCGCATACGTAGTGCCTACT.1_1	CB CD34+ stimulated	-0.109209	-0.126117	G1	MLP-1
CGAAGACAAGGTTCGCAATG.1_1	CB CD34+ stimulated	-0.128572	-0.107199	G1	MLP-1
AGAATTCAGTTAACCGCACA.1_1	CB CD34+ stimulated	-0.140355	-0.121362	G1	HSC
AGTCGGTGAGTAATTGTATA.1_1	CB CD34+ stimulated	-0.103372	-0.0857197	G1	MLP-1
AGTGTGAATCACCGCGGTAA.1_1	CB CD34+ stimulated	-0.103755	-0.0927508	G1	MLP-2
TGACTATCGACAGTAAGGTG.1_1	CB CD34+ stimulated	-0.113347	-0.107007	G1	LMPP
TGCTGCTGCGGGAGCAACAG.1_1	CB CD34+ stimulated	-0.087092	-0.09741	G1	MLP-1
CTCAGAGGCGCCGCAGACTG.1_1	CB CD34+ stimulated	-0.122025	-0.0977464	G1	MPP
GGAGTTCGATATGATCATTA.1_1	CB CD34+ stimulated	-0.173024	0.0834236	G2M	MEP-1
CGATTCCGGCACCTCTCCTG.1_1	CB CD34+ stimulated	-0.0664614	-0.139303	G1	MLP-1
GCTAAGGTTCTCTGAATGAT.1_1	CB CD34+ stimulated	-0.0743244	-0.0815704	G1	MLP-1
AGCCTCCTATGGTATATGCC.1_1	CB CD34+ stimulated	-0.0304608	-0.0467202	G1	GMP
GTGACTGTACTGACCTACAG.1_1	CB CD34+ stimulated	-0.0791934	-0.12503	G1	MLP-1
GGCATTCGAATGATCTAGTG.1_1	CB CD34+ stimulated	-0.0661826	-0.0981478	G1	MLP-2
AGTTGACGTTCTTGTTGCTA.1_1	CB CD34+ stimulated	-0.159613	-0.132406	G1	MLP-2
TGTCTTACGATGTGTAGCCG.1_1	CB CD34+ stimulated	-0.0850744	-0.123553	G1	MLP-2
ACGTGCGGCTCCTGTGAAGT.1_1	CB CD34+ stimulated	0.0479535	-0.0242333	S	MLP-1
ATATGTCTCAGCTTCCTAAC.1_1	CB CD34+ stimulated	0.125284	0.0541716	S	MEP-3
GCACCGCATAGCACTTCACG.1_1	CB CD34+ stimulated	0.00830758	-0.00971497	S	MEP-2
TGTAGCGTAAGCTGTGAGAC.1_1	CB CD34+ stimulated	-0.114737	-0.164627	G1	MLP-1
GCATTGTACAATGTTCTATA.1_1	CB CD34+ stimulated	-0.0288388	-0.0378097	G1	MLP-1
TGGCTTGCCTTACTGCTACA.1_1	CB CD34+ stimulated	-0.0505457	-0.0802054	G1	MLP-2
GTCAAGCAGAGTCGTCACGG.1_1	CB CD34+ stimulated	-0.119109	-0.131822	G1	MLP-1
ACACGCCGAAAGGCAGTTCC.1_1	CB CD34+ stimulated	-0.0942881	-0.117479	G1	MLP-2
AGGCACACCTGCTACGTCAT.1_1	CB CD34+ stimulated	-0.0215162	-0.126877	G1	MLP-2
TTATTGCGATTGGCCTTACC.1_1	CB CD34+ stimulated	-0.0588204	-0.105982	G1	MLP-1
AGTTGCGATAACCGAGTTGC.1_1	CB CD34+ stimulated	-0.104542	-0.156093	G1	MLP-2
CAGAGCGTGCAACTGAGCGG.1_1	CB CD34+ stimulated	-0.0821046	-0.129981	G1	MPP
TACGCTGACCGGTATATGCC.1_1	CB CD34+ stimulated	0.126733	-0.071054	S	MEP-2
GAACGTGAAGAGTTCACTCA.1_1	CB CD34+ stimulated	-0.135359	-0.129683	G1	MPP
TTGATCTTAACAGGCTAAGA.1_1	CB CD34+ stimulated	-0.0795417	-0.139754	G1	MLP-2
ACGACGACTGAGTCATTATT.1_1	CB CD34+ stimulated	-0.099118	-0.104594	G1	MLP-2
TTCTGTCGACGCGATCGTAC.1_1	CB CD34+ stimulated	-0.107106	-0.1294	G1	MLP-2
ACGATGATCGCGGCAGAGTC.1_1	CB CD34+ stimulated	-0.0422522	-0.0783912	G1	MLP-2
CCGTAGCTCAAGCTTAGAGT.1_1	CB CD34+ stimulated	-0.0728994	-0.115105	G1	MLP-2
ATATTCTCACCTATCACTAG.1_1	CB CD34+ stimulated	-0.0843682	-0.13352	G1	MLP-2
TCTGAACCGAGAGAGAAGCG.1_1	CB CD34+ stimulated	0.0226652	-0.0283692	S	CMP
GTGCCACCTGTCAGATAGAT.1_1	CB CD34+ stimulated	-0.08322	-0.129102	G1	MPP
ATTAAGATAAATAATGTAAT.1_1	CB CD34+ stimulated	-0.136236	-0.0973664	G1	MPP
AGCTTCCGGATGCTGGTGGC.1_1	CB CD34+ stimulated	-0.33968	0.0136133	G2M	CMP
TGCCTGCCTCCAACATCGCG.1_1	CB CD34+ stimulated	-0.0768878	-0.11303	G1	MLP-1
TCTACGGTAACTACCGGACC.1_1	CB CD34+ stimulated	-0.0557755	-0.111803	G1	MLP-1
AGCTTCCGGATACGCATTAA.1_1	CB CD34+ stimulated	-0.0423817	-0.131492	G1	MLP-1
GTCTAATGCACTATGTATAA.1_1	CB CD34+ stimulated	-0.0663009	-0.0944968	G1	MLP-1
GTCTACTGACGCAATCGAGT.1_1	CB CD34+ stimulated	-0.0977086	-0.111068	G1	MLP-2
GACATTCAAGCCTAGTGTGG.1_1	CB CD34+ stimulated	-0.126198	-0.100233	G1	MLP-1
TTGTACATTATTCGGACACA.1_1	CB CD34+ stimulated	-0.121281	-0.132352	G1	MLP-2
CAGGACATACGAAGACAGAC.1_1	CB CD34+ stimulated	-0.0716593	-0.110287	G1	MPP
TTCCATGTCAGACTATCACA.1_1	CB CD34+ stimulated	-0.111628	-0.113722	G1	MPP
GAGATGCGTGTTCCAGGCCG.1_1	CB CD34+ stimulated	-0.0237335	-0.099938	G1	ProoB
GAATTCTCGGCGGCCTCATC.1_1	CB CD34+ stimulated	-0.160202	-0.128361	G1	MPP
CATGATGCATAGCTCATCGC.1_1	CB CD34+ stimulated	-0.137604	-0.18166	G1	MLP-1
AATACACGTACTTGGCGGCC.1_1	CB CD34+ stimulated	-0.0774452	-0.0848827	G1	MLP-2
AACCTGGTGAGCGAACGATC.1_1	CB CD34+ stimulated	-0.0970844	-0.107247	G1	MLP-1
TGAGACCGGTTACGAAGTGC.1_1	CB CD34+ stimulated	-0.0527773	-0.0813506	G1	MLP-1
CGTACGTAGGCCTGTCGTCA.1_1	CB CD34+ stimulated	-0.104791	-0.081201	G1	MPP
ATGGTTCTAAAGCTTGATAC.1_1	CB CD34+ stimulated	-0.0742314	-0.113976	G1	MLP-2
AATAGTTGCATCTGCGCACG.1_1	CB CD34+ stimulated	-0.138572	-0.148748	G1	MLP-2
ACTAACCGTATGCTAAGCCG.1_1	CB CD34+ stimulated	-0.0658457	-0.0887722	G1	MLP-2
ATAGCAGGTAGTGACATACA.1_1	CB CD34+ stimulated	-0.0788506	-0.0787648	G1	MLP-1
GCAAGTCTATCTTGACTCAA.1_1	CB CD34+ stimulated	-0.138326	-0.159811	G1	MPP
AGTGGACACCGGCATCGATA.1_1	CB CD34+ stimulated	-0.105912	-0.0854836	G1	MLP-2
TCGAAGTACGTCCTGCGAGA.1_1	CB CD34+ stimulated	-0.102638	-0.125895	G1	MPP
AATACCGATTAAGTCCTCCT.1_1	CB CD34+ stimulated	0.0634382	0.50897	G2M	CMP
ATGGCGAGTAGCTGTGAGAC.1_1	CB CD34+ stimulated	-0.023304	0.454188	G2M	CMP
GACCTATCCTAACGGTCTTG.1_1	CB CD34+ stimulated	-0.0709439	-0.084547	G1	HSC
GCAATGCGAGACAGTCGGAT.1_1	CB CD34+ stimulated	-0.0989509	-0.187142	G1	MLP-2
CAATAGAGTGCGGTCGAACC.1_1	CB CD34+ stimulated	-0.113856	-0.112692	G1	HSC
GTCAGCATGCAGGATTCTAC.1_1	CB CD34+ stimulated	-0.0600594	-0.157429	G1	ProoB
GAGAGATGTATCTTCATCTC.1_1	CB CD34+ stimulated	-0.101556	-0.108411	G1	MPP
TGGTTAGGCAACGCATAGTG.1_1	CB CD34+ stimulated	-0.0866236	-0.130722	G1	MLP-1
CTGCACTCTGACTTCGGATA.1_1	CB CD34+ stimulated	0.294363	0.109273	S	MEMP
GCAATGCGAGCTACGTAGGT.1_1	CB CD34+ stimulated	0.0180158	-0.102308	S	MEMP
GCTCTTCAATGGAGGTCCAA.1_1	CB CD34+ stimulated	-0.0806409	-0.0887744	G1	MLP-2
GGAAGCATGTTCTTGGAGAC.1_1	CB CD34+ stimulated	-0.0935973	-0.101863	G1	MPP
GAACGTGAAGGACGAAGACT.1_1	CB CD34+ stimulated	-0.0475989	-0.094997	G1	MLP-2
AGCCTCCTATAGCTTCCGGA.1_1	CB CD34+ stimulated	0.0215601	-0.144158	S	MEP-3
GACTCGCTAGGCCTGAGTAT.1_1	CB CD34+ stimulated	-0.0597896	-0.0865412	G1	MLP-2
CGATCTCGTACATGGCAGCG.1_1	CB CD34+ stimulated	-0.0251478	-0.0878778	G1	LMPP
ATTCCGAGAGACACACCAGA.1_1	CB CD34+ stimulated	-0.0941134	-0.111372	G1	MLP-2
GTCCTTGCACTCAGATAGAT.1_1	CB CD34+ stimulated	-0.100704	-0.00615263	G1	MEP-2
GCAACCGACACCGGCTACGC.1_1	CB CD34+ stimulated	-0.0898628	0.0324434	G2M	MEP-3
ACACCACCGCAAGTACTAAT.1_1	CB CD34+ stimulated	0.191757	0.021071	S	MEMP
CTCTATGTGTCGTTCAATAA.1_1	CB CD34+ stimulated	-0.115068	-0.113656	G1	MLP-2
GCGCACCAGGGATGGAGTGC.1_1	CB CD34+ stimulated	-0.0536643	-0.103036	G1	MLP-1
GTGTCAATCAGAGTAGATTG.1_1	CB CD34+ stimulated	-0.181801	-0.1595	G1	LMPP
GTAACGGATGAATTACACAC.1_1	CB CD34+ stimulated	-0.0404154	-0.094741	G1	MPP
GGTGCATTGGATTGCTGGCG.1_1	CB CD34+ stimulated	-0.121088	-0.155766	G1	MLP-2
CTTGTCTAGTGGACGTGGAA.1_1	CB CD34+ stimulated	-0.141834	-0.0954224	G1	MLP-1
TTAGGCAACATACGAAGTGC.1_1	CB CD34+ stimulated	-0.0596354	-0.123675	G1	MLP-1
AGGACCTGGAAATGCCAGTT.1_1	CB CD34+ stimulated	-0.145689	-0.132829	G1	HSC
TCGACACGATCGTATGAATT.1_1	CB CD34+ stimulated	0.115066	-0.0756453	S	MEP-3
GCAACACGCTGTAGTACCGG.1_1	CB CD34+ stimulated	-0.0839241	-0.13014	G1	MLP-1
GAGCATAGAAGCAATGATCA.1_1	CB CD34+ stimulated	-0.0288475	-0.10314	G1	MLP-1
CTTGTAGCATCCGCGGCACT.1_1	CB CD34+ stimulated	-0.0783974	0.338678	G2M	CMP
CTTGGCGGCCACACGAGAAT.1_1	CB CD34+ stimulated	-0.0865608	-0.104697	G1	MLP-1
CGATATGTGCAGCAGCCACG.1_1	CB CD34+ stimulated	-0.00394762	-0.105877	G1	MLP-1
CATAGGTCCAAGTTGACGTT.1_1	CB CD34+ stimulated	-0.104863	-0.0914276	G1	MLP-2
TGGAGAACTCCGACCACTGA.1_1	CB CD34+ stimulated	-0.106602	-0.0888039	G1	MLP-2
ATGACCTCTGCTCTAAGCAT.1_1	CB CD34+ stimulated	-0.0314027	-0.156777	G1	MLP-2
GGACGTGGAATAAGGTATTC.1_1	CB CD34+ stimulated	-0.102049	-0.0775193	G1	MLP-1
ATGATCACGTCGCAATCCAC.1_1	CB CD34+ stimulated	0.0663453	0.00128689	S	MEP-3
CATTCTGGTCTCTGTAGGCC.1_1	CB CD34+ stimulated	-0.114968	-0.118726	G1	MLP-2
TTCTGCTTCTTATGGAGACT.1_1	CB CD34+ stimulated	-0.120743	-0.0982191	G1	MLP-1
TGACCTACAGTTCGAGATAA.1_1	CB CD34+ stimulated	-0.0264444	-0.134983	G1	MLP-1
AGTGTCTAGATCCGTGGCTG.1_1	CB CD34+ stimulated	-0.0998617	-0.0940734	G1	MLP-1
AACCTTGCGGCGATAAGCAC.1_1	CB CD34+ stimulated	-0.175871	-0.105526	G1	MLP-1
AGGTCGCAACTTGTCGGTAA.1_1	CB CD34+ stimulated	-0.12328	-0.0989705	G1	MPP
AAGGTTCAATGCAGCAAGAC.1_1	CB CD34+ stimulated	-0.0690471	-0.108981	G1	MLP-2
TGATGATTAAGACGTATAAC.1_1	CB CD34+ stimulated	0.503471	0.311518	S	MEMP
AAGTCCTCCTTACGCTTCGA.1_1	CB CD34+ stimulated	-0.0153736	-0.0701416	G1	ProoB
CGATGAAGTGTGATTACCTT.1_1	CB CD34+ stimulated	-0.126927	-0.134684	G1	MLP-2
AGGATTCTACGTTGGTACAG.1_1	CB CD34+ stimulated	-0.0746266	-0.0958045	G1	MLP-2
AGTCCAGAGCTTATGGTGGT.1_1	CB CD34+ stimulated	-0.00987616	-0.153677	G1	MLP-1
ACGGCCTGTATACGTGACGA.1_1	CB CD34+ stimulated	-0.107268	0.167651	G2M	CMP
GTGTTGGAACGAGTCCGTAG.1_1	CB CD34+ stimulated	-0.087484	-0.121077	G1	MLP-1
GGCACGACGTGATTCCTCAA.1_1	CB CD34+ stimulated	-0.0847317	-0.121598	G1	MPP
GCGACAGTGTTGAAGCAACC.1_1	CB CD34+ stimulated	-0.0873612	-0.153038	G1	MLP-2
TATTATATGGCGAGCTGGAA.1_1	CB CD34+ stimulated	-0.169424	-0.0928907	G1	MLP-2
TGACCTACAGGGACGCCATA.1_1	CB CD34+ stimulated	-0.134473	-0.120336	G1	MLP-2
TGTAATCCATGTTGTTCTCT.1_1	CB CD34+ stimulated	0.0337334	-0.162691	S	MEP-3
GAGAAGAACACGATCGTCAG.1_1	CB CD34+ stimulated	-0.0697893	-0.0873073	G1	MLP-1
TGTCGTAGGTGACATCGGTG.1_1	CB CD34+ stimulated	-0.0920769	-0.132546	G1	MPP
ACAGGATAGAGGCTCCGCTG.1_1	CB CD34+ stimulated	-0.074848	-0.102641	G1	MLP-2
GCCTGAGTATGTCCTAGTGC.1_1	CB CD34+ stimulated	-0.0134554	-0.183713	G1	ProoB
GATTGATGGCCTGAGGATCC.1_1	CB CD34+ stimulated	-0.105456	-0.110878	G1	MLP-1
TAGAACTCGATGAGCCAATG.1_1	CB CD34+ stimulated	-0.038089	-0.0851062	G1	ProoB
AATTGCGGTGACATGCCTGT.1_1	CB CD34+ stimulated	0.0797605	0.00197594	S	CMP
GGAATGCCACAAGTCCATGG.1_1	CB CD34+ stimulated	-0.0895061	-0.0770657	G1	MLP-2
CTTGGCCAATTGCTCTATTC.1_1	CB CD34+ stimulated	-0.112115	-0.146813	G1	MLP-1
TAAGCGTGGCAACGGTTGAG.1_1	CB CD34+ stimulated	-0.0662037	-0.0955982	G1	HSC
ACGTGCGGCTTTCCAGGCCG.1_1	CB CD34+ stimulated	-0.0524649	-0.103909	G1	MPP
GTCTGAGCACTATTCTTAAT.1_1	CB CD34+ stimulated	-0.164874	-0.20004	G1	HSC
TAACTTCATGCAAGACAAGT.1_1	CB CD34+ stimulated	-0.117796	-0.129777	G1	MLP-2
CCGTAGCTCAGCCGCGACTT.1_1	CB CD34+ stimulated	-0.0942672	-0.0792176	G1	LMPP
TGGACGTGACAAGGAGCTGG.1_1	CB CD34+ stimulated	-0.158251	-0.116989	G1	MLP-1
ACGACTATTACTTAGCAACC.1_1	CB CD34+ stimulated	-0.0787585	-0.0938171	G1	MLP-2
GCGAATCGACATCATTCAGC.1_1	CB CD34+ stimulated	-0.0580391	-0.119131	G1	MLP-1
AGATCGCCTAGCTAAGTACT.1_1	CB CD34+ stimulated	-0.114152	-0.165144	G1	MLP-1
AGAGAGGACAAGGATCTGCT.1_1	CB CD34+ stimulated	0.310025	0.0671887	S	MEP-3
TAATTGAACGCTTACCGGTG.1_1	CB CD34+ stimulated	-0.0583283	-0.0556826	G1	LMPP
TTACTGCCTTCAACATCGCG.1_1	CB CD34+ stimulated	-0.0727856	-0.124968	G1	MLP-2
CTTCCGCGCGCTGATATGAC.1_1	CB CD34+ stimulated	-0.158779	-0.0889351	G1	HSC
TAGGACAGCCTGTGTAGCCG.1_1	CB CD34+ stimulated	-0.0482727	-0.127147	G1	MLP-1
TTACTATGTGGTCTACCTTC.1_1	CB CD34+ stimulated	-0.0445961	0.0188752	G2M	MLP-1
TTCTGTCGACTAGCGCATTA.1_1	CB CD34+ stimulated	-0.0616712	-0.147846	G1	MLP-1
TGCTGCAGTAGTTGCGCCGG.1_1	CB CD34+ stimulated	-0.124584	-0.105453	G1	MLP-2
GTCAGCATGCTGCGCACATG.1_1	CB CD34+ stimulated	-0.0930668	-0.10098	G1	LMPP
TCCTAACAATGTAGTACCGG.1_1	CB CD34+ stimulated	0.152202	-0.0408343	S	MEP-3
CCATGCTCAGCGCGAATCAG.1_1	CB CD34+ stimulated	-0.101935	-0.0926504	G1	MPP
TATTATATGGTGAGGCGGCC.1_1	CB CD34+ stimulated	-0.176621	-0.14521	G1	LMPP
GTGACAGCGCTCTGGCGCAT.1_1	CB CD34+ stimulated	0.0979153	-0.100336	S	MEP-3
TTGTCTGCAGGCAACAGAAC.1_1	CB CD34+ stimulated	-0.0676454	-0.0655274	G1	MLP-1
AGTTGACGTTGTGTTAATGT.1_1	CB CD34+ stimulated	-0.0809409	-0.107916	G1	MLP-2
ATACGGATTAATACGTACTG.1_1	CB CD34+ stimulated	-0.0936771	-0.115671	G1	LMPP
ACACCACCGCTGTCTACGCG.1_1	CB CD34+ stimulated	-0.0543181	-0.129347	G1	MLP-1
CTACGTAGGTATGTTCTATA.1_1	CB CD34+ stimulated	-0.103491	-0.108573	G1	MLP-1
AATCCGCACTTGTCTGTCCT.1_1	CB CD34+ stimulated	-0.102473	-0.134573	G1	MLP-1
TTCGTTGTGCCGCACTGGAT.1_1	CB CD34+ stimulated	-0.0865829	-0.123983	G1	MLP-1
CCGGTGGACAGCAACAGAAC.1_1	CB CD34+ stimulated	-0.096306	-0.125854	G1	MLP-2
AGTAGTAATATCCGTGGCTG.1_1	CB CD34+ stimulated	-0.0534759	0.0409831	G2M	LMPP
CTTCGACCAACACGGTCGTA.1_1	CB CD34+ stimulated	-0.112901	-0.10785	G1	MLP-1
CAACAGACAGTATATCACAC.1_1	CB CD34+ stimulated	-0.0410874	-0.145865	G1	MLP-1
GGAAGCATGTTTGTACATTA.1_1	CB CD34+ stimulated	-0.0985733	-0.0848018	G1	MLP-1
TTACGATTGGTTATTATCAG.1_1	CB CD34+ stimulated	-0.136308	-0.13874	G1	MLP-1
CGATTGATAAAGCAGGCAGC.1_1	CB CD34+ stimulated	-0.0668963	-0.0852254	G1	MLP-2
TTGAATGCGTTCCAATCTCG.1_1	CB CD34+ stimulated	-0.135526	-0.132168	G1	MLP-2
TGGATTAGACCCACAGGTAT.1_1	CB CD34+ stimulated	-0.09314	-0.136335	G1	MLP-2
CACGCATGCACTGCAGGATA.1_1	CB CD34+ stimulated	-0.0945422	-0.104856	G1	MLP-2
CGGCGTGTAACGTTCAATAA.1_1	CB CD34+ stimulated	-0.145097	-0.129154	G1	MPP
GTCCAGACGATGACTGTCAG.1_1	CB CD34+ stimulated	-0.00478665	-0.13819	G1	ProoB
GATTGATGGCAGACGGTGCT.1_1	CB CD34+ stimulated	-0.0853987	-0.1409	G1	MPP
AATACTCGATGAGCGGTACT.1_1	CB CD34+ stimulated	-0.0717289	-0.114883	G1	MLP-2
CGCGAATCAGATCAGAGTCA.1_1	CB CD34+ stimulated	0.0565651	-0.237219	S	MEP-3
TGATAGCATGCATAGGTCCA.1_1	CB CD34+ stimulated	-0.110435	-0.0888849	G1	MPP
CGGTAAGATATGGCCAGTAA.1_1	CB CD34+ stimulated	-0.0710581	-0.197579	G1	MPP
GCTTGACAATCACAGAAGCC.1_1	CB CD34+ stimulated	0.437818	0.0467901	S	MEMP
AAGCGATTCCACGACCGACG.1_1	CB CD34+ stimulated	-0.0395001	-0.135347	G1	ProoB
TTACGTTCAGCCAGAATTAG.1_1	CB CD34+ stimulated	-0.134169	-0.10126	G1	MLP-1
ACGTGCGGCTTATACAATTA.1_1	CB CD34+ stimulated	-0.104614	-0.118275	G1	MLP-1
TGACGTCTGACCGAGACGTA.1_1	CB CD34+ stimulated	-0.121848	-0.136183	G1	MLP-1
GCAACAGAACTGTAATCCAT.1_1	CB CD34+ stimulated	-0.106268	0.118452	G2M	LMPP
TAACTTCATGAATTACACAC.1_1	CB CD34+ stimulated	-0.0386533	-0.0427635	G1	MEP-3
TCAGTACACGCAGCGCTGAG.1_1	CB CD34+ stimulated	-0.0697102	-0.117723	G1	ProoB
GGTATCCTTAATTGCTGGCG.1_1	CB CD34+ stimulated	-0.0616766	-0.0844776	G1	MLP-1
TGAAGGAAGGGTTCGTGTCA.1_1	CB CD34+ stimulated	-0.114786	-0.1325	G1	MPP
TCGAAGTACGATCCTCATCA.1_1	CB CD34+ stimulated	-0.0541605	-0.0549326	G1	MLP-1
GATCCGAGGCTGGTACTGCT.1_1	CB CD34+ stimulated	-0.0157613	-0.138641	G1	MLP-1
GCCGCACGCATTAACCTACC.1_1	CB CD34+ stimulated	-0.102516	-0.113117	G1	MLP-1
TATCCACAGTGGTGCATTGG.1_1	CB CD34+ stimulated	-0.0665945	-0.127154	G1	MLP-1
GCAAGATGAATACAGCATCA.1_1	CB CD34+ stimulated	-0.138212	-0.0540145	G1	MLP-2
CTTGGCGGCCGGCACGACGT.1_1	CB CD34+ stimulated	-0.104721	-0.140303	G1	MLP-1
GGTGAGGTGCACCTCTCCTG.1_1	CB CD34+ stimulated	-0.0392498	-0.0779497	G1	ProoB
ATGTTCTATAACTGATCTCG.1_1	CB CD34+ stimulated	0.101965	0.0185999	S	CMP
AAGACTGTGGGCAACAGAAC.1_1	CB CD34+ stimulated	-0.105034	-0.0504294	G1	ProoB
ATAGCTGGATCGATGCTGAC.1_1	CB CD34+ stimulated	-0.0463984	-0.0413532	G1	CMP
GCTCGGTATGTATCCACAGT.1_1	CB CD34+ stimulated	-0.117623	-0.094702	G1	MLP-1
GCTAGTAGAAATGAGGCTAC.1_1	CB CD34+ stimulated	-0.117704	-0.141668	G1	MLP-2
GAATCCATGAGTGCTACTCG.1_1	CB CD34+ stimulated	-0.0993983	-0.0795505	G1	MLP-2
CGAGCTGGAACGCCTGGAGA.1_1	CB CD34+ stimulated	-0.111936	-0.0572111	G1	MLP-1
CATCAATTAAAGAATTCAGT.1_1	CB CD34+ stimulated	-0.144025	-0.131174	G1	MLP-1
CGATATGTGCGTAATATTAC.1_1	CB CD34+ stimulated	0.0103061	-0.108809	S	MLP-1
AATACGACCTCATGGCAGCG.1_1	CB CD34+ stimulated	-0.095681	-0.121429	G1	MLP-2
TAGGCGCATTTGACGGCCGG.1_1	CB CD34+ stimulated	-0.125148	-0.148999	G1	MLP-2
TGGCATTCACACTTCGGATA.1_1	CB CD34+ stimulated	-0.145929	-0.133388	G1	MLP-2
CTCGGTTAATATGCGAGCGT.1_1	CB CD34+ stimulated	-0.0748167	-0.0775456	G1	MLP-1
ACGTGCGGCTGCGTATGCGG.1_1	CB CD34+ stimulated	-0.10616	-0.121062	G1	MLP-1
CGATTGCGCGACGGCCTGTA.1_1	CB CD34+ stimulated	0.0369483	-0.0125049	S	MEP-1
ACGAGTAGCTCGACGGACGA.1_1	CB CD34+ stimulated	-0.144546	-0.145274	G1	MLP-1
AATCACAGTCCTTGTCTAGT.1_1	CB CD34+ stimulated	0.042994	0.0367443	S	CMP
TGAGGCCAATGGCTCCAAGC.1_1	CB CD34+ stimulated	-0.0841121	-0.123006	G1	MLP-2
TTATTGGACCGAGATGCGTG.1_1	CB CD34+ stimulated	-0.0715018	-0.127211	G1	LMPP
TATTGAGGTCATACTCTGTC.1_1	CB CD34+ stimulated	0.177146	-0.111482	S	MEMP
GCCAAGCATCAGTCGTCCTA.1_1	CB CD34+ stimulated	-0.0792662	-0.0842268	G1	MLP-1
TGGTGAGCCTCTCCTGAGGC.1_1	CB CD34+ stimulated	-0.0882702	-0.113562	G1	LMPP
GCTTAATCAATGGAGCTCAG.1_1	CB CD34+ stimulated	-0.114219	-0.105453	G1	MLP-1
CTGTGCTAGGTGAGACCGGT.1_1	CB CD34+ stimulated	-0.0960992	-0.172255	G1	MLP-1
ATGCTCCAGTATATCACGAA.1_1	CB CD34+ stimulated	-0.101625	-0.08593	G1	MLP-1
CTCAACATGTAGCGAACTGT.1_1	CB CD34+ stimulated	-0.0413336	-0.167287	G1	MLP-1
GTGGAGCTACTTGACTCGGC.1_1	CB CD34+ stimulated	-0.116654	-0.0995361	G1	MLP-2
GCTTAGATCTGTGTTAATGT.1_1	CB CD34+ stimulated	-0.0344455	-0.184276	G1	ProoB
GAGATGCGTGCGATTGCGCG.1_1	CB CD34+ stimulated	-0.163885	-0.126032	G1	MPP
TTACTCAGACCCTCCAGATT.1_1	CB CD34+ stimulated	0.0687456	0.0436563	S	CMP
AAGGTACATAAGCTGCTGAA.1_1	CB CD34+ stimulated	-0.0935173	-0.117976	G1	MLP-1
CCTAACTGAGAGTGTTGTGA.1_1	CB CD34+ stimulated	-0.0775131	-0.120671	G1	MLP-2
CGTCGTTCAGGCGTATAATC.1_1	CB CD34+ stimulated	-0.187356	-0.135006	G1	MLP-2
TTACTCAGACTCGGCGCTGC.1_1	CB CD34+ stimulated	-0.060715	-0.104283	G1	ProoB
GTAGATCATGTACAGCCGAG.1_1	CB CD34+ stimulated	-0.126833	-0.0940812	G1	HSC
AGGATCTGCTGTGCCACCTG.1_1	CB CD34+ stimulated	0.00651943	-0.134231	S	CMP
ATGTTCTATATAGATAGCGT.1_1	CB CD34+ stimulated	-0.0603261	-0.102907	G1	MLP-1
CCACTGGATTCGATTGATAA.1_1	CB CD34+ stimulated	-0.123715	-0.120266	G1	MLP-2
TGAGGAGGAAAGATCTTGAG.1_1	CB CD34+ stimulated	-0.0698698	-0.168505	G1	MEP-2
CGGTCGAACCGCTGGCCGTA.1_1	CB CD34+ stimulated	-0.100604	-0.112599	G1	MLP-2
AATAATGCACCGAGTTCAGC.1_1	CB CD34+ stimulated	0.170413	-0.0842757	S	MEP-1
AGATCGCCTAGTTCGCAATG.1_1	CB CD34+ stimulated	0.0310576	-0.112789	S	MEP-1
ACGACGACTGTCTGTAGGCC.1_1	CB CD34+ stimulated	-0.0483521	0.0594087	G2M	CMP
GTGACATACAGTAACGACGC.1_1	CB CD34+ stimulated	-0.132667	-0.103623	G1	MLP-2
CAACAGACAGACGGCGAGGC.1_1	CB CD34+ stimulated	-0.1613	-0.121659	G1	MLP-2
GCCAGGTTGCTTGATCTTAA.1_1	CB CD34+ stimulated	-0.0878408	-0.0576885	G1	MLP-1
ACGTCCGCGTTCAATCGTCC.1_1	CB CD34+ stimulated	0.0957796	-0.0338434	S	MLP-1
TGTCTTACGAAGCGAGAGCT.1_1	CB CD34+ stimulated	-0.0334552	-0.117298	G1	LMPP
CTATCACTAGTGTGCAGTTG.1_1	CB CD34+ stimulated	-0.10009	-0.118355	G1	MLP-1
AAGATTAACCGCGATAGTCA.1_1	CB CD34+ stimulated	-0.0124878	-0.0999743	G1	MLP-1
GGTACACCACAGACTGGAGC.1_1	CB CD34+ stimulated	-0.136963	-0.133415	G1	MPP
TACTGCAATGAGAGCGGCAA.1_1	CB CD34+ stimulated	-0.11892	-0.130543	G1	MPP
ATGATGTTGCCTGCACTCTG.1_1	CB CD34+ stimulated	-0.0800631	-0.0416683	G1	LMPP
CTATCTCCGGCGTTCAATAA.1_1	CB CD34+ stimulated	0.175926	-0.0469563	S	MEP-2
CGATAAGCACACGGTACCTC.1_1	CB CD34+ stimulated	-0.0126048	-0.122546	G1	MEP-3
GCGGAGTGGATGTTGTCGCG.1_1	CB CD34+ stimulated	-0.139445	-0.152096	G1	MLP-2
AGGCAGTTCCTTATGTCTAG.1_1	CB CD34+ stimulated	0.164784	-0.064905	S	MEP-3
GGAAGCACTAGCCTGTGCGT.1_1	CB CD34+ stimulated	-0.210736	-0.060946	G1	LMPP
CACCTCCAATTCCGTCAACG.1_1	CB CD34+ stimulated	-0.0916005	-0.127899	G1	MLP-2
CCATGCTCAGTACTGCTACA.1_1	CB CD34+ stimulated	-0.0216982	-0.126842	G1	MLP-1
GCATTGGCGCTGCAAGATAC.1_1	CB CD34+ stimulated	-0.0366815	-0.16772	G1	MLP-2
GAGTCCGTAGAGGCATACTC.1_1	CB CD34+ stimulated	0.150444	-0.0260769	S	MEMP
TACGATGCACGTGGCAGGTG.1_1	CB CD34+ stimulated	-0.141124	-0.108221	G1	MLP-2
GTTATTATACGGAACGTGCC.1_1	CB CD34+ stimulated	0.103348	0.0283789	S	GMP
CACGTGCCGGTACGCATTAA.1_1	CB CD34+ stimulated	-0.0941593	-0.016143	G1	CMP
CAGCCGTCACAAGTTCGACC.1_1	CB CD34+ stimulated	-0.146712	-0.140722	G1	MPP
TGAGTTGTGTGTGAGTCATA.1_1	CB CD34+ stimulated	-0.0918208	-0.104835	G1	MLP-1
CGCGAGTCGAACGTTGTACG.1_1	CB CD34+ stimulated	0.109671	-0.0172106	S	CMP
TGGAGAACTCGTGCTACTCG.1_1	CB CD34+ stimulated	-0.094657	-0.130688	G1	MLP-1
GCGTACAACTGTAACCACCG.1_1	CB CD34+ stimulated	-0.0834997	-0.0571101	G1	MLP-1
CTGCAGGATACGCTGCCGTG.1_1	CB CD34+ stimulated	-0.114355	-0.111274	G1	MPP
GCAATGATCAGACTCGCTAG.1_1	CB CD34+ stimulated	-0.108728	-0.0411457	G1	LMPP
CAGCCAGACGTGTAAGAGCT.1_1	CB CD34+ stimulated	-0.0358071	-0.151698	G1	MLP-2
AGATCTTGAGCAACTCGTCG.1_1	CB CD34+ stimulated	0.373311	0.0445317	S	MEMP
ATCCGGTGCCGCAACTATTG.1_1	CB CD34+ stimulated	-0.0929558	-0.115669	G1	MLP-1
AAGGTACATAAATTGTCAAG.1_1	CB CD34+ stimulated	-0.0859056	-0.105182	G1	MLP-2
GTGTTAATGTACACCTTGTC.1_1	CB CD34+ stimulated	-0.0975713	-0.128517	G1	MLP-2
CATAGAATATACTGATCTCG.1_1	CB CD34+ stimulated	0.225737	-0.191929	S	MEP-3
GAAGAGCCTTTCCAATAGAA.1_1	CB CD34+ stimulated	-0.0629482	-0.100205	G1	LMPP
GACGTGGCCGTATTGTCACA.1_1	CB CD34+ stimulated	0.0526588	0.0741655	G2M	CMP
GATGGAGTGCCCATCGTGAC.1_1	CB CD34+ stimulated	-0.142265	-0.121759	G1	MLP-1
AATAATGCACATTAATACAG.1_1	CB CD34+ stimulated	0.0667133	-0.0297011	S	MEP-2
AGTGTTGTGAACGAGGTGGA.1_1	CB CD34+ stimulated	-0.113678	-0.142915	G1	MLP-2
ACGAGACTTGGTTCGATAAC.1_1	CB CD34+ stimulated	-0.072663	-0.0907914	G1	MLP-1
CTTAGCAACCTTCACTGGCG.1_1	CB CD34+ stimulated	0.110604	-0.0581724	S	LMPP
CTGGCAACATATAGCTGGAT.1_1	CB CD34+ stimulated	0.0165724	-0.076812	S	MEMP
TGTCTGTCCTCGTTCACGCG.1_1	CB CD34+ stimulated	0.438592	0.153395	S	MEMP
CCTGATATAGCGATTGCGCG.1_1	CB CD34+ stimulated	-0.0130141	0.0122528	G2M	MEP-1
AGGCGCCATGATCGAGATCG.1_1	CB CD34+ stimulated	-0.113917	-0.132332	G1	MLP-1
TCTGATCTAATCGACACGAT.1_1	CB CD34+ stimulated	-0.0806809	-0.132741	G1	MLP-2
AAGTCCATGGTAATCTTACG.1_1	CB CD34+ stimulated	-0.120789	-0.120155	G1	MPP
ATCGAGCGAAGTCACTAGGA.1_1	CB CD34+ stimulated	-0.112162	0.0393942	G2M	LMPP
AGTCGGCTTGTCTTATGTTA.1_1	CB CD34+ stimulated	0.0764521	0.00529998	S	MEP-3
GACATTCAAGTGCTCTATTC.1_1	CB CD34+ stimulated	-0.0761294	-0.116602	G1	MLP-2
GACCATGTGCGTATTCAACA.1_1	CB CD34+ stimulated	-0.0717687	-0.0625225	G1	MLP-1
ATCCGGTGCCTTGAGCCTGA.1_1	CB CD34+ stimulated	-0.120822	-0.156772	G1	MLP-1
GTGCGTATGTTTCGTCGCCA.1_1	CB CD34+ stimulated	-0.101435	-0.100557	G1	MLP-1
ATACATGGACGCCATCAGGA.1_1	CB CD34+ stimulated	-0.141748	-0.139014	G1	MLP-1
TCCTGATCAAGGTTAGTGGC.1_1	CB CD34+ stimulated	0.156208	-0.0490533	S	MEP-3
ATGTCTGCCATTCTGTGACT.1_1	CB CD34+ stimulated	-0.114647	-0.12433	G1	MLP-2
GCTGGATTCCCCAGATATCT.1_1	CB CD34+ stimulated	-0.068907	-0.104853	G1	MLP-1
TATCACTGACTACAAGCACC.1_1	CB CD34+ stimulated	-0.133242	-0.0118271	G1	MEP-3
TGGCCTTACCCTCGATTGGT.1_1	CB CD34+ stimulated	-0.124633	-0.116256	G1	MLP-2
CCTTGGATCCCTTGACTCAA.1_1	CB CD34+ stimulated	0.169527	-0.0485687	S	MEMP
GTAGTACCGGAACATTCCTC.1_1	CB CD34+ stimulated	-0.115382	-0.105102	G1	MLP-1
CACGTACCAACTACTAATAA.1_1	CB CD34+ stimulated	-0.0403036	0.221792	G2M	CMP
ACTGTCGGCGACTTCAACAC.1_1	CB CD34+ stimulated	-0.136187	-0.137875	G1	MLP-1
ATATTAACTGGCTAGTCTCG.1_1	CB CD34+ stimulated	-0.123404	-0.137098	G1	MLP-1
CCGGCAATACCTTCCTACAG.1_1	CB CD34+ stimulated	-0.0661162	-0.0687988	G1	HSC
CGACTACTCTTATCGGAATA.1_1	CB CD34+ stimulated	-0.0938915	-0.0866384	G1	MLP-2
GAGATGTTAGTACTGTGTCA.1_1	CB CD34+ stimulated	-0.0886379	-0.104675	G1	LMPP
GCCTACCTGAGAACGTGAAG.1_1	CB CD34+ stimulated	-0.12088	0.0719137	G2M	MLP-2
AGATTGAGAGGTAACCACCG.1_1	CB CD34+ stimulated	-0.0579027	-0.117887	G1	MLP-1
TAGCGGTTGCTATCTTGGTC.1_1	CB CD34+ stimulated	-0.174047	-0.14269	G1	MLP-1
CATTGTTATACGACATCACA.1_1	CB CD34+ stimulated	-0.102531	-0.123188	G1	MLP-2
AGAGCAGCGGCTTCACGTTA.1_1	CB CD34+ stimulated	0.189083	-0.0934538	S	MEMP
CGCGCATACGCGACTTAGTG.1_1	CB CD34+ stimulated	-0.0804785	-0.116656	G1	HSC
ACAGAACTTACAACAGACAG.1_1	CB CD34+ stimulated	0.0727603	-0.0924564	S	MEP-3
ACATCATTGCGTCGCCTTGA.1_1	CB CD34+ stimulated	-0.111928	-0.126321	G1	MLP-1
GTTATAACGCTTACCAAGGT.1_1	CB CD34+ stimulated	-0.110188	-0.100002	G1	MLP-1
GCGGAACTTGCGCACAGGTA.1_1	CB CD34+ stimulated	-0.10546	0.388882	G2M	CMP
CACACTATACACAGAATGAA.1_1	CB CD34+ stimulated	-0.15083	-0.225772	G1	HSC
ATTGGAGTAGTAGCGCATTA.1_1	CB CD34+ stimulated	-0.144697	-0.124443	G1	MLP-2
ATATCTCGTTCCGTAGCTCA.1_1	CB CD34+ stimulated	-0.033252	-0.0539982	G1	MEP-2
AGGTCGCAACGTCAGCATGC.1_1	CB CD34+ stimulated	-0.0886205	-0.104455	G1	MLP-2
GACCTGATAAGTCACGTGCT.1_1	CB CD34+ stimulated	-0.140015	-0.108607	G1	LMPP
ATGCACTGGTCCAATCGGAC.1_1	CB CD34+ stimulated	-0.0137559	0.0393668	G2M	LMPP
AGAGCGGCAATAACCGCACA.1_1	CB CD34+ stimulated	-0.0875963	-0.120159	G1	MPP
ATAATGTAATTCTGCGCACG.1_1	CB CD34+ stimulated	0.0137206	-0.202227	S	MEP-3
CTCTTCCGGTATCCTGGAGT.1_1	CB CD34+ stimulated	0.168941	-0.115178	S	MEP-3
GCATCCGTTGTCGAACGCCA.1_1	CB CD34+ stimulated	0.0285828	-0.0634775	S	ProoB
GATCCACTCCGATTACGCGC.1_1	CB CD34+ stimulated	0.105848	-0.0745451	S	LMPP
TGTTGTCGCGGATGTAGGTC.1_1	CB CD34+ stimulated	-0.142615	-0.0929052	G1	LMPP
ACGTTCTAGCTCTAACACGT.1_1	CB CD34+ stimulated	0.102265	-0.180139	S	LMPP
CATTCACACAATGCTCCAGT.1_1	CB CD34+ stimulated	0.215944	-0.107565	S	MEMP
CTTGCCGCGCTCCGAAGATT.1_1	CB CD34+ stimulated	-0.198983	-0.115287	G1	HSC
TATTCATATAAATAATGCAC.1_1	CB CD34+ stimulated	-0.058294	-0.118719	G1	MLP-2
GGCATTCGAAGCAACGACTA.1_1	CB CD34+ stimulated	0.00561705	-0.0320219	S	GMP
CTTCGACCAACGGCAGAGTC.1_1	CB CD34+ stimulated	-0.119187	-0.112429	G1	MLP-2
TAGAACTCGATGAGGCCAAT.1_1	CB CD34+ stimulated	-0.0546344	-0.0876398	G1	MLP-1
AGAAGCGTATGGCTTCGTCG.1_1	CB CD34+ stimulated	0.102812	-0.14375	S	LMPP
CGACCTTGGTGGCACCTTGC.1_1	CB CD34+ stimulated	-0.111816	-0.0650598	G1	MLP-2
ACACGAGAATCTTGAAGAGA.1_1	CB CD34+ stimulated	-0.146188	-0.144261	G1	MLP-1
ACGTTCTAGCAGCCACCATT.1_1	CB CD34+ stimulated	-0.127035	-0.14158	G1	MPP
GAACGAATTCCATGGACTCC.1_1	CB CD34+ stimulated	-0.110751	-0.0707678	G1	HSC
GAGAGTCCGATCGACACGAT.1_1	CB CD34+ stimulated	-0.0244024	-0.154993	G1	MLP-1
TATATCACACCTCTTCCGGT.1_1	CB CD34+ stimulated	-0.0341852	-0.102798	G1	MLP-1
TCACGGCGGCAGACTGGAGC.1_1	CB CD34+ stimulated	-0.144533	0.199558	G2M	CMP
AGCCGGACGCATCCGGTGCC.1_1	CB CD34+ stimulated	0.184468	-0.0147973	S	LMPP
CGTTGTAGCACCGAGGTTGG.1_1	CB CD34+ stimulated	-0.0620397	-0.050201	G1	LMPP
AAGAAGTCACACCTCTCCTG.1_1	CB CD34+ stimulated	0.0916191	-0.104371	S	MEMP
CGCGAGTCGAACGAGACTTG.1_1	CB CD34+ stimulated	-0.120853	0.103634	G2M	CMP
GCACATTGCGCTCAAGGACA.1_1	CB CD34+ stimulated	0.114003	0.16237	G2M	LMPP
CGATGCTGACAGTTATCAGA.1_1	CB CD34+ stimulated	-0.0582123	-0.0886694	G1	LMPP
CTACTACGCGAAGCCTTGAC.1_1	CB CD34+ stimulated	-0.0167337	-0.0660083	G1	MEP-2
CGGTAGACACGATTACGCGC.1_1	CB CD34+ stimulated	-0.129902	-0.100061	G1	MLP-1
ACGACGGAGCACGCATTGCA.1_1	CB CD34+ stimulated	-0.114936	-0.141759	G1	MLP-2
CGGTCCGCTCCAAGAGGTCA.1_1	CB CD34+ stimulated	-0.151042	-0.197281	G1	MPP
GCAAGATGAAGACCGTCTCT.1_1	CB CD34+ stimulated	0.101257	-0.193062	S	MLP-1
CAGCGAAGTCGGCACGTTCG.1_1	CB CD34+ stimulated	0.0306447	-0.14098	S	MLP-1
AATACCGATTAGCTTCCGGA.1_1	CB CD34+ stimulated	-0.0947039	-0.144426	G1	HSC
TACGTTATGGGCAACACGCT.1_1	CB CD34+ stimulated	-0.0244325	-0.0331626	G1	MLP-1
ACGTTGAATAAGCCGCACCG.1_1	CB CD34+ stimulated	0.1097	-0.0807217	S	MEMP
AGGCACTTGGCGTTCGATGG.1_1	CB CD34+ stimulated	-0.0645986	-0.0940026	G1	MPP
CGCGATACCTTGAAGGAAGG.1_1	CB CD34+ stimulated	-0.102745	-0.0917284	G1	MLP-1
GTCTACTGACTGTTCACTAG.1_1	CB CD34+ stimulated	-0.116078	-0.152599	G1	ProoB
GTTGGTACAGTGGAGAGAGG.1_1	CB CD34+ stimulated	-0.0698917	-0.0790645	G1	MPP
TACACTAGCCTGGCCTTACC.1_1	CB CD34+ stimulated	-0.0632378	-0.120593	G1	HSC
GTCGGACCTCGTAACGGATG.1_1	CB CD34+ stimulated	-0.0558304	-0.104717	G1	MEP-1
ACCAATCTAAGCGCCTAGCC.1_1	CB CD34+ stimulated	-0.121409	-0.111202	G1	LMPP
AGATCTTGAGGGACACTCTT.1_1	CB CD34+ stimulated	-0.11022	-0.136576	G1	MLP-1
TCCTGATCAAGGCATGACCA.1_1	CB CD34+ stimulated	0.166516	0.0793136	S	MEMP
CAGCCAGACGTGAAGGAAGG.1_1	CB CD34+ stimulated	-0.122221	-0.0935198	G1	MLP-1
CGATATGTGCATATGATGCT.1_1	CB CD34+ stimulated	-0.00105261	0.0670121	G2M	GMP
AGCTGCTGAACTAGCGGCAT.1_1	CB CD34+ stimulated	-0.190928	0.0237678	G2M	LMPP
CAACCGTATACACGCAAGTG.1_1	CB CD34+ stimulated	-0.113447	-0.0832808	G1	MLP-2
AGAAGTTAATATCTCAAGCC.1_1	CB CD34+ stimulated	-0.0570526	-0.109618	G1	MLP-1
TAGATAGCGTATAGCAGGTA.1_1	CB CD34+ stimulated	-0.0154731	0.0760741	G2M	MLP-1
AATCAGTGGACAACCGTATA.1_1	CB CD34+ stimulated	0.165826	-0.153319	S	HSC
AGCTATGCTTTATCGCTAGC.1_1	CB CD34+ stimulated	0.0311013	-0.131705	S	ProoB
CATTAATGGTCACAGAAGCC.1_1	CB CD34+ stimulated	-0.104535	-0.122938	G1	MLP-2
ACGATGATCGCACGCATGCA.1_1	CB CD34+ stimulated	0.0903068	-0.145803	S	MEP-3
GCGTCCACATATGTTAGTAT.1_1	CB CD34+ stimulated	-0.0694001	-0.114551	G1	MLP-2
CCGAGTTCGAAATTCTAATT.1_1	CB CD34+ stimulated	-0.200114	-0.216432	G1	HSC
GCTAGAAGTTCGATAGAATA.1_1	CB CD34+ stimulated	-0.0673312	-0.117091	G1	GMP
AGTTGTCGAAGCTTGACAAT.1_1	CB CD34+ stimulated	-0.0715688	-0.0839795	G1	CMP
CTTCTTCGTAATTAATACAG.1_1	CB CD34+ stimulated	-0.104771	0.051355	G2M	LMPP
CGTGAGCTCCATATCAATCG.1_1	CB CD34+ stimulated	-0.0837435	-0.076915	G1	MPP
CATGGCTGTAATACCTCCAT.1_1	CB CD34+ stimulated	-0.127262	-0.0516279	G1	MLP-1
CATGGCAGCGGCGTATGCGG.1_1	CB CD34+ stimulated	-0.170198	-0.134202	G1	MLP-1
ACACGAGAATTTCTCGAGGC.1_1	CB CD34+ stimulated	0.0429585	0.0416301	S	CMP
TGCACTTATCGCCGGTTGTA.1_1	CB CD34+ stimulated	-0.0814427	-0.170692	G1	HSC
TACTAATGGCAAGTCCTCCT.1_1	CB CD34+ stimulated	-0.0895148	-0.125315	G1	MLP-1
AGATCGCCTACCAATTCATC.1_1	CB CD34+ stimulated	-0.103499	-0.144547	G1	MLP-1
CCAATAGGCACTGGCTACTA.1_1	CB CD34+ stimulated	-0.0845764	-0.0831878	G1	MLP-1
CAATCCGGAGGTGGAGCTAC.1_1	CB CD34+ stimulated	-0.104944	-0.142253	G1	MLP-2
AGCGAGAGCTTTCGTGTACG.1_1	CB CD34+ stimulated	-0.0786445	-0.0706013	G1	MLP-1
CATGAAGTGTCGGACTGAGG.1_1	CB CD34+ stimulated	-0.0660129	-0.14295	G1	MLP-1
ACATCATTGCGTGGAGTGTC.1_1	CB CD34+ stimulated	-0.0917148	-0.147337	G1	ProoB
CTTGAAGAGAGTGAGCGGAA.1_1	CB CD34+ stimulated	-0.0769508	-0.0614752	G1	MLP-2
CAGGTGTAGAGATGTAGGTC.1_1	CB CD34+ stimulated	-0.17143	-0.0762853	G1	LMPP
GCTCTACATAGGCACTACTG.1_1	CB CD34+ stimulated	-0.0496231	0.345212	G2M	CMP
TTCGTCTAGCCTTCACGTTA.1_1	CB CD34+ stimulated	-0.0123682	0.10835	G2M	CMP
CTTGTAGCATCCAGAGTTGA.1_1	CB CD34+ stimulated	-0.100028	-0.0781017	G1	MLP-1
CCGATACTGATAGAACTCGA.1_1	CB CD34+ stimulated	-0.104398	-0.103907	G1	MLP-1
AGCTGCTGAACATTATCCTT.1_1	CB CD34+ stimulated	0.0159149	-0.414367	S	MEP-3
TCTACAGTGGACCTGAACTA.1_1	CB CD34+ stimulated	-0.0363762	-0.132924	G1	GMP
GCATTGTACAACCTTAAGTT.1_1	CB CD34+ stimulated	-0.0821409	-0.124173	G1	MLP-1
TACAAGCACCAAGGACCTCC.1_1	CB CD34+ stimulated	-0.0262234	-0.099493	G1	MLP-1
GACTCGCTAGCCAGAATTAG.1_1	CB CD34+ stimulated	0.072311	-0.176246	S	MLP-1
GCTCACCTCCCACTCAGTCA.1_1	CB CD34+ stimulated	-0.167917	-0.0900362	G1	HSC
CGATTCCGGCTCGAACGCCA.1_1	CB CD34+ stimulated	-0.0795131	-0.123347	G1	ProoB
ATCCTGGAGTACTGATCTCG.1_1	CB CD34+ stimulated	-0.100487	-0.0385135	G1	LMPP
TGACTTCGTACAACATCGCG.1_1	CB CD34+ stimulated	-0.0659449	-0.13342	G1	MPP
CTCACTGTAGCTCTATGCTA.1_1	CB CD34+ stimulated	0.0460533	-0.0881239	S	HSC
TGACCGCGCGGGAGGTCCAA.1_1	CB CD34+ stimulated	-0.136801	-0.125345	G1	MLP-1
CATTAACCAAGCAAGTCTAT.1_1	CB CD34+ stimulated	-0.0770008	-0.127871	G1	MPP
TACTGCAATGGCGAACGATC.1_1	CB CD34+ stimulated	-0.042514	-0.19512	G1	ProoB
CTTGCCTACACCATCGTGAC.1_1	CB CD34+ stimulated	0.0327079	-0.0177863	S	CMP
TTCGTCGCCATGGTTCCACT.1_1	CB CD34+ stimulated	0.0981985	-0.0211291	S	LMPP
TAGTCGCGCCGAAGACAGAC.1_1	CB CD34+ stimulated	-0.0595915	-0.0667726	G1	LMPP
TTATGGCCAAGTGACCTAAC.1_1	CB CD34+ stimulated	-0.125508	-0.0715248	G1	MLP-1
GAGAGTTGATATCCGGTGCC.1_1	CB CD34+ stimulated	-0.131536	-0.141111	G1	MLP-2
GGTCTGGTCAGGCAGACTGT.1_1	CB CD34+ stimulated	-0.207001	-0.0273676	G1	MPP
ATACCACCTAGCTGCTCTTC.1_1	CB CD34+ stimulated	-0.0822039	-0.0859044	G1	MLP-1
CAACCGTATAAGGAACCACT.1_1	CB CD34+ stimulated	-0.0931156	-0.135905	G1	MLP-2
GGTAGCTCATAGCCTCCTAT.1_1	CB CD34+ stimulated	-0.145811	-0.120976	G1	GMP
GTCGTCGATCAGTTCCTGTC.1_1	CB CD34+ stimulated	-0.0864157	-0.136929	G1	MLP-2
CCGGTCTCCGGTAGGATCAG.1_1	CB CD34+ stimulated	-0.0988095	-0.125428	G1	MLP-1
GCCGCAATAGGATTACAATG.1_1	CB CD34+ stimulated	0.0685987	-0.335468	S	MEP-1
CAAGCTGAAGTGACCATCCT.1_1	CB CD34+ stimulated	0.143345	-0.119137	S	MEMP
CGACTTAGTGTGATGTCGAT.1_1	CB CD34+ stimulated	-0.055007	-0.110992	G1	MPP
GTAATACGTCTCAATCGTCC.1_1	CB CD34+ stimulated	-0.207196	0.0824728	G2M	LMPP
TAGCGCACGTAAGTTGGAGG.1_1	CB CD34+ stimulated	-0.194173	-0.124054	G1	MLP-1
ACATATGCGACCGACACTCT.1_1	CB CD34+ stimulated	0.0517126	0.0317658	S	CMP
GATTACGCGCTCCTCGAGTA.1_1	CB CD34+ stimulated	-0.0408695	0.00974689	G2M	LMPP
GCAGTCAGGTATTCACGGTG.1_1	CB CD34+ stimulated	-0.0733283	-0.109779	G1	MLP-1
TGTAGAGTCCGTTATAGATG.1_1	CB CD34+ stimulated	0.166319	-0.0680472	S	MEMP
TGGACGTGACTCAACCGCTC.1_1	CB CD34+ stimulated	0.00841931	-0.0367899	S	MEMP
CTTAAGCTCAACGAGGTGGA.1_1	CB CD34+ stimulated	-0.0972856	-0.11099	G1	MLP-2
CGGACGTTCCACATACGTCC.1_1	CB CD34+ stimulated	0.155698	-0.0858378	S	MEMP
CTCACCTAAGAAGGAATGTA.1_1	CB CD34+ stimulated	0.0305448	0.0943103	G2M	LMPP
AAGGATTGATTGACAATAAT.1_1	CB CD34+ stimulated	-0.0543913	-0.111976	G1	LMPP
GAGGCAAGTCAATACATTAA.1_1	CB CD34+ stimulated	-0.143764	-0.102889	G1	MLP-1
TCCTAAGGCCGTCGTCACGG.1_1	CB CD34+ stimulated	-0.0783992	-0.18371	G1	GMP
TGGAGAGAGGGCAACCGACA.1_1	CB CD34+ stimulated	-0.0335496	-0.0930115	G1	LMPP
CGAAGACAAGGGAGCAACAG.1_1	CB CD34+ stimulated	-0.17293	0.0519205	G2M	MLP-1
CTACCGTCGACACTTAGCTA.1_1	CB CD34+ stimulated	-0.0104046	-0.183075	G1	MLP-1
GTGATCGCATGAATCCACTT.1_1	CB CD34+ stimulated	-0.115064	-0.10809	G1	MLP-2
GGTGCAACCTGACTCGAGCA.1_1	CB CD34+ stimulated	0.019419	-0.0198438	S	GMP
AGCTTGATACCCAATTCATC.1_1	CB CD34+ stimulated	-0.0826006	-0.132073	G1	MPP
AGGTGTAAGCCTCTTCTCAA.1_1	CB CD34+ stimulated	-0.109248	-0.148282	G1	LMPP
TTCGTCGCCAACATAGGTGG.1_1	CB CD34+ stimulated	-0.042293	-0.154701	G1	MLP-1
GCGGCGCACTAGCCGCTCTA.1_1	CB CD34+ stimulated	-0.042686	-0.127376	G1	MLP-1
AATACCTTCCCATTGTTATA.1_1	CB CD34+ stimulated	0.0166027	-0.0833369	S	GMP
AACCTGGTGACGACTACTCT.1_1	CB CD34+ stimulated	0.0759703	-0.178023	S	MEP-3
TACTGCTACAATTCACGGTG.1_1	CB CD34+ stimulated	-0.150646	-0.0924134	G1	MLP-2
AGCGAGAGCTCTTGTAGCAT.1_1	CB CD34+ stimulated	0.0366577	-0.0433925	S	MEP-3
GTGGACAGGATTATTGTCGA.1_1	CB CD34+ stimulated	-0.0569327	-0.131181	G1	MPP
TCGACACGATAAGACGTACC.1_1	CB CD34+ stimulated	-0.140527	0.104477	G2M	CMP
TAGGATAGTTCGTCTAAGCA.1_1	CB CD34+ stimulated	-0.103062	-0.11167	G1	MLP-1
CTAGTGTAACCTTCCGCGCG.1_1	CB CD34+ stimulated	0.0190642	0.00177651	S	GMP
CTTCTTCGTACGAGTTCAGC.1_1	CB CD34+ stimulated	-0.164938	-0.0180365	G1	GMP
GAGAGAAGCGTGACACGTTA.1_1	CB CD34+ stimulated	0.122273	0.00048263	S	MEMP
AGATCGCCTAGACCTATCCT.1_1	CB CD34+ stimulated	0.0322091	0.0142254	S	MLP-1
CTGAGCATGGATCCACTAAG.1_1	CB CD34+ stimulated	-0.028992	0.0158176	G2M	LMPP
TAACAGCCAACACCTAGGAA.1_1	CB CD34+ stimulated	-0.100354	0.0293368	G2M	MLP-1
ATATCCGAATTCCAATCTCG.1_1	CB CD34+ stimulated	-0.082218	-0.00824656	G1	MLP-1
TGGCCAGTAAGCCGTGATCT.1_1	CB CD34+ stimulated	-0.119904	-0.057413	G1	MLP-1
TGGTGAGCCTACGTAGATAA.1_1	CB CD34+ stimulated	-0.115704	-0.150246	G1	MLP-1
GGCACTTCCAAGGATTCTAC.1_1	CB CD34+ stimulated	-0.0683201	-0.0509486	G1	CMP
AGAACAGGTCTGACCATCCT.1_1	CB CD34+ stimulated	0.0272916	0.0351426	G2M	CMP
GCACTTCACGATACTCTGTC.1_1	CB CD34+ stimulated	-0.00440171	-0.124542	G1	MLP-1
CTATCAAGCAGCACCGCATA.1_1	CB CD34+ stimulated	-0.138438	-0.14467	G1	MLP-1
ACAGTTCATTACGTATACAG.1_1	CB CD34+ stimulated	-0.0810566	-0.034826	G1	LMPP
AGAGAGTCGCTATTCATATA.1_1	CB CD34+ stimulated	-0.144689	0.00965222	G2M	LMPP
GCTTATTCTTATGCACTGGT.1_1	CB CD34+ stimulated	-0.0653385	-0.107952	G1	MLP-2
TCTTGGAGACCGAAGGCAGA.1_1	CB CD34+ stimulated	-0.0857103	0.0242701	G2M	CMP
GAACGTGAAGGCTCTACATA.1_1	CB CD34+ stimulated	0.0109691	-0.178344	S	MLP-1
GGTGATTACGGCGGTGCAGA.1_1	CB CD34+ stimulated	-0.0795027	-0.138111	G1	MLP-2
TTAACCTACCAGATTAAGGA.1_1	CB CD34+ stimulated	-0.158075	-0.142295	G1	LMPP
GATTCGGAAGACACACCAGA.1_1	CB CD34+ stimulated	-0.0572853	-0.114632	G1	MLP-2
CTTCCTACAGCGGCGTGTAA.1_1	CB CD34+ stimulated	0.0475073	-0.000357954	S	CMP
TCGTAGTCGTCAGGAACGAG.1_1	CB CD34+ stimulated	-0.121294	-0.151913	G1	MLP-1
GATCATCAGCCCGGTGGACA.1_1	CB CD34+ stimulated	-0.0388112	-0.00581051	G1	MLP-1
AGAGAGTCGCACGTTGTACG.1_1	CB CD34+ stimulated	0.148664	0.00617063	S	GMP
CATGAAGTGTTCTAATGACG.1_1	CB CD34+ stimulated	-0.0642522	-0.133862	G1	MLP-1
GCGGTACAAGCACACTATAC.1_1	CB CD34+ stimulated	-0.123817	-0.0785387	G1	MEP-3
ATGACGGATATCTGAATGAT.1_1	CB CD34+ stimulated	-0.0389557	-0.123816	G1	MLP-1
CAGGCTAAGAGGTTGGTAAC.1_1	CB CD34+ stimulated	-0.0281436	0.393309	G2M	CMP
CTCGAGAGCAACGATGTCGT.1_1	CB CD34+ stimulated	-0.0633642	-0.0714013	G1	LMPP
ACGTCTTATACGACGTTCCT.1_1	CB CD34+ stimulated	-0.0690007	-0.0619313	G1	ProoB
GATATAGCGGTGCTCAGAAG.1_1	CB CD34+ stimulated	-0.031227	0.00782387	G2M	CMP
GGAAGCATGTTCTCGCCGAT.1_1	CB CD34+ stimulated	-0.173302	-0.149671	G1	MLP-1
GACTCGAGCATTGTCTGCAG.1_1	CB CD34+ stimulated	0.00249538	0.0184562	G2M	MEMP
AGTGCCTACTTGACACGCGT.1_1	CB CD34+ stimulated	-0.0282247	-0.0294067	G1	LMPP
GCAGCAAGACGAGAGAAGCG.1_1	CB CD34+ stimulated	0.379819	-0.04264	S	MEMP
AGGCTAGCTGTGTTCACTAG.1_1	CB CD34+ stimulated	-0.118191	-0.057174	G1	GMP
AGCGAACTGTGAATCCATGA.1_1	CB CD34+ stimulated	-0.084611	-0.108523	G1	MLP-1
ACCTTAAGTTTGATGACGTA.1_1	CB CD34+ stimulated	-0.0993566	-0.120493	G1	MLP-2
GCATTGGCGCGGAGTATTAA.1_1	CB CD34+ stimulated	-0.110486	-0.111166	G1	LMPP
GCCTCCGGTCTTGACATCTC.1_1	CB CD34+ stimulated	-0.135204	-0.122983	G1	MLP-1
CTTCAATAATCTGCTAGTGG.1_1	CB CD34+ stimulated	-0.0359336	0.0273987	G2M	CMP
CTTGTTGTGTGCGATAGTCA.1_1	CB CD34+ stimulated	0.0247168	-0.139127	S	MLP-1
GCTGGATTCCCTTGACTCAA.1_1	CB CD34+ stimulated	0.166301	0.0835977	S	MEMP
CAGCTAATGCAAGTCCATGG.1_1	CB CD34+ stimulated	0.255213	-0.133727	S	MEP-2
TAAGCGTGGCGGTGGAAGGT.1_1	CB CD34+ stimulated	0.323812	0.109353	S	MEMP
GCTTCAGCGCTATCATCTCT.1_1	CB CD34+ stimulated	0.0346175	0.0127272	S	LMPP
GCTCAGCTGGGTAATCTTCA.1_1	CB CD34+ stimulated	-0.227757	0.0658063	G2M	LMPP
GCATTGGCGCGATGAACTCT.1_1	CB CD34+ stimulated	-0.0365204	-0.0807367	G1	MPP
ATTCACGGTGAGCTTAGAGT.1_1	CB CD34+ stimulated	-0.141128	-0.0879712	G1	MLP-1
CATCGTCAGTACTACGGTCG.1_1	CB CD34+ stimulated	0.166376	-0.0583682	S	GMP
GTCTACCTTCGCGAACACGG.1_1	CB CD34+ stimulated	-0.0418945	-0.0423897	G1	MLP-1
CGAGGAGTCAGGAGTTGACC.1_1	CB CD34+ stimulated	0.184836	-0.0653042	S	LMPP
AGCTATGCTTATGCACTGGT.1_1	CB CD34+ stimulated	-0.0573167	-0.107833	G1	MLP-2
GGCTCCGCTGCTCTATGCTA.1_1	CB CD34+ stimulated	0.0568419	-0.136986	S	MEP-3
GTGGCAGGTGAACACCTGAT.1_1	CB CD34+ stimulated	-0.138797	-0.0101734	G1	MLP-1
CGATTCCGGCTAATATTCAG.1_1	CB CD34+ stimulated	-0.117829	-0.108757	G1	MLP-2
CGCGAGCGATCGTCTCAGAC.1_1	CB CD34+ stimulated	-0.100553	-0.102579	G1	MLP-1
CCTAGTGTGGCCGTAGCTCA.1_1	CB CD34+ stimulated	0.0358428	0.00651351	S	CMP
CGCAATCCACATCAGAGTCA.1_1	CB CD34+ stimulated	-0.0695595	-0.175383	G1	MEMP
AACGAGTATTCTATCGCCTT.1_1	CB CD34+ stimulated	-0.18216	-0.122449	G1	MPP
TACCATGACTCACCGCTAGT.1_1	CB CD34+ stimulated	-0.0760646	-0.0101321	G1	MLP-1
TTCTGCACGGACGACAATAT.1_1	CB CD34+ stimulated	0.0928185	-0.148834	S	GMP
TGGCCAGTAAAGCCTCCTAT.1_1	CB CD34+ stimulated	-0.0264924	0.0392969	G2M	LMPP
TACTGCAATGTACAAGCACC.1_1	CB CD34+ stimulated	-0.0553608	-0.0874224	G1	MLP-1
TCGTGGCAGACATGGCTGTA.1_1	CB CD34+ stimulated	0.0589142	0.0401819	S	MLP-1
TTCTCCAGCGCTAGCGGCAT.1_1	CB CD34+ stimulated	-0.126909	-0.122474	G1	MPP
AATACATTAAAGCCACCATT.1_1	CB CD34+ stimulated	-0.0532033	0.0119151	G2M	CMP
GCCACTAGTCCACGCAAGTG.1_1	CB CD34+ stimulated	-0.110676	-0.0632119	G1	GMP
GATAAGGAGTGATCCGAGGC.1_1	CB CD34+ stimulated	-0.105388	-0.102386	G1	MLP-1
TGTGCAGTTGCATTAATGGT.1_1	CB CD34+ stimulated	0.226247	-0.0601719	S	MEMP
CATTAATGGTTATAGAAGCT.1_1	CB CD34+ stimulated	-0.147694	-0.0746836	G1	CMP
CCTGCCGCTAGCGATAGTCA.1_1	CB CD34+ stimulated	-0.212716	0.0474104	G2M	CMP
TGGTATTGTCCGTCGGTTAA.1_1	CB CD34+ stimulated	-0.00992442	-0.123111	G1	MLP-1
AGCAGCCACGACACCACCGC.1_1	CB CD34+ stimulated	-0.048775	-0.123757	G1	MLP-1
AACACCTGATCGATATGTGC.1_1	CB CD34+ stimulated	0.134534	-0.10606	S	MEMP
CGCCTCTCGGGAGATATTGA.1_1	CB CD34+ stimulated	-0.194262	-0.18007	G1	MLP-2
TATCTTGGTCAGCAGCCACG.1_1	CB CD34+ stimulated	-0.124891	-0.0524751	G1	CMP
GCGCCTAGCCGAGTCCGTAG.1_1	CB CD34+ stimulated	-0.00974919	-0.132206	G1	MEP-3
TTGATATTCCCACTTAGCTA.1_1	CB CD34+ stimulated	-0.0816858	0.268385	G2M	CMP
TAACAGCCAAAGTTGTATCG.1_1	CB CD34+ stimulated	-0.131636	-0.124077	G1	LMPP
TGGAGAACTCCATTGTTATA.1_1	CB CD34+ stimulated	-0.158016	-0.14814	G1	MLP-2
ACCAATAGCGCGTACCGCGA.1_1	CB CD34+ stimulated	-0.121821	0.0115637	G2M	MLP-1
GATTGATGGCATACTCCTAC.1_1	CB CD34+ stimulated	-0.0726081	-0.0340377	G1	MPP
CCTGCTTAGTACCGACTTCG.1_1	CB CD34+ stimulated	-0.112957	-0.0328154	G1	LMPP
GAAGACAGACTGGTGAGCCT.1_1	CB CD34+ stimulated	-0.0299189	-0.15074	G1	LMPP
TACGTAACAGACATACGTCC.1_1	CB CD34+ stimulated	-0.138203	-0.127683	G1	LMPP
TAGAAGGAGGCGAGCAGGTT.1_1	CB CD34+ stimulated	-0.110193	-0.122184	G1	MPP
CGGCAGAGTCGCCAAGCATC.1_1	CB CD34+ stimulated	0.0963766	-0.0580746	S	GMP
TCTGTTCATAAGCCACCATT.1_1	CB CD34+ stimulated	0.172195	-0.0585506	S	MEMP
ACGTTGTACGCGTAGCGGCA.1_1	CB CD34+ stimulated	0.236468	-0.0340901	S	MEMP
CTGAGACGGCATACCGAGCT.1_1	CB CD34+ stimulated	-0.0204572	-0.0840866	G1	LMPP
CATATTAGGATAGCTGCTAC.1_1	CB CD34+ stimulated	-0.0941605	-0.00464766	G1	CMP
TTATTGGACCAGGAGCTCCA.1_1	CB CD34+ stimulated	0.025509	-0.180046	S	MLP-2
TCCGACTTAATCCGCGGTCG.1_1	CB CD34+ stimulated	-0.0196377	-0.0686941	G1	LMPP
GTTACGCGTCGCAATGATCA.1_1	CB CD34+ stimulated	-0.123598	-0.0858973	G1	MLP-1
ACATAAGTAATTATGACCGG.1_1	CB CD34+ stimulated	-0.104951	-0.0688543	G1	MLP-1
CTCAGAGGCGGACTCTCCAA.1_1	CB CD34+ stimulated	0.157474	-0.196686	S	MEMP
ACGACGACTGGACTCGTGTG.1_1	CB CD34+ stimulated	0.0409844	-0.0772727	S	LMPP
GTTCGATAACAATTGCGGTG.1_1	CB CD34+ stimulated	-0.136406	-0.123662	G1	MPP
GCCGTGTCGGCCGCAGACTG.1_1	CB CD34+ stimulated	0.209414	-0.0918962	S	MEMP
ACGATGTCGTCAGCGCTGAG.1_1	CB CD34+ stimulated	0.219103	-0.18002	S	MEP-3
GCCGAATAGTTGGCAATTGC.1_1	CB CD34+ stimulated	-0.106633	-0.0059037	G1	MLP-1
ACCGACTTCGTAGAATGATT.1_1	CB CD34+ stimulated	-0.00862669	-0.0254659	G1	MPP
ACCGACATTAACATTCCGTT.1_1	CB CD34+ stimulated	-0.00981221	-0.0940408	G1	MLP-1
TGACCGCGCGGCTACAATCA.1_1	CB CD34+ stimulated	0.0425555	0.0416128	S	MEP-3
CATAGTATTAGGCATCGATA.1_1	CB CD34+ stimulated	0.0289713	-0.00122786	S	MEP-3
CTTGTTGCTAGGCATGACCA.1_1	CB CD34+ stimulated	-0.0420413	-0.0598185	G1	LMPP
CGATTGATAACACAGGCTGC.1_1	CB CD34+ stimulated	-0.105659	-0.0796098	G1	MLP-2
GCTTGTCATACGACATCACA.1_1	CB CD34+ stimulated	-0.0910183	-0.111936	G1	MLP-1
GAGTCCGTAGACGATTACCA.1_1	CB CD34+ stimulated	-0.0992121	-0.0526649	G1	LMPP
TCACGGCGGCCTCCATGGAA.1_1	CB CD34+ stimulated	0.223325	-0.0671301	S	CMP
TGAGTGGTTGTGACGGCCGG.1_1	CB CD34+ stimulated	-0.11123	-0.140878	G1	MLP-1
TGGTATTGTCGACGGACAGC.1_1	CB CD34+ stimulated	-0.149257	-0.0861941	G1	MLP-1
AATTGCGGTGAATTCCAACC.1_1	CB CD34+ stimulated	0.117029	-0.0631701	S	MEMP
GTGTTAATGTTCTTACAACG.1_1	CB CD34+ stimulated	-0.0799777	-0.0177264	G1	GMP
TAACCGCACAACCTTAAGTT.1_1	CB CD34+ stimulated	-0.0198012	-0.105733	G1	MLP-1
GAAGAGCCTTGCGCGCCGAG.1_1	CB CD34+ stimulated	-0.0560177	-0.0962392	G1	MLP-1
GCTCTACATAAATACGACCT.1_1	CB CD34+ stimulated	0.00591843	-0.143126	S	LMPP
GATAATACGCCTTCATTATA.1_1	CB CD34+ stimulated	-0.0358497	-0.045213	G1	HSC
GCTATTACATATATCCGAAT.1_1	CB CD34+ stimulated	-0.169825	-0.142471	G1	LMPP
TGACGACCAAGCTAGTAGAA.1_1	CB CD34+ stimulated	-0.16681	-0.127548	G1	LMPP
TGTTCCAGACCGGACGGATT.1_1	CB CD34+ stimulated	-0.0792188	-0.0494803	G1	MLP-1
GTTAACAACTCTTGCCTACA.1_1	CB CD34+ stimulated	-0.0794387	-0.116629	G1	MLP-2
CAGGCGTACTATCACTGGAA.1_1	CB CD34+ stimulated	-0.0765912	-0.107881	G1	MLP-1
CATCGTCAGTACATTCCGTT.1_1	CB CD34+ stimulated	0.096069	-0.00480207	S	LMPP
CATTCCGGCTGTCGCCTTGA.1_1	CB CD34+ stimulated	-0.146698	-0.0713573	G1	MPP
AAGGACCTCCTTAGGCTATG.1_1	CB CD34+ stimulated	-0.158629	-0.138183	G1	HSC
GACGCGGTTGTAACAGCCAA.1_1	CB CD34+ stimulated	0.00773806	-0.0259212	S	CMP
GGCAGACTGTTAATCGGTGC.1_1	CB CD34+ stimulated	0.268204	-0.12915	S	MEP-3
GAGAATTAGTTATCGCGCCA.1_1	CB CD34+ stimulated	-0.0423735	-0.144676	G1	MLP-1
TTCTCCTGTACTTCAATAAT.1_1	CB CD34+ stimulated	-0.0905789	-0.091182	G1	MEP-2
GGTAGGATACTGTCGTAGGT.1_1	CB CD34+ stimulated	-0.1731	-0.128981	G1	LMPP
GCTTAGATCTCGACTACTCT.1_1	CB CD34+ stimulated	-0.133173	-0.040188	G1	LMPP
AGTGCCGTTCAAGTAAGCGT.1_1	CB CD34+ stimulated	0.141137	-0.0276611	S	MEP-3
GTTGCATGGTTTCTGCACGG.1_1	CB CD34+ stimulated	-0.204201	0.169384	G2M	LMPP
CTCGTGCATGCCGCGGCACT.1_1	CB CD34+ stimulated	-0.169853	-0.217684	G1	LMPP
AGCTATGCTTGCCGCGACTT.1_1	CB CD34+ stimulated	0.012163	-0.0557791	S	MLP-1
GCTAAGTACTGTAATATTAC.1_1	CB CD34+ stimulated	-0.0216798	0.0164075	G2M	MEP-2
GACTCTCCAAGATCGTGACT.1_1	CB CD34+ stimulated	-0.0306885	-0.0989169	G1	MEP-1
AGCTTCCGGATATCTACACA.1_1	CB CD34+ stimulated	-0.168241	0.000211264	G2M	LMPP
GATTCAGAGACGAGCTGGAA.1_1	CB CD34+ stimulated	-0.199775	-0.171604	G1	LMPP
CTTGGCCAATGTTATTATAC.1_1	CB CD34+ stimulated	-0.0535028	-0.00621292	G1	MLP-1
CTATGTATAATCTCCATGAC.1_1	CB CD34+ stimulated	-0.0836657	-0.0736379	G1	MLP-1
ATCTGAGATGGAGGCCTGAG.1_1	CB CD34+ stimulated	-0.183693	-0.0755244	G1	MLP-1
GAATGTAGGCATACCTCCAT.1_1	CB CD34+ stimulated	-0.187174	-0.121438	G1	MLP-1
TTCTGCACGGAGTTCCTGTC.1_1	CB CD34+ stimulated	-0.0794848	-0.0821649	G1	MLP-1
GACCTGATAAGCAAGTCTAT.1_1	CB CD34+ stimulated	0.0416762	0.174132	G2M	MEMP
GCCAAGCATCCCGAGACGTA.1_1	CB CD34+ stimulated	-0.134261	-0.125927	G1	MPP
GCCTACCTGAGAGAAGAACA.1_1	CB CD34+ stimulated	-0.194632	-0.157021	G1	LMPP
CTATCAAGCAACACCTTGTC.1_1	CB CD34+ stimulated	-0.14957	-0.121827	G1	MLP-1
CTCGAGCTAGACATCATTGC.1_1	CB CD34+ stimulated	-0.121787	0.0109162	G2M	CMP
ACTTGGTGTCATATGATGCT.1_1	CB CD34+ stimulated	0.117134	-0.198012	S	MLP-1
GCTTAGTCGGAAGTCCTCCT.1_1	CB CD34+ stimulated	0.150849	0.0109844	S	MEMP
CTTGTGGTTGTTATTATCAG.1_1	CB CD34+ stimulated	0.129419	-0.0108808	S	MEMP
TCTTCATCTCCTCCGGATTC.1_1	CB CD34+ stimulated	-0.0202169	-0.0428643	G1	MLP-1
TAGTCTACACGCCGCACGCA.1_1	CB CD34+ stimulated	0.20069	0.0651452	S	CMP
CACTATGAGAGCCAGTGACG.1_1	CB CD34+ stimulated	-0.0538519	-0.0923204	G1	LMPP
TCCTTATGATATTGGTAATC.1_1	CB CD34+ stimulated	-0.0712492	-0.153149	G1	GMP
CCGTAGCTCAGGAGCAACAG.1_1	CB CD34+ stimulated	0.00471352	-0.045795	S	CMP
CCGAGGTTGGCATCAACGTA.1_1	CB CD34+ stimulated	-0.101246	-0.0992242	G1	MLP-1
TCGCATCTTGCGCACAGGTA.1_1	CB CD34+ stimulated	-0.0513963	0.12535	G2M	CMP
TATCACTGACCCTCTATCTC.1_1	CB CD34+ stimulated	0.09301	-0.00774923	S	LMPP
GTGACTGTACATTATGAATA.1_1	CB CD34+ stimulated	-0.0643189	0.0860102	G2M	GMP
TTAACCTACCACGAGTAGCT.1_1	CB CD34+ stimulated	-0.0552353	-0.0419195	G1	LMPP
CTTGCCTACAACGCATAGTG.1_1	CB CD34+ stimulated	-0.0966543	-0.13544	G1	MLP-2
GGACGTGGAATCGAGCCTTC.1_1	CB CD34+ stimulated	-0.0741944	0.0593974	G2M	LMPP
CTCGTGCATGCTTGGTGGTT.1_1	CB CD34+ stimulated	-0.171656	0.255191	G2M	CMP
CTCAGAGGCGTCGTGGCAGA.1_1	CB CD34+ stimulated	-0.111164	-0.1636	G1	MLP-1
ACACTGAGTCCACCGTGTGT.1_1	CB CD34+ stimulated	0.00494264	-0.0045481	S	CMP
GGCTAGACAGCATGGCAGCG.1_1	CB CD34+ stimulated	-0.123996	-0.0838534	G1	LMPP
TGTGTGTAACTCACGGCGGC.1_1	CB CD34+ stimulated	-0.109262	-0.0982595	G1	MPP
GAGAATTAGTTCTGGATAGT.1_1	CB CD34+ stimulated	-0.0883713	-0.158437	G1	MLP-1
CCTGTCGTCAGACCATGTGC.1_1	CB CD34+ stimulated	-0.0277177	-0.099523	G1	GMP
GCGAATGACTCGATCGTCAG.1_1	CB CD34+ stimulated	-0.12419	0.0169557	G2M	LMPP
TAGTTAGACGCGGCGTGTAA.1_1	CB CD34+ stimulated	-0.0630637	-0.0990185	G1	MLP-2
ATATATGCTCAGAGCGGCAA.1_1	CB CD34+ stimulated	0.000641134	-0.048958	S	MEP-2
GCTCGTTAGTTACGCTGACC.1_1	CB CD34+ stimulated	-0.161236	-0.145511	G1	MLP-1
TGATTGCTAGGCGTACAACT.1_1	CB CD34+ stimulated	0.194292	0.0962008	S	MEMP
AAGATCAATTGACGTATAAC.1_1	CB CD34+ stimulated	-0.00322603	-0.135882	G1	MLP-1
GCTTGACAATGTGGCAGGTG.1_1	CB CD34+ stimulated	-0.094804	-0.139067	G1	MLP-1
AGCTCATCGCGACTCACTGA.1_1	CB CD34+ stimulated	-0.0968509	-0.0830724	G1	MLP-1
TGGTTCCACTGGCACTGAGC.1_1	CB CD34+ stimulated	0.056884	0.0109526	S	LMPP
GTCTACTGACGACCTGATAA.1_1	CB CD34+ stimulated	-0.0148104	-0.0618682	G1	MEP-2
GGCTCGTATAACGTTCTAGC.1_1	CB CD34+ stimulated	-0.0835273	-0.0773179	G1	GMP
CGTCTAAGCACTATGTATAA.1_1	CB CD34+ stimulated	-0.0884151	-0.0875195	G1	MLP-1
CACGCTCTCTCTGTGAGCAG.1_1	CB CD34+ stimulated	0.320529	0.072553	S	MEMP
TATTGTCACACACCGCTAGT.1_1	CB CD34+ stimulated	-0.106586	0.0493832	G2M	LMPP
TCCAGGTACTCTCTATGCTA.1_1	CB CD34+ stimulated	-0.0798103	-0.101433	G1	MEP-1
AGACTAATATCGTATTGCTC.1_1	CB CD34+ stimulated	-0.228064	-0.262741	G1	MLP-1
ATACGTACTGCAGTGTATGC.1_1	CB CD34+ stimulated	-0.0284083	-0.124032	G1	MLP-1
TGGAGAGAGGCGCGCATACG.1_1	CB CD34+ stimulated	0.113994	0.0934437	S	MEP-3
TGACAATAATCTTGGCCAAT.1_1	CB CD34+ stimulated	-0.121345	-0.10958	G1	HSC
TCAGCGCAATGATTCGGAAG.1_1	CB CD34+ stimulated	-0.106227	-0.130512	G1	MPP
AGAATTCAGTGCTGCTCTTC.1_1	CB CD34+ stimulated	0.0832485	-0.0713353	S	MEP-3
GGAGGTTGGTACGATGATCG.1_1	CB CD34+ stimulated	-0.143731	-0.140923	G1	MPP
AATGGTACGCTACAGCATCA.1_1	CB CD34+ stimulated	-0.125295	0.238253	G2M	CMP
TCATCGTTCCTTAGGCTATG.1_1	CB CD34+ stimulated	-0.0163377	0.0492892	G2M	CMP
ATGTCCGTGCCGTGAGCTCC.1_1	CB CD34+ stimulated	0.039323	-0.0657711	S	MLP-1
TTGATCTTAAACCGCGGTAA.1_1	CB CD34+ stimulated	0.13712	-0.089072	S	GMP
GACTCGCTAGTGCCTCAGAT.1_1	CB CD34+ stimulated	-0.0743584	-0.0791435	G1	MLP-2
ACTTGGTGTCAAGGTCGGTT.1_1	CB CD34+ stimulated	0.0347794	0.07477	G2M	CMP
GCCATGTGTCATACTCCTAC.1_1	CB CD34+ stimulated	-0.0626974	-0.00819985	G1	CMP
ACGGCACTCCGATATAGCGG.1_1	CB CD34+ stimulated	-0.061503	-0.0950187	G1	MLP-1
ATAAGCGGAGCTATCTCCGG.1_1	CB CD34+ stimulated	-0.0548904	-0.00541977	G1	MLP-1
TAGCGGTTGCAACAGCATAG.1_1	CB CD34+ stimulated	-0.12851	-0.149903	G1	MPP
GAACGTGAAGTGCAACCGGA.1_1	CB CD34+ stimulated	0.0438227	-0.179613	S	HSC
GAGAGATGTAAGCCTCCTAT.1_1	CB CD34+ stimulated	-0.0985046	0.0736322	G2M	CMP
ATGACTATGCAGCGAACTGT.1_1	CB CD34+ stimulated	-0.117021	-0.217927	G1	MLP-1
CATTAACCAACGACGGACGA.1_1	CB CD34+ stimulated	0.194913	-0.0385161	S	MEMP
AGTCGGCTTGCATGGCTGTA.1_1	CB CD34+ stimulated	0.00290315	-0.122704	S	MEP-2
TAATAGTTAACTGCGAGGTG.1_1	CB CD34+ stimulated	-0.0217733	-0.0485782	G1	MEP-2
CGATAAGCACAGCCGCTCTA.1_1	CB CD34+ stimulated	-0.145685	-0.0680941	G1	LMPP
AATCGATAGGTGGAGAACTC.1_1	CB CD34+ stimulated	-0.0118754	-0.121321	G1	CMP
TCGTGGCAGACGTCTCAGAC.1_1	CB CD34+ stimulated	-0.0834189	-0.0667669	G1	MLP-1
ACGTTGTACGGGTACTCTGC.1_1	CB CD34+ stimulated	-0.115287	-0.165694	G1	MLP-1
TGATAGCATGACATACGTCC.1_1	CB CD34+ stimulated	-0.152101	-0.131672	G1	MPP
CTATGTCGCGTGAGCCGCGC.1_1	CB CD34+ stimulated	-0.0962199	-0.129371	G1	MPP
ACCGCGGTAATGAGCCGCGC.1_1	CB CD34+ stimulated	0.0179707	-0.0946126	S	MLP-1
ACGATGCGAAACAGATTGTT.1_1	CB CD34+ stimulated	-0.143783	0.0776801	G2M	MLP-1
CTGGATTAAGCCACAGGTAT.1_1	CB CD34+ stimulated	-0.0586985	-0.138306	G1	MLP-2
TGCGAGCTCTACATGCCTGT.1_1	CB CD34+ stimulated	0.0145862	0.139767	G2M	CMP
GCGGAGCCATGTCTGAGCAC.1_1	CB CD34+ stimulated	0.0255637	-0.175855	S	MLP-1
GCTATTACATATCACTGGAA.1_1	CB CD34+ stimulated	-0.0420345	-0.157359	G1	LMPP
GGATTCGGCCGCAGCAAGAC.1_1	CB CD34+ stimulated	-0.0917006	-0.105461	G1	MLP-1
AGTGTTGTGAATATGATGCT.1_1	CB CD34+ stimulated	-0.15639	0.0336279	G2M	MLP-1
AGCTGCCTTACTTCCATCCT.1_1	CB CD34+ stimulated	-0.0782698	-0.135957	G1	MLP-2
TGGCAATTGCCGTTGTAGCA.1_1	CB CD34+ stimulated	-0.144977	-0.0132268	G1	LMPP
GCCGCAATAGCTTCCTACAG.1_1	CB CD34+ stimulated	-0.0731053	-0.107969	G1	HSC
CAGTAAGGTGCTTGTAGCAT.1_1	CB CD34+ stimulated	-0.0555787	-0.00979579	G1	MLP-1
GAGAGAAGCGTAGCGCACGT.1_1	CB CD34+ stimulated	-0.0471518	-0.138352	G1	LMPP
GAATCGGACTTGTCTGTCCT.1_1	CB CD34+ stimulated	-0.0683504	-0.108695	G1	MPP
TCGCTTCAAGCACACTATAC.1_1	CB CD34+ stimulated	-0.0822636	-0.0683327	G1	MEP-1
GTGACTGTACGTGACCTAAC.1_1	CB CD34+ stimulated	-0.0789543	-0.134099	G1	HSC
TCTCCATGACTATATGCGTT.1_1	CB CD34+ stimulated	-0.16212	-0.00325686	G1	MLP-1
GCGGAGTGGACTATGTCGCG.1_1	CB CD34+ stimulated	-0.104886	-0.152752	G1	HSC
TATGCCTGATGTTGATGGTC.1_1	CB CD34+ stimulated	-0.106793	0.0357374	G2M	LMPP
CTATCGCTGAGGCGTCAGTA.1_1	CB CD34+ stimulated	-0.233873	0.134089	G2M	LMPP
GTCCAGACGAGTGACTGTAC.1_1	CB CD34+ stimulated	-0.155297	-0.155004	G1	HSC
TTATTCGAGGCATAGAATAT.1_1	CB CD34+ stimulated	0.159897	-0.0330254	S	MEP-3
CTGAGCATGGAACTTGCACC.1_1	CB CD34+ stimulated	-0.089593	-0.12142	G1	LMPP
CAGCGAAGTCGAGAGTTGAT.1_1	CB CD34+ stimulated	-0.0207912	-0.00823093	G1	MEP-3
AGTCCAGAGCGTGTCACGAG.1_1	CB CD34+ stimulated	-0.0927262	-0.146177	G1	MPP
TGTAGAGTCCGTCGTCACGG.1_1	CB CD34+ stimulated	-0.122682	-0.137937	G1	MLP-1
AGTGCTGTCTTCGATGCGCG.1_1	CB CD34+ stimulated	-0.120184	0.00769688	G2M	LMPP
CATACACTTGGGTTGGTAAC.1_1	CB CD34+ stimulated	-0.0320252	-0.130801	G1	MLP-1
CCGTAGCTCACTCAAGGACA.1_1	CB CD34+ stimulated	0.0701988	-0.0541065	S	MEP-3
GAGAGATGTAGTAACTGAGT.1_1	CB CD34+ stimulated	-0.0735038	-0.135485	G1	MLP-1
GGTACTCTGCATCGAGATCG.1_1	CB CD34+ stimulated	0.0223064	-0.0283719	S	LMPP
ACATATGCGACTTCCGCGCG.1_1	CB CD34+ stimulated	-0.0704198	-0.00440278	G1	CMP
GCCAGGTTGCGATTACTACA.1_1	CB CD34+ stimulated	-0.175754	-0.0841708	G1	CMP
CGACTTAGTGTCCTCGTGCG.1_1	CB CD34+ stimulated	-0.097052	-0.0985039	G1	MLP-1
TGTAAGAGCTGGCTTCGTCG.1_1	CB CD34+ stimulated	-0.110625	-0.118231	G1	MPP
CCGTAGCTCATCGTGACAAG.1_1	CB CD34+ stimulated	0.0818803	-0.140572	S	MEMP
GACGTCAATGATAAGCGGAG.1_1	CB CD34+ stimulated	-0.0114413	0.0916455	G2M	MEP-2
GTCGCCTTGAACATGCCTGT.1_1	CB CD34+ stimulated	-0.0806302	0.0207438	G2M	MEP-2
AAGGATCCGATGACACGTTA.1_1	CB CD34+ stimulated	-0.115357	-0.114203	G1	LMPP
GGTACACCACTTCCTCATAG.1_1	CB CD34+ stimulated	-0.105202	-0.121838	G1	MPP
ACTTCAACACCCGCAGACTG.1_1	CB CD34+ stimulated	-0.0489606	0.0294959	G2M	CMP
AGGAACCACTACGTGCGGCT.1_1	CB CD34+ stimulated	-0.103317	-0.103183	G1	MLP-1
CAGGAACGAGAGCCGGACGC.1_1	CB CD34+ stimulated	0.0699041	-0.107056	S	MEMP
GTAGACGGAGGCTATTACAT.1_1	CB CD34+ stimulated	-0.0600197	-0.0751642	G1	MPP
TGTGTGTAACGCGATAGTCA.1_1	CB CD34+ stimulated	-0.0119743	0.0165743	G2M	MLP-1
GCAAGCTGCCCGAGCAGGTT.1_1	CB CD34+ stimulated	0.0570881	-0.0369849	S	MEP-3
ACAGTCGGATCCGAGACGTA.1_1	CB CD34+ stimulated	-0.125893	-0.0183214	G1	LMPP
TTCCAGGCCGATGGCGAGTA.1_1	CB CD34+ stimulated	-0.0540133	0.0610494	G2M	MLP-1
CCTTCCTGGTATCAGAGTCA.1_1	CB CD34+ stimulated	-0.113843	-0.109686	G1	MLP-1
GACGTATAACTGAAGCAACC.1_1	CB CD34+ stimulated	-0.0687236	0.331584	G2M	LMPP
GGCTAGACAGGACTTACTCT.1_1	CB CD34+ stimulated	-0.113072	-0.119019	G1	MLP-1
TAATAGTTAAGATTACAATG.1_1	CB CD34+ stimulated	0.10103	-0.0523144	S	LMPP
TAATCGGTGCCATGGCTGTA.1_1	CB CD34+ stimulated	-0.0207766	-0.0579067	G1	CMP
CGCCTGGAGAAAGTCACGGC.1_1	CB CD34+ stimulated	0.000721637	-0.124297	S	MEMP
CGTTCAATAAAATACCTTCC.1_1	CB CD34+ stimulated	0.303669	0.0743891	S	MEMP
ACGTTGTACGTCTGGCGCAT.1_1	CB CD34+ stimulated	-0.13638	-0.0628656	G1	MLP-1
TGGAGAGAGGCACCGTGTGT.1_1	CB CD34+ stimulated	0.020383	-0.118438	S	MLP-1
AGGCACTTGGCGCACAGGTA.1_1	CB CD34+ stimulated	-0.105447	0.100475	G2M	CMP
CTTGTTGTGTCGCACTGGAT.1_1	CB CD34+ stimulated	-0.0893314	-0.0851339	G1	MLP-1
CATTATCCTTGCTTCTGTAC.1_1	CB CD34+ stimulated	-0.0074257	0.134273	G2M	GMP
TTAACGTAGGGCATTGTACA.1_1	CB CD34+ stimulated	0.0995208	-0.176363	S	MLP-1
ACTACGGTCGGACAGTTAGG.1_1	CB CD34+ stimulated	0.0219172	-0.09977	S	LMPP
AGCCGCTCTATTCTCCTGTA.1_1	CB CD34+ stimulated	-0.148492	-0.162688	G1	MLP-1
GTGACTGTACCTCGGCGTAT.1_1	CB CD34+ stimulated	-0.0344584	-0.0794183	G1	LMPP
GAACGTGAAGTCGACACGAT.1_1	CB CD34+ stimulated	0.0213052	0.033707	G2M	MLP-1
ACCTCTCCTGTCTGGCGCAT.1_1	CB CD34+ stimulated	-0.0718366	-0.154588	G1	HSC
AGTTATCAGAGATGAGAGGT.1_1	CB CD34+ stimulated	-0.06502	-0.101462	G1	MPP
ACACCTTGTCGCTTATTCTT.1_1	CB CD34+ stimulated	0.113236	-0.120877	S	MEP-3
CCTTGGATCCTGGCCTTACC.1_1	CB CD34+ stimulated	-0.0660938	-0.131787	G1	LMPP
TAACCGCACACATACGCCAT.1_1	CB CD34+ stimulated	-0.0354639	-0.10246	G1	LMPP
TGATCTAGTGTACGCATTAA.1_1	CB CD34+ stimulated	-0.0453061	-0.117413	G1	MLP-2
GTTCGCGCGCCGTCCGCTCT.1_1	CB CD34+ stimulated	-0.0179376	-0.0328622	G1	MLP-1
GACCTGATAAGCCGCGATGA.1_1	CB CD34+ stimulated	0.0733488	-0.0788553	S	MEMP
GATGAGAGGTCTTGCCTACA.1_1	CB CD34+ stimulated	-0.0470259	-0.0363236	G1	LMPP
TTATGGTGGTATAAGTCATG.1_1	CB CD34+ stimulated	0.018915	-0.138211	S	MLP-1
GCCGAATAGTAGGATTCTAC.1_1	CB CD34+ stimulated	-0.114057	-0.177049	G1	MLP-1
TTATTGTCGAAATGGCCGAG.1_1	CB CD34+ stimulated	-0.115027	-0.129833	G1	MPP
CATTAATGGTGTAATCTTCA.1_1	CB CD34+ stimulated	-0.173761	-0.146994	G1	MEP-3
GCAGGTATCCTTACTGCTGA.1_1	CB CD34+ stimulated	0.111759	-0.061919	S	MEP-3
AGTGGTGGTAAAGTACTAAT.1_1	CB CD34+ stimulated	-0.0127559	-0.0450452	G1	MLP-1
GTAGGATCAGGCCTCTGGCT.1_1	CB CD34+ stimulated	0.0115686	-0.0609779	S	LMPP
CTGTGCTAGGATTAATACAG.1_1	CB CD34+ stimulated	-0.0651841	-0.179806	G1	MLP-1
GTGTGAAGTTATTAGTGGTC.1_1	CB CD34+ stimulated	0.155791	-0.0749428	S	MEP-3
GGAGTATTAAGAGAGCCTCC.1_1	CB CD34+ stimulated	0.0529381	-0.0250503	S	MEP-2
GATAATACGCAGTCGGTGAG.1_1	CB CD34+ stimulated	-0.135217	-0.113609	G1	LMPP
GCAGGTATCCCAAGAGGTCA.1_1	CB CD34+ stimulated	-0.0211371	0.01079	G2M	MEMP
CAGTCCAGGAGAGATGCGTG.1_1	CB CD34+ stimulated	-0.118242	-0.0272471	G1	MEP-2
CTTCTTCGTATGACAATAAT.1_1	CB CD34+ stimulated	0.213525	-0.124593	S	MEP-2
TTGAATGCGTGCCAGTGACG.1_1	CB CD34+ stimulated	-0.0725906	-0.0902294	G1	MLP-1
TCCGACCGTATTATTGCGAT.1_1	CB CD34+ stimulated	-0.135816	-0.163816	G1	LMPP
ACGCAGAGGTTGACACGCGT.1_1	CB CD34+ stimulated	-0.0110802	-0.0344708	G1	MLP-1
AACTTGCACCACTGATCTCG.1_1	CB CD34+ stimulated	-0.1018	-0.0550415	G1	LMPP
CTTCGATGGTCTTCAATAAT.1_1	CB CD34+ stimulated	-0.00827873	-0.0900689	G1	LMPP
GACCTATCCTTTCACTGGCG.1_1	CB CD34+ stimulated	-0.0528	-0.137284	G1	MLP-2
ACGCATAGTGATGTTCTATA.1_1	CB CD34+ stimulated	-0.13111	-0.150654	G1	LMPP
TTGGTAAGTTGTTGCATGGT.1_1	CB CD34+ stimulated	0.0967474	-0.173402	S	LMPP
GCAAGCTGCCGATTACTACA.1_1	CB CD34+ stimulated	0.0155002	0.141575	G2M	CMP
TTACGATTGGGTTATTATAC.1_1	CB CD34+ stimulated	-0.107435	-0.116917	G1	MLP-1
GTCTACTGACGTTGTTCTCT.1_1	CB CD34+ stimulated	-0.0717135	-0.143383	G1	MLP-1
CAATAGAGTGTCAGTACACG.1_1	CB CD34+ stimulated	-0.0960474	0.0899643	G2M	MLP-1
AGCTTAGAGTGCGTCCACAT.1_1	CB CD34+ stimulated	0.113109	0.189176	G2M	CMP
GTCGAAGTCACGGCGAGCGA.1_1	CB CD34+ stimulated	-0.0663586	0.135139	G2M	CMP
GAGATGCGTGAGATTGCTCA.1_1	CB CD34+ stimulated	0.0812116	-0.0593081	S	LMPP
GTCTACTGACCTATCACTAG.1_1	CB CD34+ stimulated	-0.183331	-0.160044	G1	HSC
GAACTGCTCCAGGCGCCATG.1_1	CB CD34+ stimulated	-0.00198458	-0.0761357	G1	LMPP
AATACGACCTGCTGCTCTTC.1_1	CB CD34+ stimulated	-0.185572	-0.128416	G1	HSC
CCAATCGGACCTACGTAGGT.1_1	CB CD34+ stimulated	-0.0882728	-0.137591	G1	HSC
CAATCTCATGGCCGTGATCT.1_1	CB CD34+ stimulated	-0.045822	0.0582764	G2M	MEP-1
AATATTATGGGAATCCATGA.1_1	CB CD34+ stimulated	-0.00493654	-0.0452905	G1	LMPP
CGCAATCCACAATCACAGTC.1_1	CB CD34+ stimulated	-0.105669	-0.13981	G1	LMPP
CACCTTGGTTAGGCAGTTCC.1_1	CB CD34+ stimulated	-0.0455541	-0.140989	G1	LMPP
TCGCAGCTGTCTATCGCCTT.1_1	CB CD34+ stimulated	0.108497	-0.189431	S	MPP
GACTGCTCTCATTGCTGGCG.1_1	CB CD34+ stimulated	0.0623507	-0.0362845	S	LMPP
CTCACTGTAGAGTCCATCCA.1_1	CB CD34+ stimulated	-0.024489	-0.124851	G1	MLP-1
TTAATTGCTCCACCTTGGTT.1_1	CB CD34+ stimulated	-0.0105358	-0.0926187	G1	HSC
CACGGATCGATAGAATGATT.1_1	CB CD34+ stimulated	0.0379641	-0.12907	S	MEMP
TTCTGCACGGTACGAAGTGC.1_1	CB CD34+ stimulated	-0.0473082	-0.0445603	G1	CMP
AGGATTCTACGGTTGGTAAC.1_1	CB CD34+ stimulated	-0.119192	-0.0813369	G1	MLP-2
GCTTAGTCGGAAGATCAATT.1_1	CB CD34+ stimulated	0.0150078	-0.083901	S	MLP-1
TTAACCGCGACTTGTAGCAT.1_1	CB CD34+ stimulated	-0.106505	-0.114852	G1	LMPP
ACGGTACCTCCTCTATGCTA.1_1	CB CD34+ stimulated	-0.131075	-0.163135	G1	LMPP
AACCATATACTCGAGCCTTC.1_1	CB CD34+ stimulated	0.00912829	-0.0339554	S	MLP-1
AGAGCCTAAGGCGGAGTGGA.1_1	CB CD34+ stimulated	-0.0644304	-0.0267775	G1	LMPP
CGTCTGCTGAAACACCTGAT.1_1	CB CD34+ stimulated	0.0366049	-0.0517967	S	MEP-3
TTCGCCGTTATCGTGGCAGA.1_1	CB CD34+ stimulated	-0.0760459	-0.098232	G1	MLP-1
TCCTTACCGATACCTCGTAC.1_1	CB CD34+ stimulated	-0.0692442	0.061467	G2M	CMP
GACTGTTCCTGTACGAGTTG.1_1	CB CD34+ stimulated	-0.0711894	-0.0687843	G1	LMPP
CACGCAAGTGGCCGACGCAT.1_1	CB CD34+ stimulated	-0.107921	-0.123981	G1	LMPP
TTCGTGTACGACCTTAAGTT.1_1	CB CD34+ stimulated	-0.14314	-0.115708	G1	MEP-1
GTGTCAATCATATTACTCTC.1_1	CB CD34+ stimulated	-0.0103215	-0.0943888	G1	MLP-1
CACGCTCTCTAAGGATCCGA.1_1	CB CD34+ stimulated	-0.110304	0.0693041	G2M	CMP
TTACCAAGGTGTTGCTCCTT.1_1	CB CD34+ stimulated	-0.233182	-0.0682541	G1	LMPP
AACATATGGCCGACGCTCTC.1_1	CB CD34+ stimulated	-0.132508	-0.0731161	G1	MLP-1
ACAGAACTTAGCAACAGAAC.1_1	CB CD34+ stimulated	0.113841	-0.134305	S	MLP-1
CGCGATACCTCCGCAGGAGC.1_1	CB CD34+ stimulated	-0.109692	-0.133379	G1	LMPP
AAGGAATGTAACCTTAAGTT.1_1	CB CD34+ stimulated	-0.072938	0.0218557	G2M	CMP
TAGGACAGCCAGTCCATCCA.1_1	CB CD34+ stimulated	-0.0675603	-0.115452	G1	MLP-1
CTCCGGATTCCCTCATGCCA.1_1	CB CD34+ stimulated	-0.123157	-0.152138	G1	MLP-1
CTCGTGCATGTCTTGGAGAC.1_1	CB CD34+ stimulated	0.111906	-0.0682267	S	MLP-1
CACGCTCTCTCTCGAACCTT.1_1	CB CD34+ stimulated	-0.0370514	-0.144434	G1	MLP-1
TGTACTGGACTCCGACTTAA.1_1	CB CD34+ stimulated	0.0764048	-0.206411	S	LMPP
CGATCTCGTACGCGAGCGAT.1_1	CB CD34+ stimulated	-0.0792881	-0.0646103	G1	LMPP
GCCTCTCAACTAATTGTATA.1_1	CB CD34+ stimulated	-0.0858859	-0.131866	G1	MLP-1
ATTAGCGGCTGCAAGTCTAT.1_1	CB CD34+ stimulated	-0.0966508	-0.159552	G1	MLP-1
GAAGAATGTGACATATTACC.1_1	CB CD34+ stimulated	-0.0829301	-0.0902624	G1	GMP
GTCAGTACCATTCTCGAGGC.1_1	CB CD34+ stimulated	-0.10867	-0.1338	G1	LMPP
ACGCCTCAGTGGTTACAGTA.1_1	CB CD34+ stimulated	-0.118988	-0.172241	G1	MLP-1
ATATTGATATAATCCGCACT.1_1	CB CD34+ stimulated	-0.0464111	-0.0533304	G1	GMP
ATTAGCGGCTCTACCGGACC.1_1	CB CD34+ stimulated	-0.146481	-0.150752	G1	MLP-1
GAGAAGAACAGCGATCGTAC.1_1	CB CD34+ stimulated	-0.119235	-0.149861	G1	LMPP
GACCTGCGCGTATAATTAGG.1_1	CB CD34+ stimulated	-0.155557	-0.0433	G1	LMPP
AGGCACACCTATAGAACTGC.1_1	CB CD34+ stimulated	0.00326243	-0.0812714	S	MLP-1
CTCTATGTGTCAATCTCATG.1_1	CB CD34+ stimulated	-0.0971766	-0.0137168	G1	MEP-2
AATGGCCGAGAGTTCCTGTC.1_1	CB CD34+ stimulated	-0.10142	-0.0706824	G1	MLP-1
GCGCACCAGGCTTGTAGCAT.1_1	CB CD34+ stimulated	0.0837157	-0.207895	S	MLP-1
GCGGCGCACTATTATCGCCA.1_1	CB CD34+ stimulated	-0.0942002	-0.0300292	G1	LMPP
TTATTCGAGGCAGCAAGCAG.1_1	CB CD34+ stimulated	-0.0203454	-0.0507533	G1	MPP
AAGGAGCTGGAATGCCAGTT.1_1	CB CD34+ stimulated	-0.113543	-0.124691	G1	LMPP
ATACGGATTAGCGCGCCGAG.1_1	CB CD34+ stimulated	-0.145293	0.34682	G2M	CMP
ATATTGATATAGATCGCCTA.1_1	CB CD34+ stimulated	0.0299874	-0.0280526	S	LMPP
TAAGCGTGGCGAACGCTTAG.1_1	CB CD34+ stimulated	-0.0729806	-0.150101	G1	HSC
TCCTGATCAACGGTAAGATA.1_1	CB CD34+ stimulated	0.00991301	-0.0482119	S	MLP-1
AAGACCTAGGGCAGGTATCC.1_1	CB CD34+ stimulated	-0.0589199	-0.103751	G1	LMPP
TCATCGTTCCTTCTCACTCC.1_1	CB CD34+ stimulated	-0.0756531	0.109909	G2M	CMP
TGGAGCTCAGTGAAGCAACC.1_1	CB CD34+ stimulated	-0.119754	-0.0138499	G1	MLP-1
ACTATGGCTGCATCATGACC.1_1	CB CD34+ stimulated	-0.0916735	-0.133387	G1	MLP-1
TGGCTTGCCTATACTCCTAC.1_1	CB CD34+ stimulated	-0.139925	-0.0468417	G1	MLP-1
AGGAACGGACTCGCTCGGTG.1_1	CB CD34+ stimulated	0.0519704	-0.111888	S	MLP-1
ACTTGGTGTCCCTTGACGGC.1_1	CB CD34+ stimulated	-0.102223	-0.0772724	G1	HSC
GGAACGTGCCGTTGTCTGAC.1_1	CB CD34+ stimulated	-0.0909475	-0.0138836	G1	MLP-1
ATATTGATATACACGCCGAA.1_1	CB CD34+ stimulated	-0.110984	-0.13378	G1	MLP-1
CTGTGCTAGGCGAGTTCAGC.1_1	CB CD34+ stimulated	-0.157999	-0.128435	G1	LMPP
CTCGTGCATGCTACCGTCGA.1_1	CB CD34+ stimulated	0.268103	-0.143472	S	MLP-1
ACGGATCAGCCTTCGATGGT.1_1	CB CD34+ stimulated	-0.141853	-0.0805439	G1	LMPP
CTTGGTGGTTTTGAATGCGT.1_1	CB CD34+ stimulated	0.0400722	-0.156302	S	MEP-3
GTCCAGACGACTCACTGTAG.1_1	CB CD34+ stimulated	-0.16231	-0.123601	G1	HSC
CGGTAGACACGCGCTGTGCC.1_1	CB CD34+ stimulated	-0.00112945	-0.0300955	G1	MLP-1
CACCTCCAATTTCGGACACA.1_1	CB CD34+ stimulated	-0.101393	-0.0813164	G1	LMPP
CACGGTCGTATACGTGACGA.1_1	CB CD34+ stimulated	-0.1136	-0.0747289	G1	MLP-1
CCGAGGTTGGCGCGCATACG.1_1	CB CD34+ stimulated	0.0733968	-0.192146	S	LMPP
TATGTATGGCGCAACACGCT.1_1	CB CD34+ stimulated	0.0127327	-0.173712	S	MLP-1
GAGCCACAGGCATACCAGTC.1_1	CB CD34+ stimulated	-0.158342	-0.0546198	G1	MLP-1
CACCTTGGTTTCTTATGTTA.1_1	CB CD34+ stimulated	0.00126186	0.0430392	G2M	LMPP
TAGTAGGCCTCTCGGTTAAT.1_1	CB CD34+ stimulated	0.132531	-0.0460868	S	MEMP
ACAGGATAGACGGTCCGCTC.1_1	CB CD34+ stimulated	-0.0647325	-0.139381	G1	MLP-2
TTCAGTGCGGCTACTGATGG.1_1	CB CD34+ stimulated	-0.132441	-0.125162	G1	MPP
GCGGTGCAGAAGAGCTGTAG.1_1	CB CD34+ stimulated	-0.0354277	-0.153251	G1	MLP-2
TTCTGCTTCTCGATCTCGTA.1_1	CB CD34+ stimulated	-0.110947	-0.218493	G1	LMPP
GGCATTCGAAGGCACTGAGC.1_1	CB CD34+ stimulated	-0.0495837	-0.0988267	G1	MLP-1
GAGTATATGTATACGTACTG.1_1	CB CD34+ stimulated	-0.106253	-0.104024	G1	MPP
TAGTTGTCACCTTGGCCAAT.1_1	CB CD34+ stimulated	-0.0631467	-0.124488	G1	MLP-1
GTAATTGACATTACTGCTGA.1_1	CB CD34+ stimulated	0.208856	-0.0656751	S	LMPP
GCTTCAGCGCCTGATATGAC.1_1	CB CD34+ stimulated	-0.114683	-0.0948926	G1	HSC
GCCGTGTCGGAGCTATGCTT.1_1	CB CD34+ stimulated	-0.161267	-0.0759674	G1	LMPP
GAACTGCTCCACACGCCGAA.1_1	CB CD34+ stimulated	-0.0600616	-0.145508	G1	MLP-1
GCTTGACAATAATACCTTCC.1_1	CB CD34+ stimulated	-0.083998	-0.147633	G1	MLP-1
AGTGTTGTGAGTAACGGATG.1_1	CB CD34+ stimulated	-0.0661212	-0.081944	G1	LMPP
GTAGTACCGGTAGCGCATTA.1_1	CB CD34+ stimulated	-0.103815	-0.0637611	G1	LMPP
GCCAGGTTGCCGAGCAGGTT.1_1	CB CD34+ stimulated	-0.0607079	-0.0662875	G1	LMPP
AACGTGCGTTCGCCTGGAGA.1_1	CB CD34+ stimulated	-0.0794208	-0.0864762	G1	LMPP
GTATACTTAGCTTGTAGCAT.1_1	CB CD34+ stimulated	-0.111871	-0.129943	G1	MEP-3
TCTCGCGACCAGAGCCTAAG.1_1	CB CD34+ stimulated	0.0105203	-0.114627	S	MLP-1
CATCATCGATTCTGAATGAT.1_1	CB CD34+ stimulated	-0.0652789	-0.0688801	G1	MEP-3
TAGTAGGCCTTGCTGCAGTA.1_1	CB CD34+ stimulated	-0.0356271	0.0440815	G2M	LMPP
GCTCTTCAATAGGAGCTCCA.1_1	CB CD34+ stimulated	-0.0709681	-0.119265	G1	MLP-2
ATATATGCTCACGTAGCGCG.1_1	CB CD34+ stimulated	-0.0754221	-0.139804	G1	MLP-1
CTACTCATCCAAGGAGCTGG.1_1	CB CD34+ stimulated	-0.0910665	-0.0775416	G1	LMPP
ACAGTCGGATAAGGAACTAA.1_1	CB CD34+ stimulated	-0.122008	-0.0512185	G1	MLP-1
CCGGTCTCCGGGTAGGATAC.1_1	CB CD34+ stimulated	-0.0468127	-0.114533	G1	LMPP
TTCTCCTGTAGGTCTGGTCA.1_1	CB CD34+ stimulated	-0.0833995	-0.0410772	G1	MLP-1
GTGACTGTACCTTCCTACAG.1_1	CB CD34+ stimulated	-0.0965876	-0.152222	G1	HSC
TGTCGGAGTGAGGACCTGGA.1_1	CB CD34+ stimulated	-0.14429	-0.102748	G1	LMPP
ACAGATCTATTGACAATAAT.1_1	CB CD34+ stimulated	-0.0518223	-0.0386687	G1	MLP-1
TTCAGTAATCAATAGACTCT.1_1	CB CD34+ stimulated	-0.144192	-0.0731049	G1	MLP-1
GAGAACGTGTTGGTGAGCCT.1_1	CB CD34+ stimulated	0.25929	-0.107445	S	LMPP
AGACTGGAGCTCAGTACACG.1_1	CB CD34+ stimulated	0.047409	-0.10422	S	MEP-2
TCTCGCGACCCACACTATAC.1_1	CB CD34+ stimulated	-0.126974	-0.193961	G1	LMPP
GACGAAGACTCATCGGCATG.1_1	CB CD34+ stimulated	0.00734822	-0.0822254	S	LMPP
GCCTCTGGCTTATCGCTAGC.1_1	CB CD34+ stimulated	0.0448345	-0.0468482	S	MLP-1
GCTCAGCTGGATCCACTAAG.1_1	CB CD34+ stimulated	-0.147402	-0.0595736	G1	LMPP
TACAGTACGCTCGGCGCTGC.1_1	CB CD34+ stimulated	-0.103223	-0.0697849	G1	LMPP
CCGACACTCTAATGGCCGAG.1_1	CB CD34+ stimulated	-0.107751	-0.104804	G1	LMPP
GAACTGCTCCGTAGATCATG.1_1	CB CD34+ stimulated	0.0744907	-0.0351492	S	MEMP
AATTCTAATTACACCACCGC.1_1	CB CD34+ stimulated	0.0453738	-0.0664637	S	GMP
ATATCACGAAACATAAGTAA.1_1	CB CD34+ stimulated	-0.0609106	-0.0815521	G1	MLP-1
GGATTCGGCCAGTAGTTACG.1_1	CB CD34+ stimulated	0.0538394	-0.0917208	S	MLP-1
GATATGGCAACGTACCGCGA.1_1	CB CD34+ stimulated	-0.163743	-0.00801722	G1	LMPP
ATAATGTAATCAAGCCTTAG.1_1	CB CD34+ stimulated	0.0215001	-0.116158	S	LMPP
AACCTGGTGACTCAAGTCGC.1_1	CB CD34+ stimulated	-0.126396	0.0304299	G2M	MLP-1
GGCTTGGTGCATATATGCTC.1_1	CB CD34+ stimulated	-0.0717229	-0.121671	G1	LMPP
CCGAGGTTGGTGACCGCGCG.1_1	CB CD34+ stimulated	0.11556	-0.0278042	S	MEMP
AACGTATCTGCTGGCAACAT.1_1	CB CD34+ stimulated	-0.0790118	-0.0971732	G1	LMPP
CCGGCAATACGCTTCCTAAC.1_1	CB CD34+ stimulated	-0.166757	-0.0958647	G1	MLP-2
GCTTCAGCGCAATGCCAGTT.1_1	CB CD34+ stimulated	-0.0539711	0.0337746	G2M	MLP-1
AGTGTTGTGATGACCATCCT.1_1	CB CD34+ stimulated	-0.146314	-0.0660994	G1	GMP
TATCACTGACGACCTATCCT.1_1	CB CD34+ stimulated	0.156299	0.0943171	S	MEMP
GACATTCAAGGCACATAGTA.1_1	CB CD34+ stimulated	-0.118175	-0.00111624	G1	MLP-1
TTACGGTTAATAACATCTAG.1_1	CB CD34+ stimulated	-0.133283	-0.0624359	G1	LMPP
GTTATAACGCTCACGAATCC.1_1	CB CD34+ stimulated	-0.0602444	0.00897534	G2M	LMPP
CCTAGTGTGGAAGTCACGGC.1_1	CB CD34+ stimulated	-0.0419894	-0.118824	G1	MLP-1
CTGAGGATCCCAGCCAGACG.1_1	CB CD34+ stimulated	-0.140122	-0.143206	G1	MPP
TGACAATAATGCCACTAGTC.1_1	CB CD34+ stimulated	0.0163508	-0.163031	S	MLP-1
CCGAGTGACCGACCTGATAA.1_1	CB CD34+ stimulated	0.218932	-0.0142362	S	MEP-2
GCCGCGATGACATAGAATAT.1_1	CB CD34+ stimulated	-0.0989358	-0.0285091	G1	LMPP
TGCGCACATGCAGCAAGCAG.1_1	CB CD34+ stimulated	-0.0421943	-0.125225	G1	MLP-1
AGATGTATATGAGTATTCCG.1_1	CB CD34+ stimulated	-0.0863642	-0.141701	G1	LMPP
TACCTCGTACAGACCGTCGT.1_1	CB CD34+ stimulated	0.0984793	-0.0563512	S	MLP-1
CGCTGCCGTGACGTTCTAGC.1_1	CB CD34+ stimulated	0.0644241	-0.0580651	S	GMP
ACTACTGCCAGACCTGATAA.1_1	CB CD34+ stimulated	-0.0719875	-0.094293	G1	LMPP
CTTGACCGGTAACACTCTCC.1_1	CB CD34+ stimulated	0.116103	-0.012464	S	MLP-1
TGCTGCTGCGCTTGGCGGCC.1_1	CB CD34+ stimulated	-0.200504	-0.0337064	G1	LMPP
GTAGACGGAGATGCGCTAAT.1_1	CB CD34+ stimulated	-0.0420466	-0.0931604	G1	MLP-1
CTTCCAATGGATTGGCAACT.1_1	CB CD34+ stimulated	0.00921107	-0.114002	S	MLP-1
TGAAGGAAGGAGTTCCTGTC.1_1	CB CD34+ stimulated	-0.0944048	-0.130263	G1	MLP-1
CCATGCTCAGATACTCCTAC.1_1	CB CD34+ stimulated	-0.0386365	-0.0871039	G1	MLP-1
TTGTCTGCAGCTAGGCCACG.1_1	CB CD34+ stimulated	-6.12298e-06	-0.0749657	G1	LMPP
TAACAGCCAAGGAGAATATA.1_1	CB CD34+ stimulated	-0.0813931	-0.123943	G1	LMPP
ACGCCTCAGTAACATTCCTC.1_1	CB CD34+ stimulated	-0.087381	0.152592	G2M	CMP
ATGGCGAGTAGCCGTGATCT.1_1	CB CD34+ stimulated	-0.0831391	-0.042142	G1	MLP-1
AGTCTACGAAGGCATCGATA.1_1	CB CD34+ stimulated	-0.130204	-0.0154989	G1	LMPP
GCGCACCAGGCGATGAAGTG.1_1	CB CD34+ stimulated	-0.136479	-0.0904411	G1	MLP-1
TGAGCGGCCGGTCTAATGCA.1_1	CB CD34+ stimulated	0.012724	-0.0969838	S	MLP-1
ACAGAATGAACTTGCCTACA.1_1	CB CD34+ stimulated	-0.071709	-0.140947	G1	LMPP
TTCGCCGTTAGCCGCGACTT.1_1	CB CD34+ stimulated	-0.133286	-0.00666062	G1	LMPP
CTACGTAGGTTTCCAGGCCG.1_1	CB CD34+ stimulated	-0.0725601	0.0731686	G2M	MLP-1
CGACCTTGGTCCGGTCTCCG.1_1	CB CD34+ stimulated	-0.0093142	-0.140689	G1	MLP-1
TGCGGTTACGAGCACAGTTG.1_1	CB CD34+ stimulated	-0.17644	-0.0937077	G1	LMPP
TCAATGGTGGCAGGCTAAGA.1_1	CB CD34+ stimulated	-0.0563483	0.145034	G2M	MLP-1
ACACCACCGCCATAGTATTA.1_1	CB CD34+ stimulated	-0.0316361	-0.0658115	G1	MLP-1
TGAGTTGTGTTCGTGGCAGA.1_1	CB CD34+ stimulated	-0.107802	-0.141898	G1	MLP-1
AACGGTCTTGCTTGACCGGT.1_1	CB CD34+ stimulated	0.0315001	0.0402389	G2M	MLP-1
CTCCGGATTCTGCACTTATC.1_1	CB CD34+ stimulated	-0.18581	-0.15778	G1	MLP-1
AACAGACGACTCCGTCTATA.1_1	CB CD34+ stimulated	-0.0655017	-0.123913	G1	MLP-1
GAACTGCTCCACAGTCCACC.1_1	CB CD34+ stimulated	-0.131866	-0.134074	G1	MLP-1
GAGTAGTTCACTCAACATGT.1_1	CB CD34+ stimulated	-0.0371099	0.00190745	G2M	LMPP
ACAGATCTATTAGCGGTTGC.1_1	CB CD34+ stimulated	-0.104467	-0.0198431	G1	LMPP
CGATACTAGCGATATTGTAG.1_1	CB CD34+ stimulated	-0.0570621	-0.175484	G1	MLP-1
TGATGATTAAGACAATTGAG.1_1	CB CD34+ stimulated	0.0566021	-0.163646	S	MLP-1
GAGATGTTAGTCTGGATAGT.1_1	CB CD34+ stimulated	-0.0427515	-0.166421	G1	MLP-1
ATATGATGCTCATAGCGACG.1_1	CB CD34+ stimulated	0.149976	-0.0653629	S	MEP-3
GCTTAATCAAGTGGAGCTAC.1_1	CB CD34+ stimulated	-0.110226	-0.141807	G1	MLP-1
GGTTGAGCCGGTCAGTACCA.1_1	CB CD34+ stimulated	0.00534551	-0.107427	S	HSC
ATTAATACAGACGGCCTGTA.1_1	CB CD34+ stimulated	-0.0370608	-0.152076	G1	LMPP
GATAACATCAATTATAGCAC.1_1	CB CD34+ stimulated	-0.0848215	-0.167594	G1	LMPP
GTGTCAATCATCCGCGGTCG.1_1	CB CD34+ stimulated	-0.116754	-0.178918	G1	LMPP
TTCCAGGCCGGCAAGCTGCC.1_1	CB CD34+ stimulated	0.0696006	-0.086075	S	MEP-2
GTCAGGCGAATTATGACCGG.1_1	CB CD34+ stimulated	-0.118333	0.0174948	G2M	MLP-2
CCATAAGGAGTCCTCGTGCG.1_1	CB CD34+ stimulated	-0.109957	-0.150661	G1	MLP-1
CAGATCGGTCCTATGTCGCG.1_1	CB CD34+ stimulated	-0.0229878	-0.19948	G1	MLP-1
ATTACCGCGTCGTCCGCTCT.1_1	CB CD34+ stimulated	-0.130368	-0.12684	G1	LMPP
ACGTCTTATAGCAGCCTGTG.1_1	CB CD34+ stimulated	-0.0785194	-0.136853	G1	LMPP
CCTTGACGGCAAGTCCTCCT.1_1	CB CD34+ stimulated	0.128381	0.750992	G2M	CMP
TAGCGCACGTCGCCTCATCT.1_1	CB CD34+ stimulated	-0.128919	-0.0863885	G1	LMPP
GACGTGGCCGATATTCTCAC.1_1	CB CD34+ stimulated	-0.134318	0.259649	G2M	LMPP
GACGAAGACTTCAGCGCAAT.1_1	CB CD34+ stimulated	-0.0952223	-0.0563789	G1	LMPP
TATAAGTATTTGTTCACTAG.1_1	CB CD34+ stimulated	0.0718684	-0.0622233	S	MEP-3
CGTCAACATGTGGCTTGCCT.1_1	CB CD34+ stimulated	-0.162231	-0.0263376	G1	LMPP
GTCCATATGGAGTCCAACTG.1_1	CB CD34+ stimulated	-0.0918432	-0.168213	G1	GMP
CGATTGCGCGAACATATGGC.1_1	CB CD34+ stimulated	-0.0532919	-0.0522822	G1	LMPP
AGCCGGACGCTTAACCTACC.1_1	CB CD34+ stimulated	-0.1369	-0.0768093	G1	MLP-1
TCATCTACTCGTGACTGTAC.1_1	CB CD34+ stimulated	0.00186591	-0.110111	S	MLP-1
TTACGTTCAGATGTTGAAGC.1_1	CB CD34+ stimulated	-0.0989112	-0.14047	G1	MLP-1
AATGGCCGAGCAGGTATAAG.1_1	CB CD34+ stimulated	-0.0467795	-0.108452	G1	LMPP
GACGAAGACTCAGGTTAACT.1_1	CB CD34+ stimulated	0.119665	-0.174421	S	LMPP
AGGTCGCAACTGTAATCCAT.1_1	CB CD34+ stimulated	-0.124846	-0.120904	G1	MLP-1
ATTAGCGGCTGGCCGATACG.1_1	CB CD34+ stimulated	-0.000583862	-0.0603133	G1	MEP-2
ACAGTCGGATCGATAGTACG.1_1	CB CD34+ stimulated	-0.0954414	-0.0402663	G1	LMPP
GATTACTACATATATCACAC.1_1	CB CD34+ stimulated	-0.0160843	-0.0954019	G1	MLP-1
GATTCAGAGAACACACCAGA.1_1	CB CD34+ stimulated	-0.0102354	-0.123318	G1	MLP-1
TCTTCATCTCTGCGAGCTCT.1_1	CB CD34+ stimulated	-0.0591347	-0.215085	G1	MEP-3
CGATGCTGACGCGCGTACGC.1_1	CB CD34+ stimulated	-0.0955719	-0.177901	G1	LMPP
GACGTATAACAGAACAGGTC.1_1	CB CD34+ stimulated	-0.047414	-0.0155763	G1	LMPP
TAGCTGCTACATTATTGTGC.1_1	CB CD34+ stimulated	0.0270575	-0.0842846	S	GMP
GAGTAGATTGGTTACCACAT.1_1	CB CD34+ stimulated	-0.123922	-0.106933	G1	MLP-1
ACATCATTGCCACTACTTGA.1_1	CB CD34+ stimulated	-0.124724	-0.0642826	G1	LMPP
GTGACTGTACCTCACCTAAG.1_1	CB CD34+ stimulated	-0.110531	-0.172645	G1	HSC
GAGCCACAGGCGTATTGCTC.1_1	CB CD34+ stimulated	-0.104035	-0.0985493	G1	MLP-1
GTCGAAGTCATGCAGTGGTA.1_1	CB CD34+ stimulated	0.0367399	-0.0611405	S	MLP-1
AGATCGCTGTAGGCCAGTCG.1_1	CB CD34+ stimulated	-0.0514115	-0.0427277	G1	MLP-1
TGATGACGTACGGTAAGATA.1_1	CB CD34+ stimulated	-0.0218432	-0.16805	G1	MLP-1
AATTCCAACCGCCTCTCAAC.1_1	CB CD34+ stimulated	-0.127878	-0.15022	G1	MLP-1
TTCCTACGACACGGCCTGTA.1_1	CB CD34+ stimulated	0.0639309	-0.108294	S	MLP-1
GTTGGTACAGCCACAGGTAT.1_1	CB CD34+ stimulated	-0.114744	-0.0847797	G1	MLP-1
CGGACGTTCCTTCGAATCCT.1_1	CB CD34+ stimulated	-0.0723142	-0.150376	G1	LMPP
CTGGCTTCCGTCTGAACCGA.1_1	CB CD34+ stimulated	0.057225	0.114883	G2M	MLP-1
GGATGTGCTAAAGACGTACC.1_1	CB CD34+ stimulated	0.0253213	-0.0446238	S	MLP-1
GTGACTGTACCTCGATTGGT.1_1	CB CD34+ stimulated	-0.0949243	-0.110312	G1	MLP-1
AGCAGGCAGCGAAGGCAAGC.1_1	CB CD34+ stimulated	-0.157586	-0.0869769	G1	MLP-1
CTTGTTGTGTTGATCTAGTG.1_1	CB CD34+ stimulated	-0.093767	-0.0335187	G1	MLP-1
CGCGCATACGAATCACAGTC.1_1	CB CD34+ stimulated	0.0238641	-0.0947759	S	MEP-3
CGCGACGAGGAAGAAGTCAC.1_1	CB CD34+ stimulated	0.00952425	-0.18831	S	MLP-1
CTTGTCTAGTAGGACCTGGA.1_1	CB CD34+ stimulated	-0.0819124	-0.111366	G1	MLP-1
TCTAATGACGGTGGACAGGA.1_1	CB CD34+ stimulated	-0.0718169	-0.119743	G1	MEP-2
TTATTGGACCATATGTCTCA.1_1	CB CD34+ stimulated	-0.105094	0.0595758	G2M	CMP
TTATCAATAAGCACCGCATA.1_1	CB CD34+ stimulated	-0.0816041	-0.124482	G1	MLP-2
CCTTGGATCCGGTGCAACCT.1_1	CB CD34+ stimulated	0.0910783	-0.0927919	S	MLP-1
CGCGAGCGATGGCACTGAGC.1_1	CB CD34+ stimulated	-0.072306	-0.00733257	G1	LMPP
CTTCCATCCTTCCTTACCGA.1_1	CB CD34+ stimulated	-0.0102662	-0.159059	G1	MLP-1
CCTTGACGGCCGCACTCACC.1_1	CB CD34+ stimulated	-0.0959717	-0.0739437	G1	MLP-1
GTGCCACCTGACCATAGGCC.1_1	CB CD34+ stimulated	0.0727415	-0.141079	S	MLP-1
CATAGGTCCATCGCTCGGTG.1_1	CB CD34+ stimulated	-0.111967	-0.127279	G1	HSC
GCAGGTATCCTAGTAGGCCT.1_1	CB CD34+ stimulated	-0.11087	-0.167693	G1	LMPP
GAGGCCTGAGACTGCACAGG.1_1	CB CD34+ stimulated	-0.0256419	-0.0647172	G1	MLP-1
GAGATGCGTGCCAATTCATC.1_1	CB CD34+ stimulated	-0.108165	-0.151492	G1	LMPP
GCAACCGACATTACTATGTG.1_1	CB CD34+ stimulated	-0.1265	-0.0142379	G1	CMP
TTCAGTAATCCTACAATACG.1_1	CB CD34+ stimulated	-0.0902471	-0.151029	G1	MLP-1
ACGCCTCAGTGCTTATTCTT.1_1	CB CD34+ stimulated	-0.071293	-0.0475202	G1	MLP-1
AGTCTACGAACTCTGTCTCC.1_1	CB CD34+ stimulated	-0.0682818	-0.0893172	G1	LMPP
ATGTTCTATAAGAGCCTAAG.1_1	CB CD34+ stimulated	-0.189705	-0.0282312	G1	LMPP
TAGCGCACGTGGTGGAAGGT.1_1	CB CD34+ stimulated	-0.0608303	-0.0494	G1	MLP-1
CTTCTTCGTAGGACGCCATA.1_1	CB CD34+ stimulated	0.340505	-0.13809	S	MEMP
AGCAAGCGACCCGGCTACGC.1_1	CB CD34+ stimulated	-0.0732911	-0.102472	G1	MLP-1
ACTACGGTCGTGGACGTGAC.1_1	CB CD34+ stimulated	-0.0675112	-0.0533961	G1	MLP-1
GGAGGTTGGTCTACCGCGAT.1_1	CB CD34+ stimulated	-0.0550262	-0.0880396	G1	MLP-1
GCAACTATTGGATATTGTAG.1_1	CB CD34+ stimulated	0.0152698	-0.14177	S	MLP-1
CATTATCCTTAATTAATCTG.1_1	CB CD34+ stimulated	-0.195654	0.269327	G2M	CMP
AGGCACTTGGGTTGTTCTCT.1_1	CB CD34+ stimulated	0.0581734	-0.125753	S	LMPP
TTATGGTGGTGTAGATCATG.1_1	CB CD34+ stimulated	0.144399	-0.153302	S	MLP-1
GGAGTGACCTTGTAAGAGCT.1_1	CB CD34+ stimulated	-0.0684701	-0.0790766	G1	MLP-1
GATTACGCGCGAGTAGTTCA.1_1	CB CD34+ stimulated	-0.0684336	-0.123593	G1	MLP-1
TCTTATGTTAAAGCCTTGAC.1_1	CB CD34+ stimulated	-0.0121643	-0.0857911	G1	LMPP
TACGCTGACCTGACACGTTA.1_1	CB CD34+ stimulated	-0.12451	-0.100552	G1	MLP-1
ACTTCGGATATCATCGTTCC.1_1	CB CD34+ stimulated	-0.0962343	-0.127801	G1	LMPP
GAGAGCCTCCCGATCACGAT.1_1	CB CD34+ stimulated	-0.0287551	-0.0962397	G1	LMPP
CATACATGAGGCCATCAGGA.1_1	CB CD34+ stimulated	-0.106967	-0.146959	G1	LMPP
GTGTTAACTAAGGCACACCT.1_1	CB CD34+ stimulated	0.274832	0.196798	S	MEMP
GTGTCAATCAGCACCGCATA.1_1	CB CD34+ stimulated	-0.121952	-0.133455	G1	HSC
TATCGCGCCAGACTATCACA.1_1	CB CD34+ stimulated	-0.11087	-0.126287	G1	LMPP
TGTAATCCATTACGCTGACC.1_1	CB CD34+ stimulated	-0.0998255	-0.148311	G1	MLP-1
TTATTGGACCGATCGTGACT.1_1	CB CD34+ stimulated	0.0510848	-0.120886	S	LMPP
TAACATTGTGGCCATCAGGA.1_1	CB CD34+ stimulated	-0.124289	0.0578097	G2M	LMPP
TTCGTTGTGCCTTCTATCGA.1_1	CB CD34+ stimulated	-0.0454014	-0.118373	G1	MLP-1
CGCGAATCAGAATCACAGTC.1_1	CB CD34+ stimulated	0.0194347	-0.0496851	S	MEP-3
CATAGAATATTTATGGTGGT.1_1	CB CD34+ stimulated	0.0605468	-0.165593	S	MLP-1
ACCGAGTTGCAGGCCAGTCG.1_1	CB CD34+ stimulated	-0.100483	-0.0748729	G1	LMPP
GACCTGATAAAACGTGCGTT.1_1	CB CD34+ stimulated	0.048739	-0.0668636	S	MLP-1
GGAGGTCCAAGTATTGGCTA.1_1	CB CD34+ stimulated	0.00610337	-0.18332	S	LMPP
TGCTCTATTCATGCACTGGT.1_1	CB CD34+ stimulated	-0.0976893	-0.113644	G1	MLP-1
CGACGCTCTCCGATAGAATA.1_1	CB CD34+ stimulated	-0.167687	-0.120404	G1	LMPP
CGGTCCGCTCACGTTCTAGC.1_1	CB CD34+ stimulated	-0.0291488	-0.0237486	G1	GMP
TGGACGTGACCTGGCAACAT.1_1	CB CD34+ stimulated	-0.0432047	-0.0758598	G1	MLP-1
TTGTACACGTGATATGGCAA.1_1	CB CD34+ stimulated	-0.0972019	-0.109184	G1	LMPP
GCTCAGCTGGCCAATAGGCA.1_1	CB CD34+ stimulated	-0.14578	-0.162156	G1	LMPP
CTGGTCACGCGACATCGGTG.1_1	CB CD34+ stimulated	-0.073307	-0.0651876	G1	LMPP
GCCAAGCATCAAGTCCTCCT.1_1	CB CD34+ stimulated	-0.108512	-0.0266969	G1	MLP-1
GCTTCCTAACTTGTACACGT.1_1	CB CD34+ stimulated	-0.100371	-0.163451	G1	LMPP
GAGTCCGTAGTACTATCCTC.1_1	CB CD34+ stimulated	0.0149427	-0.0878862	S	LMPP
TGGTATTGTCTACGTAACAG.1_1	CB CD34+ stimulated	-0.132789	-0.117923	G1	MLP-1
ACAGGATAGATGAAGCAACC.1_1	CB CD34+ stimulated	-0.106821	-0.0146278	G1	MLP-1
ACGAGGTGGAGTAGGTACCT.1_1	CB CD34+ stimulated	-0.0153406	-0.161966	G1	MLP-1
CCTGTTAATGTATCACTGAC.1_1	CB CD34+ stimulated	-0.106548	0.0447651	G2M	CMP
CGTTCAATAACCGCGGCACT.1_1	CB CD34+ stimulated	-0.0741142	-0.0838376	G1	MLP-1
GAGATGTTAGATACTCTGTC.1_1	CB CD34+ stimulated	-0.125666	-0.0959831	G1	MLP-1
CTTGCCTACACCACTGGATT.1_1	CB CD34+ stimulated	-0.110076	-0.114673	G1	LMPP
CGTCGTTCAGCCATCGTGAC.1_1	CB CD34+ stimulated	-0.0557302	-0.0896129	G1	MEP-3
GTCAGTACCATATAGGCCTA.1_1	CB CD34+ stimulated	-0.164698	-0.148108	G1	MLP-1
AATACCTTCCGCTTCAGCGC.1_1	CB CD34+ stimulated	-0.147287	-0.089812	G1	LMPP
TATCACTGACCAACCGTATA.1_1	CB CD34+ stimulated	-0.051104	-0.111886	G1	MLP-1
CTGGTCACGCGCTCGGAACA.1_1	CB CD34+ stimulated	-0.00222815	0.0626104	G2M	LMPP
ACGAGGTGGACGCCTGGAGA.1_1	CB CD34+ stimulated	-0.0928729	-0.110631	G1	MLP-1
CATAGGACTGCAGGTTAACT.1_1	CB CD34+ stimulated	-0.200718	-0.125094	G1	MLP-1
GAACGCCGTGTCCTGGATCT.1_1	CB CD34+ stimulated	-0.123012	-0.126587	G1	LMPP
GACAGTTAGGTGTAATCCAT.1_1	CB CD34+ stimulated	0.00621493	-0.00684984	S	CMP
AGGCAGTTCCTTCGAATCCT.1_1	CB CD34+ stimulated	-0.215396	-0.167863	G1	LMPP
CGCGAATCAGATCATTCAGC.1_1	CB CD34+ stimulated	-0.0438492	-0.130522	G1	MLP-1
GGTCCGGTGTGTTAAGGTGA.1_1	CB CD34+ stimulated	-0.0749229	0.112527	G2M	MEP-2
GTCTACTGACTACTATCCTC.1_1	CB CD34+ stimulated	-0.0923099	-0.0379729	G1	MLP-1
GGAATCAGTTGATATTGTAG.1_1	CB CD34+ stimulated	-0.133654	-0.0993176	G1	LMPP
GACTCGAGCAGTTGTCTGAC.1_1	CB CD34+ stimulated	0.0556927	0.00157138	S	MEMP
CGGCGTGTAACACGTACCAA.1_1	CB CD34+ stimulated	0.0350962	-0.14645	S	MLP-1
TAGATCTAATCGATTCCGGC.1_1	CB CD34+ stimulated	-0.0896271	-0.0488682	G1	MLP-1
TACGAAGTGCACCAATAGCG.1_1	CB CD34+ stimulated	-0.077156	-0.0277467	G1	CMP
CATGAAGTGTCTTGTAGCAT.1_1	CB CD34+ stimulated	-0.103405	-0.138699	G1	MLP-1
CTGATACTTCATTATTGTGC.1_1	CB CD34+ stimulated	-0.1279	-0.100572	G1	MEP-3
ACTACGGTCGCACTTAGCTA.1_1	CB CD34+ stimulated	-0.0989614	-0.182079	G1	MLP-1
ACCAATCTAAGTGTCGCGGA.1_1	CB CD34+ stimulated	-0.0351508	-0.152814	G1	MLP-1
TGTCTGTCCTGCGCGCCGAG.1_1	CB CD34+ stimulated	-0.0609144	-0.124322	G1	LMPP
GAGTAGTTCAGATTACAATG.1_1	CB CD34+ stimulated	-0.033391	-0.188648	G1	LMPP
GTGACCTAACCACAGAAGCC.1_1	CB CD34+ stimulated	0.107608	-0.0323826	S	LMPP
AACATATGGCGCGAATCGAC.1_1	CB CD34+ stimulated	0.0701216	0.0206257	S	MEMP
GCCGGTTGTAAGGCATACTC.1_1	CB CD34+ stimulated	-0.0888777	-0.0825965	G1	MLP-2
TTATGGCCAAACCAATAGCG.1_1	CB CD34+ stimulated	-0.141913	-0.0144212	G1	LMPP
ACTTCAACACAGCACAGTTG.1_1	CB CD34+ stimulated	0.0852031	0.0151496	S	MEMP
CCATGCTCAGGCCGCGATGA.1_1	CB CD34+ stimulated	-0.129309	-0.132379	G1	HSC
CAGCCAGACGATGTTGAAGC.1_1	CB CD34+ stimulated	0.00344795	-0.0691941	S	LMPP
TACCTCGTACGGCACGACGT.1_1	CB CD34+ stimulated	0.0218769	-0.131406	S	LMPP
ACATACGTCCGACCATGTGC.1_1	CB CD34+ stimulated	-0.0962691	-0.0667669	G1	CMP
CCTCATGCCACCTTACCACA.1_1	CB CD34+ stimulated	-0.156471	-0.0850885	G1	MLP-1
GTCACTAGGAACACGAGAAT.1_1	CB CD34+ stimulated	-0.0788329	-0.226258	G1	MLP-1
ATCGTATAGGGTCAGGATCG.1_1	CB CD34+ stimulated	-0.144138	-0.125703	G1	MLP-1
CTACTCATCCAACGCATTCG.1_1	CB CD34+ stimulated	0.0954121	-0.025905	S	MEMP
GCTTGCGGAAGCTTATTCTT.1_1	CB CD34+ stimulated	-0.0466173	-0.0969384	G1	LMPP
GCATTGTACACAGGCTAAGA.1_1	CB CD34+ stimulated	-0.118305	-0.163898	G1	LMPP
GCACATTGCGCCTGTTAATG.1_1	CB CD34+ stimulated	-0.0308236	0.0626489	G2M	LMPP
TAGGAACTCGGCCAGCTTCG.1_1	CB CD34+ stimulated	0.116257	-0.178901	S	LMPP
TGATCTAGTGACGGCACTCC.1_1	CB CD34+ stimulated	0.0927557	-0.247555	S	MLP-1
AGAGGAGGCGAGCGAACCTA.1_1	CB CD34+ stimulated	-0.12376	0.099837	G2M	LMPP
GGCTCCGCTGCTACCGGACC.1_1	CB CD34+ stimulated	-0.0585921	-0.159958	G1	MLP-1
GCGGCGCACTTGTCCGCGAT.1_1	CB CD34+ stimulated	-0.134373	-0.134354	G1	MPP
GTGTCCATACATCATTCAGC.1_1	CB CD34+ stimulated	0.140117	-0.130238	S	LMPP
GACTGCTCTCCTGGTTCGAG.1_1	CB CD34+ stimulated	-0.193553	-0.0571332	G1	MLP-1
CCTTACCACAATAGCTGGAT.1_1	CB CD34+ stimulated	-0.00876355	-0.172152	G1	MLP-1
CATCTATATATACTATCCTC.1_1	CB CD34+ stimulated	-0.239081	-0.0688483	G1	CMP
ATCTGAGATGTGGCATTCAC.1_1	CB CD34+ stimulated	-0.192718	-0.178282	G1	LMPP
ATACTGAGGAGTCTAATGCA.1_1	CB CD34+ stimulated	-0.14135	-0.110643	G1	LMPP
GCTAGTCTCGAGATCGCTGT.1_1	CB CD34+ stimulated	-0.128177	-0.0613335	G1	LMPP
AGGCATACTCACGTTCTAGC.1_1	CB CD34+ stimulated	0.00873764	-0.0228911	S	MLP-1
GGCTTCGTCGGGACGTGGAA.1_1	CB CD34+ stimulated	-0.0222367	-0.0179128	G1	LMPP
GCATTGGCGCAGCCGGACGC.1_1	CB CD34+ stimulated	-0.0832688	-0.0964042	G1	MLP-1
ACCTGATCCGCGTTCTACGA.1_1	CB CD34+ stimulated	-0.12964	-0.0990906	G1	LMPP
TACGGTTGCAGGTACACCAC.1_1	CB CD34+ stimulated	-0.148991	-0.108863	G1	MLP-1
GCGGTACAAGAAGGTTGGCC.1_1	CB CD34+ stimulated	-0.0727868	-0.122865	G1	LMPP
TGTGCAGTTGTTCCAGGCCG.1_1	CB CD34+ stimulated	-0.0949974	0.0317593	G2M	LMPP
AACGTATCTGTACGCTGACC.1_1	CB CD34+ stimulated	0.0655094	-0.171825	S	MLP-1
TGTGTAGCCGTACTATCCTC.1_1	CB CD34+ stimulated	0.0633511	-0.0127393	S	MLP-1
CGGTCCGCTCATATTCTCAC.1_1	CB CD34+ stimulated	-0.148451	-0.156429	G1	MLP-1
ATGTTGAAGCCTTCCATCCT.1_1	CB CD34+ stimulated	-0.0996052	-0.0361523	G1	MLP-1
CGACGCTCTCTTATGACCGG.1_1	CB CD34+ stimulated	-0.0330319	-0.0669065	G1	LMPP
GACCTATCCTATGGCGTGCG.1_1	CB CD34+ stimulated	-0.0449396	-0.00597902	G1	LMPP
GATAAGGAGTAAGTCCTCCT.1_1	CB CD34+ stimulated	-0.0909732	-0.0976289	G1	LMPP
GGTCTGGTCAGCCTGTGCGT.1_1	CB CD34+ stimulated	-0.136532	-0.112748	G1	MEP-1
AGAAGATATAAATACCTTCC.1_1	CB CD34+ stimulated	-0.0968882	0.0539255	G2M	MPP
AATGGCCGAGCTGGTTCGAG.1_1	CB CD34+ stimulated	-0.0951912	-0.123952	G1	MLP-1
ACCTGATCCGGACGCCTAGT.1_1	CB CD34+ stimulated	-0.121308	-0.0561825	G1	MEP-3
AGTTCTTGCTAATACCGATT.1_1	CB CD34+ stimulated	-0.0624524	-0.20386	G1	MEP-2
GACCTAATGGGAGTAGTTCA.1_1	CB CD34+ stimulated	0.00615021	-0.0277982	S	MEP-3
GAGATTCGGTGTGTCGCGGA.1_1	CB CD34+ stimulated	-0.08149	-0.0450462	G1	MLP-1
GCTTAGATCTTCTTGGAGAC.1_1	CB CD34+ stimulated	-0.118182	-0.185183	G1	LMPP
GACCTGCGCGACCGATGACG.1_1	CB CD34+ stimulated	-0.0232245	-0.108178	G1	LMPP
CTTGTCTAGTCTTCACGTTA.1_1	CB CD34+ stimulated	-0.104577	-0.0730677	G1	LMPP
AACGGTCTTGAGCTTAGAGT.1_1	CB CD34+ stimulated	-0.110551	-0.114054	G1	MPP
TCTTCATCTCATTACATAAT.1_1	CB CD34+ stimulated	0.140445	-0.0700099	S	MLP-1
TGCGGTTACGCTCCTCCTAA.1_1	CB CD34+ stimulated	-0.0874087	-0.110801	G1	LMPP
AGGATTCTACTGCACTTATC.1_1	CB CD34+ stimulated	-0.0737946	-0.0916729	G1	LMPP
TTGTGGCATCCATCATTCGA.1_1	CB CD34+ stimulated	-0.035828	0.0587974	G2M	CMP
ACCTGGCGCTGCGATAGTCA.1_1	CB CD34+ stimulated	-0.173309	0.00681202	G2M	LMPP
GCGTATGCGGGCATTGGCGC.1_1	CB CD34+ stimulated	-0.140848	-0.12444	G1	LMPP
CTTGCCAATGACGTTCTAGC.1_1	CB CD34+ stimulated	0.0453919	-0.0551938	S	GMP
GATTGATGGCGAGACATTCT.1_1	CB CD34+ stimulated	-0.214267	-0.154987	G1	LMPP
GAGATGCGTGAGCCGGACGC.1_1	CB CD34+ stimulated	-0.137573	-0.166872	G1	MLP-1
GCCTGGAAGCAACTGAGCGG.1_1	CB CD34+ stimulated	-0.017005	-0.0654348	G1	MEMP
ATGTAAGATTTCACGAATCC.1_1	CB CD34+ stimulated	-0.114097	-0.133835	G1	LMPP
AGCTCATCGCGACTCACCTT.1_1	CB CD34+ stimulated	0.243358	-0.0463012	S	LMPP
GATGGAGTGCTGATGTCGAT.1_1	CB CD34+ stimulated	-0.11947	-0.0910761	G1	MLP-1
CCTTGACGGCAAGATCAATT.1_1	CB CD34+ stimulated	-0.0939595	-0.0567512	G1	MLP-1
CCGTAGCTCAGAGATGCGTG.1_1	CB CD34+ stimulated	-0.0576781	-0.0915824	G1	MEP-2
GTCAGGATCGGGTGCAACCT.1_1	CB CD34+ stimulated	-0.00131888	-0.0766634	G1	LMPP
CCGACACTCTCATACATGAG.1_1	CB CD34+ stimulated	-0.060401	0.00134247	G2M	LMPP
CATGGCTGTACTGTGAGCAG.1_1	CB CD34+ stimulated	-0.119177	-0.00296779	G1	LMPP
CGGCAGAGTCCTATCGCCTT.1_1	CB CD34+ stimulated	-0.158753	-0.156883	G1	HSC
ATCCTGGAGTACGTTCTAGC.1_1	CB CD34+ stimulated	-0.0259179	-0.0992599	G1	GMP
TGTGTAGCCGTGACCATCCT.1_1	CB CD34+ stimulated	-0.0858633	-0.040843	G1	LMPP
TCGTTATAGGAAGGATCCGA.1_1	CB CD34+ stimulated	-0.0083775	-0.114593	G1	MLP-1
TATTGTCACAGACTTGAGGT.1_1	CB CD34+ stimulated	-0.13471	-0.210772	G1	LMPP
CCTCGTTGACCCGCGGCACT.1_1	CB CD34+ stimulated	-0.113638	0.0314688	G2M	MLP-1
CAGCCAGACGTGTCTTACGA.1_1	CB CD34+ stimulated	-0.0598915	-0.0316784	G1	LMPP
GCCGCTGATCGAACTGCTCC.1_1	CB CD34+ stimulated	-0.119717	-0.0773129	G1	MLP-1
CTGAGCATGGCCTGATCGCA.1_1	CB CD34+ stimulated	0.00871574	-0.119498	S	LMPP
TGACCGCGCGAACATATGGC.1_1	CB CD34+ stimulated	-0.0359092	-0.0262894	G1	MEP-3
AACACTCTCCAATACTCGAT.1_1	CB CD34+ stimulated	-0.0263498	-0.106272	G1	MLP-1
GTTCGTGTCAGCGTTAACGC.1_1	CB CD34+ stimulated	-0.168184	-0.101895	G1	MPP
CCTAGAGCAGTCCTTATGAT.1_1	CB CD34+ stimulated	-0.0976753	-0.0962919	G1	MLP-1
GTTGGATCCTCTTCTTCGTA.1_1	CB CD34+ stimulated	-0.127507	-0.113694	G1	LMPP
ATACCACCTAAGTAAGCTCT.1_1	CB CD34+ stimulated	-0.106157	-0.179965	G1	MLP-1
ACATTAGATAACTTGGTGTC.1_1	CB CD34+ stimulated	-0.00260335	-0.12173	G1	MLP-1
TACGATGCACATCGATTCTG.1_1	CB CD34+ stimulated	-0.101691	-0.0626044	G1	MLP-1
CGCTGCCGTGATATTCTCAC.1_1	CB CD34+ stimulated	-0.0221613	-0.153486	G1	MLP-1
GCAGGTATCCAATCACAGTC.1_1	CB CD34+ stimulated	-0.000898853	-0.0299695	G1	LMPP
CGTATTGCTCTACGTGACGA.1_1	CB CD34+ stimulated	-0.0277318	-0.0263001	G1	LMPP
CGTCTGCTGATGACAATAAT.1_1	CB CD34+ stimulated	0.168388	-0.0225123	S	MEP-2
CTATCGCTGAAATAATGCAC.1_1	CB CD34+ stimulated	-0.0375469	-0.074143	G1	MEMP
CTTGTGGTTGCCTTGACGGC.1_1	CB CD34+ stimulated	-0.0405316	-0.0979703	G1	MLP-1
AGATTGAGAGCTGAGCATGG.1_1	CB CD34+ stimulated	-0.127355	-0.0892929	G1	LMPP
GTGGTGCATCACTTGGTGTC.1_1	CB CD34+ stimulated	-0.0593308	-0.0732152	G1	LMPP
ACATGCCTGTGATAATGATG.1_1	CB CD34+ stimulated	-0.103995	-0.158355	G1	HSC
ATATGTCTCAGGATACTGAT.1_1	CB CD34+ stimulated	0.0270996	-0.094846	S	LMPP
GCTCGGAACATCATCGTTCC.1_1	CB CD34+ stimulated	-0.11343	-0.168089	G1	MLP-1
GGTGTTATAAGTTACCACAT.1_1	CB CD34+ stimulated	-0.0536928	-0.141766	G1	MLP-1
CATAGGTCCAGAGTCCGTAG.1_1	CB CD34+ stimulated	-0.0638271	-0.0402882	G1	MLP-1
CGACTACTCTTTATGACCGG.1_1	CB CD34+ stimulated	0.0476651	-0.145824	S	LMPP
AATATTATGGTTCGAATCCT.1_1	CB CD34+ stimulated	-0.127911	-0.0222957	G1	MLP-1
AACGGTTGAGATCTCCAGAA.1_1	CB CD34+ stimulated	-0.0353899	-0.172581	G1	MLP-1
CAGAGCGTGCTCCAATAGAA.1_1	CB CD34+ stimulated	-0.00225994	-0.0425437	G1	LMPP
TATCACTGACTCTGAATGAT.1_1	CB CD34+ stimulated	0.166546	-0.106489	S	LMPP
AGTGTGAATCGAGTAGATTG.1_1	CB CD34+ stimulated	-0.105466	-0.140943	G1	LMPP
CCGGCTGATGGAGTAGTTCA.1_1	CB CD34+ stimulated	-0.117184	0.0347364	G2M	MLP-1
CGGCGTGTAACTTCCTACAG.1_1	CB CD34+ stimulated	-0.0412581	-0.0151516	G1	LMPP
AATTACACACTGCTGCAGTA.1_1	CB CD34+ stimulated	-0.00145761	-0.14052	G1	MLP-1
AAGTAAGCGTATCCTCATCA.1_1	CB CD34+ stimulated	0.0954036	0.00169462	S	LMPP
GCCGAATAGTCCTGCCGCTA.1_1	CB CD34+ stimulated	-0.10652	-0.11606	G1	MLP-1
GACTCGTGTGACGTTCTAGC.1_1	CB CD34+ stimulated	-0.063916	-0.155784	G1	LMPP
AATCAATGAGAGTCGGCTTG.1_1	CB CD34+ stimulated	-0.0721216	-0.0312241	G1	LMPP
TACCATGACTCAGGTTAACT.1_1	CB CD34+ stimulated	-0.0809217	-0.115497	G1	LMPP
CATACCAGTCAAGTCCTCCT.1_1	CB CD34+ stimulated	-0.0185658	-0.0386673	G1	MLP-1
CGCAATCCACGCGCACCAGG.1_1	CB CD34+ stimulated	0.304475	-0.0594013	S	MLP-1
CCGGCTACGCAGCACAGTTG.1_1	CB CD34+ stimulated	-0.0137699	0.0260642	G2M	CMP
TGACCGCGCGACGTTCTAGC.1_1	CB CD34+ stimulated	-0.0722004	-0.0882399	G1	GMP
GCCTGAGTATCAGCAAGCAG.1_1	CB CD34+ stimulated	-0.107107	-0.0360254	G1	GMP
TATGCTCTCCGGCTTGGTGC.1_1	CB CD34+ stimulated	-0.100902	-0.107795	G1	MLP-1
CGATATGTGCTTCCAATAAC.1_1	CB CD34+ stimulated	-0.143861	-0.165047	G1	LMPP
ATCAGAGTCACGATCACGAT.1_1	CB CD34+ stimulated	-0.15462	-0.258725	G1	LMPP
TCTTCTCGGCCCGTAGCTCA.1_1	CB CD34+ stimulated	-0.0690603	0.143857	G2M	LMPP
TATTGAGGTCGTGTCACGAG.1_1	CB CD34+ stimulated	-0.0819891	-0.118058	G1	MLP-1
CGCGACGAGGTCACTGCTTC.1_2	CB CD34+ stimulated	-0.0335812	0.358638	G2M	CMP
ACGACAATATTAGAAGACTC.1_2	CB CD34+ stimulated	0.0400275	0.192952	G2M	GMP
CTTGGCCAATTACTGTGTCA.1_2	CB CD34+ stimulated	0.0978602	-0.0584434	S	MEP-2
GCCGCTGATCGTTCCTGGTT.1_2	CB CD34+ stimulated	0.454589	0.12125	S	MEMP
CTGGCAACATGCGCTGTGCC.1_2	CB CD34+ stimulated	0.0173828	0.0247863	G2M	GMP
TGGAGAACTCGACTCACCTT.1_2	CB CD34+ stimulated	0.0991554	0.243159	G2M	CMP
AGATCGCTGTTAATCTTACG.1_2	CB CD34+ stimulated	0.420754	0.155952	S	MEMP
CGCTCGCCTCCTACCGCGAT.1_2	CB CD34+ stimulated	0.23336	-0.0440189	S	MEP-3
TATCGCGCCACAGGTATAAG.1_2	CB CD34+ stimulated	0.135343	-0.0112465	S	MEMP
AAGATTAACCAGTGCCGTTC.1_2	CB CD34+ stimulated	0.25422	0.0283582	S	MEMP
TCTCCATGACCCTGCCGCTA.1_2	CB CD34+ stimulated	0.127447	0.318332	G2M	CMP
TGGCAATTGCTTATTATCAG.1_2	CB CD34+ stimulated	0.197354	0.055621	S	GMP
ACGGCCAGCGATACGTACTG.1_2	CB CD34+ stimulated	0.104675	-0.0596718	S	MEMP
AGCCGGACGCCACTAGATTC.1_2	CB CD34+ stimulated	0.00770562	0.537316	G2M	CMP
ATACGGATTAGATATAGCGG.1_2	CB CD34+ stimulated	-0.0213915	0.0138757	G2M	CMP
CAAGCTGAAGTTAACCTACC.1_2	CB CD34+ stimulated	0.0591112	0.153251	G2M	CMP
CTAAGATATTCCATGCTCAG.1_2	CB CD34+ stimulated	0.0997499	-0.00621073	S	MEMP
CGCACAGGTAAATAGACTCT.1_2	CB CD34+ stimulated	-0.0345234	-0.053521	G1	MEP-2
AGCATGTAACTATAGAAGCT.1_2	CB CD34+ stimulated	0.0603377	-0.0762523	S	GMP
ATATGTCTCACACGGATCGA.1_2	CB CD34+ stimulated	0.0807225	0.00401097	S	MEP-2
GTATTCTATGTGTTCACTAG.1_2	CB CD34+ stimulated	0.0249829	0.321213	G2M	CMP
CCACAGGTATACAGTCGGAT.1_2	CB CD34+ stimulated	0.363902	0.0147109	S	MEMP
GCAACCTCGCGTCACTAGGA.1_2	CB CD34+ stimulated	0.0104861	0.0857076	G2M	CMP
CTTGTTGCTATACCATGACT.1_2	CB CD34+ stimulated	0.171171	-0.0056732	S	MEP-1
TTCCTCATAGACATTCTTAT.1_2	CB CD34+ stimulated	0.021389	0.5808	G2M	CMP
GACCAGAATATGCTCTATTC.1_2	CB CD34+ stimulated	0.101473	-0.0604635	S	MEP-2
TACGTTATGGGAGACTATAG.1_2	CB CD34+ stimulated	-0.0475995	0.42341	G2M	CMP
CTGGCTTCCGTAATTCGCTG.1_2	CB CD34+ stimulated	0.161029	0.278121	G2M	CMP
TCGTAGTCGTAGAAGATATA.1_2	CB CD34+ stimulated	0.107928	-0.059594	S	MEP-2
ACCAATCTAACCGAATCAGT.1_2	CB CD34+ stimulated	0.281774	0.206338	S	CMP
AATTACACACGTGAAGTCGG.1_2	CB CD34+ stimulated	0.0635225	0.0216632	S	MEP-2
ATCTCAAGCCGTGCCGTGTT.1_2	CB CD34+ stimulated	0.298316	0.294082	S	MEMP
AGTGCCTACTAGCAGCCACG.1_2	CB CD34+ stimulated	-0.0514216	0.218491	G2M	CMP
GCACATAGTATACGTAACAG.1_2	CB CD34+ stimulated	-0.0592023	0.218521	G2M	CMP
AATGCCAGTTATACGGATTA.1_2	CB CD34+ stimulated	0.0602612	-0.0541414	S	MEP-2
TATGCTCTCCACGGCACTCC.1_2	CB CD34+ stimulated	0.222035	0.414956	G2M	CMP
CGGCGATACCTCACTGCTTC.1_2	CB CD34+ stimulated	0.468008	0.180611	S	MEMP
GAACGAATTCTACAGTACGC.1_2	CB CD34+ stimulated	-0.0379671	0.173177	G2M	CMP
CTCGAGCTAGGAGACTCGCA.1_2	CB CD34+ stimulated	0.177836	-0.0230131	S	MEP-3
ACATCATTGCTTCAGTAATC.1_2	CB CD34+ stimulated	-0.0240562	0.737696	G2M	CMP
TCGTGGCAGATCTTATGTTA.1_2	CB CD34+ stimulated	0.426289	0.110627	S	MEMP
CCGATTCCAACGTCAACATG.1_2	CB CD34+ stimulated	0.22977	0.0616608	S	MEMP
CAAGCAATTCCTTGTAGCAT.1_2	CB CD34+ stimulated	0.465922	0.102555	S	MEMP
CAACCGTATAAGTGCCTACT.1_2	CB CD34+ stimulated	0.206247	-0.0379572	S	MEMP
CAATTGCACAGGCAGACTGT.1_2	CB CD34+ stimulated	0.337924	0.0885506	S	MEMP
TTCGCCGTTAGTGAAGATCT.1_2	CB CD34+ stimulated	0.0325874	-0.00378504	S	MLP-1
GCAAGCTGCCTACACTAGCC.1_2	CB CD34+ stimulated	-0.0401662	0.166787	G2M	CMP
CTCTGTCTCCCCGCAGGAGC.1_2	CB CD34+ stimulated	0.0592455	-0.0141998	S	GMP
AAGTTCGACCTGACACGCGT.1_2	CB CD34+ stimulated	0.261633	-0.0180302	S	MEMP
CATCCTGCACCTTCCGATAA.1_2	CB CD34+ stimulated	-0.0271012	0.0820648	G2M	CMP
TCGACAGACCGACCTGATAA.1_2	CB CD34+ stimulated	-0.00816235	-0.0511767	G1	GMP
CAAGAGGTCAAGTCGGCTTG.1_2	CB CD34+ stimulated	0.0112297	0.114917	G2M	CMP
TTCAGCAACTGGTAGGATAC.1_2	CB CD34+ stimulated	0.0649776	0.0585244	S	GMP
ACAGTTCATTCTACCGCGAT.1_2	CB CD34+ stimulated	0.096648	0.081605	S	MEMP
TGCTCAGAAGGCGATAGTCA.1_2	CB CD34+ stimulated	0.385992	0.0753863	S	MEMP
TCATCGGATTTCCAATCTCG.1_2	CB CD34+ stimulated	0.176028	0.211844	G2M	CMP
CTTCTACGATGTCTCACAGT.1_2	CB CD34+ stimulated	-0.0144364	-0.0804571	G1	GMP
GACCTATCCTCCGGTCTCCG.1_2	CB CD34+ stimulated	0.279623	-0.0164116	S	MEMP
GTGCCGTGTTATATATGCTC.1_2	CB CD34+ stimulated	0.223972	-0.0129484	S	MEMP
ATATTCTCACAGCCGGACGC.1_2	CB CD34+ stimulated	0.206277	-0.0454555	S	MEP-3
GTCCTAGTGCCTGGCAACAT.1_2	CB CD34+ stimulated	0.29507	-0.0553265	S	MEMP
GTGACATACAGCGGTACAAG.1_2	CB CD34+ stimulated	-0.016422	0.577235	G2M	CMP
GAGTAGTTCACATGGCAGCG.1_2	CB CD34+ stimulated	0.332858	0.0692338	S	MEMP
CAGATTCAACCCTAGGTACC.1_2	CB CD34+ stimulated	-0.0187368	-0.0544344	G1	MEP-2
TGACCTACAGGCGCTGTGCC.1_2	CB CD34+ stimulated	0.320416	0.0774861	S	MEMP
TAGGATAGTTCATCAACGTA.1_2	CB CD34+ stimulated	0.316397	0.0195528	S	MEMP
TATTGAGGTCGAGCGGTACT.1_2	CB CD34+ stimulated	0.284172	0.130319	S	MEMP
TAGTCTACACTGTAGAGTCC.1_2	CB CD34+ stimulated	0.12825	0.0506349	S	GMP
TTCGGACACAAACGTCACAC.1_2	CB CD34+ stimulated	-0.0747079	0.464923	G2M	CMP
GTTAATAATCACCTGATCCG.1_2	CB CD34+ stimulated	0.393116	0.132383	S	MEMP
CTATGTCGCGACAGTCCACC.1_2	CB CD34+ stimulated	-0.00802295	-0.0587946	G1	MEP-2
TCGAACGCCAATATACGCCT.1_2	CB CD34+ stimulated	0.0967691	-0.0748805	S	MEMP
AACCTGGTGAGTTATTATAC.1_2	CB CD34+ stimulated	0.0691771	-0.0812286	S	MEP-1
GATATGGCAAGTGCCACCTG.1_2	CB CD34+ stimulated	0.0307218	-0.0621441	S	GMP
TATCGCTAGCGATAACATCA.1_2	CB CD34+ stimulated	0.49324	0.135012	S	MEMP
GCACATTGCGTATCTCGGCT.1_2	CB CD34+ stimulated	0.312814	0.0312485	S	MEP-3
ACATCATTGCTTCCAGGCCG.1_2	CB CD34+ stimulated	0.291309	-0.0432362	S	MEMP
ACACACCAGATAAGGAGAAG.1_2	CB CD34+ stimulated	0.215763	0.63909	G2M	CMP
TGTCTTACGATGACCGCGCG.1_2	CB CD34+ stimulated	0.377574	0.379126	G2M	MEMP
TATTGAGGTCTCTGATAGCG.1_2	CB CD34+ stimulated	-0.0368187	0.463598	G2M	CMP
CGATCGTCAGTGACAATAAT.1_2	CB CD34+ stimulated	0.134915	-0.0774692	S	MEMP
AGGTTAGGAGAATATTATGG.1_2	CB CD34+ stimulated	0.206745	0.12433	S	MEMP
ACGTTGTACGGTCCTTGCAC.1_2	CB CD34+ stimulated	0.102885	-0.0841462	S	MEMP
CAGGCGTACTTCTGGATAGT.1_2	CB CD34+ stimulated	0.0566441	-0.0513651	S	MEMP
CCACGCTGTGTGTCGGAGTG.1_2	CB CD34+ stimulated	-0.0922466	0.243763	G2M	CMP
GCTAAGTACTTACGTAACAG.1_2	CB CD34+ stimulated	0.349273	0.483301	G2M	MEMP
GCCTGTGTTATGTGGCCACG.1_2	CB CD34+ stimulated	0.0914507	-0.0709096	S	MEP-1
CCGGCAATACACTACGGTCG.1_2	CB CD34+ stimulated	0.221764	0.00752691	S	MEP-3
CCAGATTCGGGCTTCAGCGC.1_2	CB CD34+ stimulated	-0.0438653	0.482873	G2M	CMP
AGAGACTCCGAGACCGTCGT.1_2	CB CD34+ stimulated	0.173833	0.227049	G2M	MEMP
AGCGCTGGACTTACTATGTG.1_2	CB CD34+ stimulated	0.151143	-0.0298002	S	MEMP
GCAACAGAACTGTAGCGTAA.1_2	CB CD34+ stimulated	0.253392	0.000581622	S	MEP-3
CAGTTCAGCTCCATCGTGAC.1_2	CB CD34+ stimulated	0.302856	0.0649276	S	MEP-3
GAACGCTTAGACATAAGTAA.1_2	CB CD34+ stimulated	0.00441867	-0.0559036	S	MEP-2
ATTATCTAGCGAGATGTTAG.1_2	CB CD34+ stimulated	0.406336	0.0600697	S	MEMP
GTATATGAAGCGCGAGTCGA.1_2	CB CD34+ stimulated	-0.015019	0.506598	G2M	CMP
CGATCTCGTAGGTGATTACG.1_2	CB CD34+ stimulated	0.0197156	-0.0433322	S	MEP-2
CCTGATATAGTCTGAACCGA.1_2	CB CD34+ stimulated	-0.100665	0.599611	G2M	CMP
AACGGTTGAGAGCGCTGGAC.1_2	CB CD34+ stimulated	0.475619	0.343001	S	MEMP
GTGTAGTACTATCGGACAAG.1_2	CB CD34+ stimulated	0.0236782	-0.0722756	S	MEP-1
ATCATTCAGCAACGTATCTG.1_2	CB CD34+ stimulated	0.0012232	0.00837762	G2M	GMP
TACAAGCACCAGTTCTTGCT.1_2	CB CD34+ stimulated	0.438662	0.069695	S	MEMP
CAGCCAGACGTTCGCCGCGT.1_2	CB CD34+ stimulated	0.134082	-0.0742884	S	MEMP
ATGATCATTAGCCATCAGGA.1_2	CB CD34+ stimulated	0.242728	0.00404777	S	MEMP
TCCTTATGATCATAGGTCCA.1_2	CB CD34+ stimulated	0.216252	-0.00470526	S	MEP-3
TGGTTCGGACGACGCTGCTA.1_2	CB CD34+ stimulated	0.231025	0.0687381	S	MEP-3
TCCGTCTATAGTCAGTACCA.1_2	CB CD34+ stimulated	0.133726	0.112386	S	MEP-1
GTGTAGTACTATGGAAGGCC.1_2	CB CD34+ stimulated	-0.0600342	-0.0706967	G1	GMP
ACGCAACTCTTAGGAACTCG.1_2	CB CD34+ stimulated	0.0760216	0.0186865	S	MEP-3
AATAGTTGCAATGGTACCGA.1_2	CB CD34+ stimulated	-0.0134825	-0.0564567	G1	MEP-1
TACGGTTGCAGTTAAGGTGA.1_2	CB CD34+ stimulated	-0.0711267	0.0875692	G2M	CMP
AAGTTGGAGGAATGCCAGTT.1_2	CB CD34+ stimulated	0.0152808	0.643581	G2M	CMP
ATGTTCTATAGACAATTGAG.1_2	CB CD34+ stimulated	-0.0431018	0.245672	G2M	CMP
CGTACTTATTTTCTCCAGCG.1_2	CB CD34+ stimulated	0.230467	-0.0266645	S	MEMP
TGACAATAATATATTCTCAC.1_2	CB CD34+ stimulated	0.0639034	-0.0728077	S	GMP
ACATCTTCACACGCATAGTG.1_2	CB CD34+ stimulated	-0.00460087	-0.0152504	G1	MEP-1
TACGCCGATTACTACTGCCA.1_2	CB CD34+ stimulated	0.0867579	-0.0780016	S	MEP-3
ATCCTGGAGTGCCGGTAGCG.1_2	CB CD34+ stimulated	0.0409311	0.016354	S	MEP-1
AATTGCGGTGACATTCCGTT.1_2	CB CD34+ stimulated	0.37084	0.0380318	S	MEMP
ACTGATCTCGGTGGAGTGTC.1_2	CB CD34+ stimulated	0.102867	-0.0716576	S	MEMP
GGCACTGAGCAGATTGCTCA.1_2	CB CD34+ stimulated	0.0120601	0.0369862	G2M	GMP
AAGGATCCGACCAATTCATC.1_2	CB CD34+ stimulated	-7.2307e-05	-0.0930968	G1	MEP-1
TTCGTGAATATGTCTCATCC.1_2	CB CD34+ stimulated	0.166671	0.0146007	S	MEMP
GGCCGATACGCATCGGCATG.1_2	CB CD34+ stimulated	-0.0111923	0.0760847	G2M	CMP
TCCGAAGATTGTCGCCTTGA.1_2	CB CD34+ stimulated	0.249054	0.00596942	S	MEMP
AGGCTAGCTGTCGATATCCT.1_2	CB CD34+ stimulated	0.285953	0.399984	G2M	MEMP
TTACTATGTGTAGGATAGTT.1_2	CB CD34+ stimulated	0.124715	0.588718	G2M	CMP
ATATGATGCTGAATCCACTT.1_2	CB CD34+ stimulated	-0.0315848	0.152733	G2M	CMP
CATCCTGCACACCAATAGCG.1_2	CB CD34+ stimulated	0.12176	0.799421	G2M	CMP
ATGCGAGCGTCAACATATAA.1_2	CB CD34+ stimulated	0.42804	0.21837	S	MEMP
ACGATTACCACAAGATGCCG.1_2	CB CD34+ stimulated	0.00233146	-0.0583298	S	MEP-2
ACCGAGTTGCTTATTGGACC.1_2	CB CD34+ stimulated	0.0867828	-0.0665153	S	GMP
GAGAAGAACATCAGATAGAT.1_2	CB CD34+ stimulated	0.2248	-0.0242117	S	MEP-1
AGCTATGCTTTGGCTGAACC.1_2	CB CD34+ stimulated	0.0837215	0.0109127	S	MEP-1
AGGCATACTCTCCTAACAAT.1_2	CB CD34+ stimulated	0.37891	0.0842271	S	MEMP
CGACCACTGATGTAGAGTCC.1_2	CB CD34+ stimulated	0.293732	0.0133502	S	MEMP
GATATGGCAATTACGATTGG.1_2	CB CD34+ stimulated	0.00701146	-0.0490989	S	MEP-2
CATTAACCAACCGACTTGCA.1_2	CB CD34+ stimulated	0.343735	0.072728	S	MEP-3
TATTATATGGATACTGAGGA.1_2	CB CD34+ stimulated	0.272029	0.0375827	S	MEMP
AGAGCTGTAGATATGTCTCA.1_2	CB CD34+ stimulated	-0.0286644	-0.0589608	G1	MEP-2
AATGCGCCACAGTAGTTACG.1_2	CB CD34+ stimulated	-0.0113862	0.00997726	G2M	MEP-2
CAGGTTAACTCTGTGAGCAG.1_2	CB CD34+ stimulated	-0.101252	0.487432	G2M	CMP
CATTGTAACGTGACTTCGTA.1_2	CB CD34+ stimulated	0.167712	0.458775	G2M	CMP
ACCGCGGTAAGTCAGGCGAA.1_2	CB CD34+ stimulated	0.0800448	-0.0736057	S	MEP-2
AGGCCAGTCGGGATACTGAT.1_2	CB CD34+ stimulated	0.323216	0.0397042	S	MEMP
CACGGATCGAGACATCGGTG.1_2	CB CD34+ stimulated	0.203978	0.0091976	S	MEMP
GACTCACCTTCTTGGTGGTT.1_2	CB CD34+ stimulated	-8.41457e-05	-0.00654689	G1	GMP
AACAGCATAGTGACCGCGCG.1_2	CB CD34+ stimulated	0.353673	0.0358702	S	MEMP
AGGTCGCAACTGGCTGAACC.1_2	CB CD34+ stimulated	-0.0570869	0.597816	G2M	CMP
CAATTGCACAGCCGTGTCGG.1_2	CB CD34+ stimulated	0.0754196	0.00396248	S	MEMP
GGAGTGACCTTCTGTAGGCC.1_2	CB CD34+ stimulated	0.317608	0.0233292	S	MEP-3
TTGACATCTCAATCAGTGGA.1_2	CB CD34+ stimulated	0.0462719	0.0171198	S	GMP
GCAGCCTGTGACATGCCTGT.1_2	CB CD34+ stimulated	0.297511	-0.00841295	S	MEP-3
CACGTACCAAACATAAGTAA.1_2	CB CD34+ stimulated	0.146415	0.346849	G2M	CMP
CCGTAGCTCAAGATTAAGGA.1_2	CB CD34+ stimulated	0.0397019	-0.0486482	S	MEP-2
TCCTCCTGGCTTATTGGACC.1_2	CB CD34+ stimulated	0.387368	0.382766	S	MEMP
ATAGAGAGCCCATACACTTG.1_2	CB CD34+ stimulated	-0.0186174	-0.055235	G1	MEP-2
TAGGATAGTTTGTTGTCGCG.1_2	CB CD34+ stimulated	0.21361	-0.0270953	S	MEMP
ATATGATGCTATGCACTGGT.1_2	CB CD34+ stimulated	0.224919	0.591389	G2M	CMP
ACTAACTTAATTGGTAAGTT.1_2	CB CD34+ stimulated	0.145922	0.0154608	S	MEMP
GGAATGCCACTTCTGTCGAC.1_2	CB CD34+ stimulated	0.329088	0.0358124	S	MEMP
ACCTTAAGTTGTTGCTCCTT.1_2	CB CD34+ stimulated	-0.0228719	0.659073	G2M	CMP
CATGAAGTGTCTACTACGCG.1_2	CB CD34+ stimulated	0.190169	-0.0646528	S	MEP-3
TCCTTACCGAAATGCCAGTT.1_2	CB CD34+ stimulated	0.359204	0.27436	S	MEMP
TTCTGTCGACAGGAGCTCCA.1_2	CB CD34+ stimulated	0.376463	0.478148	G2M	MEMP
CCTGTTAATGGAGTAGTTCA.1_2	CB CD34+ stimulated	0.253545	0.0063139	S	MEP-3
TGTAATCCATAGGCGCCATG.1_2	CB CD34+ stimulated	0.140866	-0.0637643	S	MEMP
TCCTTGCCAGACGTAGCGCG.1_2	CB CD34+ stimulated	0.0546082	0.664002	G2M	CMP
TTACGAACCTTACTGTGTCA.1_2	CB CD34+ stimulated	0.189944	-0.0215482	S	MEMP
GTGTGAAGTTAAGTCCATGG.1_2	CB CD34+ stimulated	0.366775	0.0152319	S	MEMP
ACCAATTGTAACTACGGTCG.1_2	CB CD34+ stimulated	0.0178177	0.252759	G2M	CMP
CGACCTTGGTTGAGGCGGCC.1_2	CB CD34+ stimulated	0.382555	0.207182	S	MEMP
TATATCACACGCAAGATGAA.1_2	CB CD34+ stimulated	0.0394852	-0.0726591	S	MEP-2
GCCTCTGGCTTAGAAGACTC.1_2	CB CD34+ stimulated	-0.0253604	-0.0706277	G1	MLP-1
TGTCGTAGGTAATACACGTA.1_2	CB CD34+ stimulated	0.1002	0.0857264	S	GMP
AGATTGAGAGAGAGCAGCGG.1_2	CB CD34+ stimulated	0.0937607	-0.0361657	S	MEMP
ACAGAACCGTTGTAATCCAT.1_2	CB CD34+ stimulated	-0.0585844	0.101543	G2M	CMP
AATAATGCACGCGGTGCAGA.1_2	CB CD34+ stimulated	0.0150294	0.135954	G2M	CMP
TTATAGTAATTACACTAGCC.1_2	CB CD34+ stimulated	0.248626	-0.0297789	S	MEP-3
AGTCTACGAAGGCACTACTG.1_2	CB CD34+ stimulated	0.342469	0.122679	S	MEP-3
GCTCGGTATGGAGTATATGT.1_2	CB CD34+ stimulated	-0.0147639	0.223558	G2M	CMP
GCCGTGATCTAAGCGATTCC.1_2	CB CD34+ stimulated	0.0165497	0.0590231	G2M	GMP
TTATTGTCGAATCGATTCTG.1_2	CB CD34+ stimulated	-0.00138683	-0.0941877	G1	MEP-1
TAAGGTATTCAGTGTGAATC.1_2	CB CD34+ stimulated	0.236162	-0.0198712	S	MEP-1
GATCGTGACTCTACTCATCC.1_2	CB CD34+ stimulated	0.169857	-0.0326984	S	MEMP
GGTTGAGCCGTATAGGCTGT.1_2	CB CD34+ stimulated	0.0079784	0.410532	G2M	CMP
TGCTAAGCCGCTCACTGTAG.1_2	CB CD34+ stimulated	0.184041	-0.0330362	S	MEP-3
TCCTAACAATGTGCTACTCG.1_2	CB CD34+ stimulated	0.3687	0.0556415	S	MEMP
CAGCGCCTTGTATATCACAC.1_2	CB CD34+ stimulated	0.375807	0.0551819	S	MEMP
TATGAACAGCAGTAGTTACG.1_2	CB CD34+ stimulated	0.0436031	0.0172658	S	CMP
AGTGACCGGAGAACGTGAAG.1_2	CB CD34+ stimulated	0.0185431	0.348967	G2M	CMP
GCCGGTTGTACATCGTCAGT.1_2	CB CD34+ stimulated	0.278456	0.235654	S	CMP
AGGCACACCTATCAGTTAAC.1_2	CB CD34+ stimulated	-0.055675	0.113318	G2M	CMP
ACGCAACTCTTTAACGTAGG.1_2	CB CD34+ stimulated	0.199036	-0.021576	S	MEMP
ATTAAGATAACAAGCAATTC.1_2	CB CD34+ stimulated	0.0669742	-0.0221259	S	MEP-2
CGCGATACCTAGCGCTGGAC.1_2	CB CD34+ stimulated	0.187287	0.0155104	S	MEMP
CCAGATTCGGATGGACGGAA.1_2	CB CD34+ stimulated	0.172434	-0.0504997	S	MEMP
CGCACTGGATACCGAGTTGC.1_2	CB CD34+ stimulated	-0.0344456	0.096471	G2M	CMP
ATACGGATTAGTCTACCTTC.1_2	CB CD34+ stimulated	0.330796	0.0590501	S	MEMP
AGTAGTAATACTGAGCATGG.1_2	CB CD34+ stimulated	0.395966	0.137214	S	MEMP
TGGTTCCACTATACGTACTG.1_2	CB CD34+ stimulated	-0.0585955	0.68831	G2M	CMP
TCTACTGCAGAGGCACACCT.1_2	CB CD34+ stimulated	0.052477	-0.0831644	S	GMP
ATAGGAGTCTGACGTATAAC.1_2	CB CD34+ stimulated	0.0845951	-0.0729895	S	MEP-2
AAGATCAATTCCTGTCGTCA.1_2	CB CD34+ stimulated	0.289302	0.155756	S	MEP-3
ATCGATTCTGGGAACGTGCC.1_2	CB CD34+ stimulated	0.249635	0.0185117	S	MEMP
CACGGATCGACATCGGCATG.1_2	CB CD34+ stimulated	0.277281	-0.000268654	S	MEP-3
CGATAGAATAGGAATCAGTT.1_2	CB CD34+ stimulated	-0.0290247	-0.068529	G1	MEP-1
ACTGGTAAGATAATTCGCTG.1_2	CB CD34+ stimulated	0.456553	0.170805	S	MEMP
CTCTATGTGTTGGCAATTGC.1_2	CB CD34+ stimulated	0.0250911	-0.00268971	S	MEP-2
GTGCGGTTCACGTATCGCCT.1_2	CB CD34+ stimulated	-0.0490195	0.100405	G2M	CMP
TTACCAAGGTGGAGCTATGG.1_2	CB CD34+ stimulated	0.373297	0.060894	S	MEP-3
GGACGTGGAACGTTGGTGGT.1_2	CB CD34+ stimulated	-0.0706141	0.558182	G2M	CMP
GATGGAGTGCGACCGCTGAC.1_2	CB CD34+ stimulated	0.0652507	-0.0417237	S	MEMP
TCCAATCTCGCATTCCGGCT.1_2	CB CD34+ stimulated	-0.0580564	0.600877	G2M	CMP
CGGCGATACCACACGCCGAA.1_2	CB CD34+ stimulated	0.219316	0.00210596	S	MEMP
AGAGCGGCAACACTGTGGAA.1_2	CB CD34+ stimulated	-0.0188247	0.0255643	G2M	CMP
CATTGTTATACAGGCTAAGA.1_2	CB CD34+ stimulated	-0.0202576	0.167155	G2M	CMP
CAGTCCAGGATACTGTGTCA.1_2	CB CD34+ stimulated	0.19311	0.173839	S	GMP
CTCGGTTAATTGCTGGTGGC.1_2	CB CD34+ stimulated	0.378414	0.0944214	S	MEMP
GCGCTGTGCCAAGGATCCGA.1_2	CB CD34+ stimulated	-0.0494245	-0.132883	G1	HSC
GTTATTATACCGACGTTCCT.1_2	CB CD34+ stimulated	-0.072943	0.565476	G2M	CMP
ACCTGAACTATAGCGGTTGC.1_2	CB CD34+ stimulated	-0.0356225	0.185585	G2M	CMP
GCCGGACCGATATCCACAGT.1_2	CB CD34+ stimulated	0.317056	0.0341776	S	MEMP
CTTCCAATGGAGCTTCCGGA.1_2	CB CD34+ stimulated	0.374078	0.0416071	S	MEP-3
TGTAAGAGCTCCGCAGGAGC.1_2	CB CD34+ stimulated	0.0382339	-0.0871895	S	GMP
[truncated: 14,198 more rows]

## Sheet: TableS5
Table. S5 Cell proportion of each cell type per biological replicate
	HSC	MPP	LMPP	MLP-1	MLP-2	MEMP	CMP	GMP	MEP-1	MEP-2	MEP-3	ProB
CB CD34+ naïve_1	13.688	9.77025	9.98791	17.7509	8.10157	9.28658	3.94196	5.80411	10.0363	8.5127	2.78114	0.338573
CB CD34+ naïve_2	14.1276	10.1324	9.74729	17.0878	8.73646	8.73646	4.11552	5.03008	10.3249	8.56799	3.08063	0.312876
CB CD34+ stimulated_1	3.83531	4.90694	16.0745	25.7191	9.08065	10.9983	9.53187	3.6097	2.48167	5.01974	7.163	1.57924
CB CD34+ stimulated_2	1.68464	2.42588	17.5202	34.1644	3.84097	14.0162	9.63612	4.38005	3.16712	4.31267	4.58221	0.269542
mPB CD34+ naïve_1	16.0674	14.6067	14.1573	30.4494	5.2809	3.59551	1.34831	3.70787	7.19101	2.13483	1.23596	0.224719
mPB CD34+ naïve_2	11.5578	15.3769	17.0854	32.9648	5.02513	3.71859	1.10553	2.91457	6.83417	2.21106	1.20603	0
mPB CD34+ stimulated_1	2.83019	0.707547	2.98742	12.9717	2.04403	21.6981	17.7673	7.2327	8.96226	10.3774	11.3208	1.10063
mPB CD34+ stimulated_2	3.75335	0.536193	6.97051	15.2815	1.60858	19.3029	15.3485	7.30563	7.90885	9.91957	11.7962	0.268097

## Sheet: TableS6
Table. S6 List of CT-SRGs
Gene Symbol	affiliation
AC092683.1	CT-SRGs
AC103591.3	CT-SRGs
AL671762.1	CT-SRGs
AREG	CT-SRGs
ATG16L2	CT-SRGs
C1QTNF4	CT-SRGs
CSF3R	CT-SRGs
DUSP1	CT-SRGs
EEF1A1	CT-SRGs
EIF2S3	CT-SRGs
EIF3E	CT-SRGs
GIHCG	CT-SRGs
HNRNPA1	CT-SRGs
LAIR1	CT-SRGs
MEG3	CT-SRGs
MTATP6P1	CT-SRGs
MYB	CT-SRGs
PECAM1	CT-SRGs
PRAM1	CT-SRGs
RACK1	CT-SRGs
RPL10	CT-SRGs
RPL17-C18orf32	CT-SRGs
RPL18AP3	CT-SRGs
RPL22	CT-SRGs
RPL24	CT-SRGs
RPL26	CT-SRGs
RPL27A	CT-SRGs
RPL31	CT-SRGs
RPL36A	CT-SRGs
RPL36A-HNRNPH2	CT-SRGs
RPL38	CT-SRGs
RPL3P4	CT-SRGs
RPL5	CT-SRGs
RPS15A	CT-SRGs
RPS2	CT-SRGs
RPS23	CT-SRGs
RPS24	CT-SRGs
RPS25	CT-SRGs
RPS29	CT-SRGs
SELL	CT-SRGs
SNHG32	CT-SRGs
SNRNP70	CT-SRGs
SOX4	CT-SRGs
AASS	CT-SRGs
ABCB1	CT-SRGs
AC008038.1	CT-SRGs
AC008124.1	CT-SRGs
AC026369.3	CT-SRGs
AC090559.1	CT-SRGs
AC091959.3	CT-SRGs
AC109326.1	CT-SRGs
AC135178.3	CT-SRGs
AC243919.1	CT-SRGs
ACCS	CT-SRGs
ADAM28	CT-SRGs
ADGRG6	CT-SRGs
AHSA2P	CT-SRGs
AJ009632.2	CT-SRGs
AL031777.3	CT-SRGs
ANKRD28	CT-SRGs
ANKRD36B	CT-SRGs
ANKRD36C	CT-SRGs
AOX2P	CT-SRGs
ATP8B4	CT-SRGs
BAALC	CT-SRGs
BEX1	CT-SRGs
BTG2	CT-SRGs
C11orf21	CT-SRGs
C5orf56	CT-SRGs
CALCOCO2	CT-SRGs
CASC15	CT-SRGs
CASP4	CT-SRGs
CCDC171	CT-SRGs
CCDC18-AS1	CT-SRGs
CCDC88A	CT-SRGs
CFLAR	CT-SRGs
CHMP1B	CT-SRGs
CIRBP	CT-SRGs
CLK1	CT-SRGs
CMAHP	CT-SRGs
DDAH2	CT-SRGs
DDIT4	CT-SRGs
DPYD	CT-SRGs
EEF2	CT-SRGs
EIF1	CT-SRGs
EIF4A2	CT-SRGs
ELMO1	CT-SRGs
EPB41L4A-AS1	CT-SRGs
ERICH1	CT-SRGs
FAM117A	CT-SRGs
FAM153CP	CT-SRGs
FAM30A	CT-SRGs
FAM8A1	CT-SRGs
FLT3	CT-SRGs
FOS	CT-SRGs
FOSB	CT-SRGs
FOXN3	CT-SRGs
FOXO3	CT-SRGs
GABPB1-AS1	CT-SRGs
GAS5	CT-SRGs
GBP4	CT-SRGs
GNAS	CT-SRGs
GSE1	CT-SRGs
H3F3B	CT-SRGs
HDAC7	CT-SRGs
HIST1H1C	CT-SRGs
HIST1H1D	CT-SRGs
HIST1H2AC	CT-SRGs
HIST1H2AE	CT-SRGs
HIST1H2BC	CT-SRGs
HIST1H2BD	CT-SRGs
HIST1H2BG	CT-SRGs
HIST2H2AC	CT-SRGs
HIST2H2BE	CT-SRGs
HPS4	CT-SRGs
HSD17B11	CT-SRGs
ID1	CT-SRGs
IER2	CT-SRGs
IGBP1	CT-SRGs
INPP5D	CT-SRGs
IQGAP2	CT-SRGs
JUN	CT-SRGs
JUP	CT-SRGs
KDM5B	CT-SRGs
KLF10	CT-SRGs
KLF3-AS1	CT-SRGs
KPNA5	CT-SRGs
LAPTM4A	CT-SRGs
LINC00342	CT-SRGs
LINC02573	CT-SRGs
LMO2	CT-SRGs
LPIN1	CT-SRGs
LRRC70	CT-SRGs
LRRC75A	CT-SRGs
LTBP3	CT-SRGs
MAN1A1	CT-SRGs
MAN2A2	CT-SRGs
MAP3K8	CT-SRGs
MECOM	CT-SRGs
MSI2	CT-SRGs
MT-RNR1	CT-SRGs
MYADM	CT-SRGs
MYCT1	CT-SRGs
MYO15B	CT-SRGs
MYO5C	CT-SRGs
NACA4P	CT-SRGs
NBEAL1	CT-SRGs
NEK3	CT-SRGs
NFKBIA	CT-SRGs
NFKBIZ	CT-SRGs
NHSL2	CT-SRGs
NOP53	CT-SRGs
NPHP3	CT-SRGs
NPHP3-ACAD11	CT-SRGs
NPR3	CT-SRGs
NR4A1	CT-SRGs
NUB1	CT-SRGs
OGT	CT-SRGs
P2RX1	CT-SRGs
PABPC1	CT-SRGs
PAWR	CT-SRGs
PBXIP1	CT-SRGs
PIK3R1	CT-SRGs
PNISR	CT-SRGs
PNRC1	CT-SRGs
PRPF6	CT-SRGs
PRSS57	CT-SRGs
PURB	CT-SRGs
RAB37	CT-SRGs
RABGAP1	CT-SRGs
RASGRP2	CT-SRGs
RBBP6	CT-SRGs
RBM23	CT-SRGs
RBM5	CT-SRGs
RIMKLB	CT-SRGs
RNPC3	CT-SRGs
RPL11	CT-SRGs
RPL12	CT-SRGs
RPL13A	CT-SRGs
RPL13AP5	CT-SRGs
RPL17	CT-SRGs
RPL23	CT-SRGs
RPL28	CT-SRGs
RPL34	CT-SRGs
RPL35A	CT-SRGs
RPL36	CT-SRGs
RPL37	CT-SRGs
RPL37A	CT-SRGs
RPL39	CT-SRGs
RPL5P4	CT-SRGs
RPL7A	CT-SRGs
RPL9	CT-SRGs
RPS10-NUDT3	CT-SRGs
RPS11	CT-SRGs
RPS12	CT-SRGs
RPS18	CT-SRGs
RPS20	CT-SRGs
RPS21	CT-SRGs
RPS27	CT-SRGs
RPS3A	CT-SRGs
RPS4X	CT-SRGs
RPS8	CT-SRGs
SAFB2	CT-SRGs
SCN9A	CT-SRGs
SDCCAG8	CT-SRGs
SERPINB1	CT-SRGs
SLU7	CT-SRGs
SMARCA2	CT-SRGs
SNHG19	CT-SRGs
SNHG25	CT-SRGs
SNHG29	CT-SRGs
SNHG6	CT-SRGs
SNHG7	CT-SRGs
SNHG8	CT-SRGs
SPINK2	CT-SRGs
SRSF6	CT-SRGs
STAG3L2	CT-SRGs
SYF2	CT-SRGs
TAF1D	CT-SRGs
TARBP1	CT-SRGs
TCF4	CT-SRGs
TCTEX1D1	CT-SRGs
TEC	CT-SRGs
TFPI	CT-SRGs
TLE4	CT-SRGs
TNFAIP2	CT-SRGs
TPT1	CT-SRGs
TPT1P9	CT-SRGs
TRA2A	CT-SRGs
TSC22D1	CT-SRGs
TSC22D3	CT-SRGs
UBE2J1	CT-SRGs
UPF2	CT-SRGs
UQCRB	CT-SRGs
VEZF1	CT-SRGs
XAF1	CT-SRGs
YBX3	CT-SRGs
YY1AP1	CT-SRGs
Z74021.1	CT-SRGs
ZFAS1	CT-SRGs
ZFP36	CT-SRGs
ZKSCAN1	CT-SRGs
ZMAT1	CT-SRGs
ZMYND8	CT-SRGs
ZNF326	CT-SRGs
ZNF711	CT-SRGs
ZSCAN18	CT-SRGs

## Sheet: TableS7
Table. S7 Up-regulated genes of HSCs in CB naïve compared with CB stimulated
Gene	p_val	avg_logFC	pct.1	pct.2	p_val_adj
RPL41	4.71807e-58	3.85626	1	0.419	1.16475e-53
XIST	2.40945e-56	1.98797	0.984	0	5.9482e-52
AL031847.2	2.0129e-55	1.89428	0.981	0.065	4.96924e-51
AC138811.2	4.2924e-54	1.75334	0.999	0.462	1.05967e-49
RPS24	1.05046e-57	1.65551	1	0.731	2.59328e-53
RPS29	3.59482e-56	1.6203	1	0.645	8.87454e-52
RPL36A-HNRNPH2	1.38754e-51	1.52245	1	0.452	3.42542e-47
RPL31	1.86118e-57	1.49213	1	0.699	4.5947e-53
H3F3A	1.74637e-50	1.48869	0.998	0.355	4.31127e-46
RPL38	1.91133e-53	1.41043	1	0.602	4.71849e-49
RPL22	3.50588e-50	1.37367	1	0.495	8.65497e-46
AJ009632.2	2.01971e-42	1.36531	0.907	0.204	4.98605e-38
EIF3E	2.39285e-49	1.36353	1	0.473	5.90724e-45
MTATP6P1	1.72724e-47	1.34166	0.977	0.29	4.26405e-43
SMIM24	2.20311e-44	1.322	0.885	0.108	5.43881e-40
MEG3	9.66384e-41	1.30133	0.889	0.204	2.38571e-36
EEF1A1	1.45132e-57	1.29346	1	0.839	3.58288e-53
SOX4	2.10953e-40	1.28584	0.976	0.355	5.2078e-36
RPL36A	1.03072e-50	1.2846	1	0.591	2.54455e-46
MT-ND3	3.69835e-47	1.27801	1	0.538	9.1301e-43
JUN	3.14948e-31	1.2729	0.828	0.172	7.77511e-27
RPL17-C18orf32	3.79649e-52	1.26936	1	0.634	9.37238e-48
DUSP1	1.3261e-39	1.2225	0.938	0.258	3.27374e-35
AC103591.3	4.63859e-22	1.21897	0.574	0.011	1.14513e-17
RPL37A	5.65121e-51	1.20629	1	0.667	1.39511e-46
C1QTNF4	2.29938e-41	1.19092	0.858	0.118	5.67649e-37
RPL3	4.88642e-57	1.17889	1	0.86	1.20631e-52
HMGN2	9.71034e-41	1.16296	0.988	0.398	2.39719e-36
RPL34	4.22681e-54	1.13639	1	0.806	1.04347e-49
RPL37	2.27764e-46	1.11912	1	0.645	5.62282e-42
RPL26	2.27449e-47	1.11569	1	0.677	5.61504e-43
ZFAS1	5.46459e-41	1.10289	0.994	0.473	1.34904e-36
AREG	1.61392e-17	1.09729	0.502	0.011	3.98427e-13
CSF3R	9.17495e-39	1.06272	0.859	0.097	2.26502e-34
RPL14	2.65015e-47	1.05217	1	0.731	6.54241e-43
AIF1	9.47998e-41	1.04133	0.999	0.419	2.34032e-36
SPINK2	2.14639e-38	1.04084	0.989	0.376	5.29879e-34
RPL39	1.65427e-35	1.03621	0.987	0.387	4.08389e-31
RPL5	4.93312e-47	1.02604	1	0.796	1.21784e-42
BEX1	3.06045e-23	1.01975	0.596	0.011	7.55534e-19
PRSS57	1.87624e-33	1.01959	0.892	0.28	4.63187e-29
RPL32	8.50525e-50	1.00909	1	0.72	2.09969e-45
RPS14	8.70296e-48	0.993064	1	0.774	2.1485e-43
RPLP0P2	2.73793e-36	0.987432	0.866	0.269	6.75913e-32
SNHG29	2.15187e-39	0.986371	0.999	0.505	5.31233e-35
RPL9	1.23417e-47	0.977195	1	0.763	3.04679e-43
RPS8	1.71485e-52	0.976584	1	0.817	4.23345e-48
RPS27	7.31704e-42	0.972588	1	0.731	1.80636e-37
RPS2	6.55429e-50	0.9708	1	0.828	1.61806e-45
HNRNPA1	3.06413e-42	0.949981	1	0.656	7.56442e-38
ATG16L2	1.27415e-34	0.941381	0.829	0.215	3.1455e-30
RPS27AP16	3.24407e-33	0.939128	0.83	0.258	8.00865e-29
PBXIP1	9.50982e-30	0.934629	0.842	0.247	2.34769e-25
RPL12	9.5981e-41	0.931707	1	0.667	2.36948e-36
AC245033.1	3.05243e-42	0.929057	1	0.677	7.53554e-38
HEMGN	1.53867e-29	0.927775	0.809	0.204	3.7985e-25
RPL36	4.25507e-40	0.920963	1	0.634	1.05045e-35
AC243919.1	3.14125e-34	0.911584	0.987	0.462	7.7548e-30
PNRC1	1.75848e-35	0.910985	0.984	0.387	4.34115e-31
HIST2H2BE	9.48333e-25	0.903423	0.655	0.054	2.34115e-20
RPL10P3	1.82045e-29	0.903196	0.692	0.022	4.49415e-25
NOP53	8.58429e-36	0.900199	0.995	0.495	2.1192e-31
SNHG32	4.99886e-32	0.89379	0.949	0.323	1.23407e-27
AL365357.1	1.84246e-31	0.891251	0.716	0.011	4.54849e-27
SNHG8	1.05886e-31	0.888643	0.929	0.333	2.614e-27
TSC22D3	4.07942e-28	0.883962	0.781	0.172	1.00709e-23
RPL11	1.15314e-45	0.881866	1	0.785	2.84676e-41
AL671762.1	1.52094e-31	0.879576	0.93	0.323	3.75475e-27
FAM30A	1.14002e-25	0.879381	0.905	0.301	2.81437e-21
NPR3	3.31376e-34	0.876982	0.953	0.323	8.18067e-30
RPL10A	6.22227e-45	0.871881	1	0.731	1.53609e-40
RPL17	1.43249e-45	0.868802	1	0.699	3.53638e-41
ITM2C	3.95766e-32	0.865899	0.892	0.333	9.77027e-28
NFE2	1.22679e-28	0.858505	0.768	0.172	3.02858e-24
RPS25	1.66912e-39	0.85785	1	0.667	4.12056e-35
RPL3P4	7.76155e-33	0.855564	0.9	0.344	1.91609e-28
RPL29	1.14611e-37	0.851195	1	0.667	2.82939e-33
RPS3	2.57017e-45	0.847425	1	0.86	6.34498e-41
HIST1H2BG	3.16601e-21	0.841005	0.62	0.086	7.81593e-17
MZB1	6.15349e-36	0.839876	0.853	0.086	1.51911e-31
RPS10-NUDT3	1.59128e-34	0.832456	1	0.656	3.92838e-30
RPL35A	2.09604e-41	0.831461	1	0.731	5.1745e-37
MYO15B	1.36628e-27	0.830729	0.711	0.118	3.37293e-23
RPL7	2.19966e-45	0.829	1	0.774	5.43031e-41
NFKBIA	1.39039e-24	0.826382	0.963	0.495	3.43246e-20
ZKSCAN1	6.54112e-29	0.822871	0.9	0.355	1.61481e-24
RPS18	2.73105e-44	0.8222	1	0.785	6.74213e-40
RPL27A	9.09995e-41	0.818347	1	0.796	2.2465e-36
SNHG6	8.17804e-31	0.815414	0.987	0.473	2.01891e-26
RPL24	2.74445e-39	0.803363	1	0.742	6.77523e-35
RPL23	1.69264e-39	0.801875	1	0.677	4.17862e-35
GAS5	8.57197e-28	0.795913	1	0.581	2.11616e-23
RPS21	5.68333e-32	0.792762	1	0.656	1.40304e-27
XAF1	6.81426e-25	0.79071	0.733	0.161	1.68224e-20
MT-ATP8	1.37421e-32	0.788374	0.938	0.333	3.39251e-28
RACK1	1.69417e-39	0.780873	1	0.796	4.1824e-35
MDK	5.42812e-22	0.779848	0.624	0.097	1.34004e-17
SERPING1	8.38897e-25	0.774918	0.74	0.226	2.07099e-20
PFDN5	5.236e-31	0.774106	0.971	0.452	1.29261e-26
MT-ND2	2.36205e-33	0.768536	1	0.677	5.83118e-29
LAIR1	2.67015e-25	0.76682	0.748	0.215	6.59179e-21
RPL28	1.04928e-36	0.765194	1	0.71	2.59035e-32
ARHGDIB	1.45429e-35	0.763079	1	0.538	3.5902e-31
LST1	6.78386e-30	0.756545	0.926	0.355	1.67473e-25
EEF1G	1.7993e-38	0.749267	1	0.742	4.44194e-34
RPS17	1.27776e-37	0.748728	1	0.72	3.1544e-33
EEF1B2	1.19848e-31	0.747075	1	0.742	2.95868e-27
CD69	1.2544e-19	0.73059	0.796	0.301	3.09674e-15
RPS5	8.17749e-30	0.72939	1	0.645	2.01878e-25
AC092683.1	2.32249e-21	0.728239	0.568	0.022	5.73353e-17
RPS23	5.88719e-40	0.726719	1	0.806	1.45337e-35
RPL18A	3.39095e-36	0.726193	1	0.785	8.37123e-32
ZFP36L2	7.99528e-26	0.723282	1	0.634	1.9738e-21
SPNS3	4.64196e-21	0.720678	0.563	0.022	1.14596e-16
RPS4X	1.15979e-30	0.71579	1	0.72	2.86317e-26
RPL7A	1.62527e-39	0.710583	1	0.817	4.01231e-35
RPL23A	1.7242e-34	0.704231	1	0.753	4.25654e-30
RPS10	2.00896e-31	0.703321	1	0.763	4.95953e-27
ADGRG6	7.4902e-20	0.699088	0.598	0.108	1.84911e-15
MYB	2.40357e-24	0.698634	0.899	0.366	5.93369e-20
AVP	6.83775e-23	0.698288	0.883	0.344	1.68804e-18
ICAM3	3.15327e-30	0.690793	0.933	0.398	7.78447e-26
TSC22D1	1.01783e-19	0.687521	0.742	0.301	2.51271e-15
RPS3A	2.22814e-37	0.686776	1	0.86	5.5006e-33
RPS15A	3.87806e-34	0.686168	1	0.796	9.57376e-30
CD74	9.89779e-21	0.683227	1	0.667	2.44347e-16
HSH2D	3.71567e-21	0.680096	0.669	0.172	9.17288e-17
SNHG19	3.00046e-20	0.673355	0.578	0.075	7.40724e-16
RPS6	3.33785e-42	0.671137	1	0.871	8.24015e-38
RPS9	1.31303e-35	0.667982	1	0.796	3.24149e-31
BTF3	3.22575e-26	0.666748	0.999	0.591	7.96341e-22
RPL6	3.53509e-31	0.664409	1	0.72	8.72707e-27
IGLL1	9.94625e-18	0.664378	0.495	0.011	2.45543e-13
MT-ND1	3.23963e-26	0.664188	1	0.699	7.99768e-22
NREP	2.46628e-22	0.659761	0.755	0.258	6.08851e-18
CAVIN2	9.32436e-19	0.655494	0.672	0.161	2.3019e-14
FXYD5	7.42995e-22	0.6523	0.791	0.301	1.83423e-17
CDK6	4.37723e-21	0.652048	0.901	0.376	1.08061e-16
MT-ND4	3.21937e-26	0.643832	1	0.72	7.94767e-22
RAB37	6.9795e-19	0.640341	0.65	0.183	1.72303e-14
UQCRB	4.57588e-27	0.640321	0.967	0.452	1.12965e-22
AC117378.1	4.8705e-19	0.639403	0.65	0.172	1.20238e-14
ANGPT1	2.35013e-17	0.638935	0.735	0.28	5.80178e-13
PABPC1	5.25341e-24	0.629991	1	0.688	1.29691e-19
HOXA5	2.99349e-18	0.62789	0.577	0.097	7.39004e-14
PRAM1	1.10406e-18	0.623031	0.52	0.022	2.72559e-14
RPLP1	4.96216e-39	0.621734	1	0.914	1.22501e-34
RPL18AP3	9.71355e-18	0.618879	0.74	0.344	2.39799e-13
RPL34P18	1.0303e-18	0.618747	0.592	0.14	2.54351e-14
RPS15	2.38665e-29	0.618204	1	0.699	5.89192e-25
BCL11A	8.74862e-18	0.617074	0.716	0.258	2.15977e-13
SSBP2	6.71882e-19	0.611477	0.667	0.215	1.65867e-14
IGFBP7	1.38937e-16	0.608357	0.55	0.129	3.42994e-12
AC026369.3	6.3163e-16	0.606121	0.474	0.022	1.55931e-11
SCN9A	2.4171e-14	0.605238	0.596	0.204	5.9671e-10
PET100	9.98428e-18	0.605109	0.69	0.258	2.46482e-13
SNHG5	9.56397e-18	0.604916	0.938	0.366	2.36106e-13
FOXN3	1.36726e-16	0.603548	0.723	0.301	3.37536e-12
UBE2L6	3.446e-21	0.60233	0.794	0.312	8.50713e-17
OGT	1.58058e-24	0.601378	0.829	0.204	3.90197e-20
CCNB1IP1	1.5182e-19	0.600949	0.67	0.226	3.74798e-15
PRPF6	5.06423e-21	0.599444	0.749	0.29	1.25021e-16
RPS19	1.38694e-34	0.598754	1	0.86	3.42393e-30
RPL10	1.81344e-33	0.598309	1	0.839	4.47684e-29
EIF4A2	1.12993e-22	0.595806	0.981	0.559	2.78947e-18
SERPINB1	4.48968e-21	0.595268	0.973	0.484	1.10837e-16
LTA4H	8.55885e-19	0.591735	0.735	0.312	2.11292e-14
RPS28	2.25559e-23	0.588583	0.999	0.774	5.56838e-19
UFC1	5.31693e-21	0.58853	0.846	0.355	1.31259e-16
HIST1H1C	1.13947e-22	0.588072	0.716	0.161	2.81301e-18
CCDC171	6.2159e-14	0.581415	0.575	0.194	1.53452e-09
RPL15	8.54151e-34	0.579785	1	0.796	2.10864e-29
HNRNPA1P48	2.85781e-17	0.5794	0.785	0.312	7.05506e-13
HIST1H2AC	9.42807e-14	0.576542	0.534	0.086	2.32751e-09
RPS11	5.60252e-29	0.576362	1	0.785	1.38309e-24
MT-CO3	2.58394e-33	0.575528	1	0.839	6.37897e-29
SMARCA2	1.11233e-18	0.575502	0.853	0.409	2.74601e-14
LINC00342	1.80216e-15	0.575042	0.707	0.301	4.449e-11
MT-ATP6	2.19131e-19	0.574945	1	0.677	5.40968e-15
ZNF711	3.67006e-14	0.571035	0.564	0.183	9.06028e-10
TCEAL4	3.52681e-17	0.569499	0.809	0.323	8.70663e-13
KDM5B	5.82846e-18	0.569065	0.779	0.333	1.43887e-13
TARBP1	8.23435e-19	0.564806	0.849	0.387	2.03281e-14
HIST1H2AE	6.6586e-14	0.564585	0.415	0.011	1.64381e-09
FAM118A	1.44983e-14	0.560211	0.51	0.097	3.57918e-10
TCF4	1.16741e-14	0.558891	0.65	0.269	2.88198e-10
ZNF428	6.27287e-16	0.558761	0.585	0.151	1.54858e-11
LTBP3	3.96571e-18	0.558587	0.599	0.129	9.79015e-14
LINC02573	7.15232e-16	0.556934	0.513	0.075	1.76569e-11
SELL	4.40409e-27	0.556417	0.997	0.473	1.08724e-22
RPL35	9.77166e-25	0.55406	1	0.688	2.41233e-20
MSI2	5.12704e-17	0.553745	0.958	0.452	1.26571e-12
RPL18	3.63077e-26	0.552562	1	0.785	8.96328e-22
ST13	1.78989e-17	0.551015	0.959	0.495	4.41871e-13
NFKBIZ	1.10231e-25	0.549371	0.739	0.151	2.72128e-21
RPL21	3.92043e-25	0.545567	1	0.731	9.67838e-21
DGLUCY	1.45852e-13	0.545305	0.614	0.269	3.60064e-09
SRP14	4.74395e-15	0.542201	0.997	0.57	1.17114e-10
ZFP36	4.67764e-12	0.542132	0.529	0.161	1.15477e-07
EIF3G	1.87578e-15	0.540816	0.77	0.355	4.63073e-11
TM7SF3	1.82047e-16	0.54028	0.686	0.28	4.49419e-12
ADAM28	2.26963e-23	0.538831	0.759	0.258	5.60305e-19
RPL14P1	8.73699e-12	0.538773	0.508	0.183	2.1569e-07
ZSCAN16-AS1	1.76754e-13	0.535634	0.457	0.075	4.36353e-09
ZMYND8	3.95592e-19	0.534322	0.781	0.29	9.76597e-15
USP11	3.53638e-16	0.532998	0.627	0.204	8.73027e-12
IL1B	3.4137e-15	0.53281	0.595	0.151	8.4274e-11
RALBP1	2.36464e-20	0.532312	0.876	0.376	5.83759e-16
KRTCAP2	1.46887e-14	0.53157	0.754	0.312	3.6262e-10
EIF3F	8.13272e-25	0.52947	0.893	0.387	2.00773e-20
NPDC1	2.95288e-14	0.52912	0.598	0.226	7.28976e-10
FIS1	3.66129e-17	0.528807	0.755	0.323	9.03863e-13
EIF3L	3.25947e-30	0.527857	0.997	0.516	8.04666e-26
RNF220	2.63252e-15	0.527097	0.641	0.28	6.49891e-11
ANKRD28	1.17573e-18	0.525546	0.782	0.323	2.90253e-14
SPATA20	2.52029e-14	0.52191	0.511	0.118	6.22183e-10
AC010343.1	5.42592e-13	0.520063	0.489	0.129	1.3395e-08
ST8SIA6	8.20436e-12	0.518772	0.526	0.204	2.02541e-07
VAMP5	2.87363e-13	0.518511	0.53	0.172	7.09412e-09
LPIN1	2.35683e-18	0.518178	0.815	0.355	5.8183e-14
SSR2	1.60236e-15	0.516659	0.829	0.398	3.95576e-11
IER2	1.23369e-13	0.514143	0.709	0.323	3.0456e-09
RPSA	2.35601e-26	0.512893	1	0.796	5.81629e-22
TNFAIP2	2.55929e-12	0.51079	0.48	0.129	6.31813e-08
CLK1	6.79132e-25	0.510732	0.868	0.312	1.67657e-20
CD34	6.05825e-22	0.510416	0.925	0.323	1.4956e-17
PRPF8	7.44287e-20	0.506874	0.819	0.344	1.83742e-15
HDAC7	2.22166e-17	0.506112	0.653	0.215	5.48461e-13
IMPDH2	6.39043e-28	0.505125	0.959	0.376	1.5776e-23
HLA-DRB5	2.86009e-20	0.504977	0.875	0.28	7.06072e-16
EDF1	5.78364e-17	0.504473	0.902	0.452	1.42781e-12
STMP1	7.83069e-16	0.501795	0.652	0.247	1.93316e-11
Z74021.1	3.99097e-18	0.501677	0.69	0.258	9.85251e-14
PPWD1	1.93645e-17	0.500376	0.675	0.247	4.7805e-13
TPT1	2.17376e-25	0.499406	1	0.925	5.36637e-21
UPF2	3.94982e-14	0.498451	0.715	0.301	9.75093e-10
NDUFA13	1.96406e-17	0.497987	0.886	0.355	4.84867e-13
SYVN1	3.2582e-11	0.496823	0.408	0.075	8.04351e-07
GMFG	1.07352e-17	0.495686	0.985	0.57	2.65021e-13
ARMH1	3.01207e-14	0.495251	0.599	0.172	7.4359e-10
ANKRD36B	7.86947e-19	0.494478	0.672	0.204	1.94274e-14
RPL5P4	1.76675e-23	0.494047	0.688	0.151	4.36157e-19
MAP7	1.47796e-12	0.493828	0.568	0.226	3.64863e-08
AC109326.1	4.59596e-11	0.492395	0.357	0.022	1.1346e-06
AL022311.1	2.70908e-21	0.491131	0.961	0.484	6.68791e-17
CAMK1D	6.66024e-13	0.490567	0.659	0.333	1.64421e-08
AP002990.1	7.65384e-26	0.489147	1	0.763	1.8895e-21
DPM3	5.00794e-13	0.487307	0.503	0.161	1.23631e-08
AL031777.3	3.64321e-13	0.479112	0.41	0.011	8.994e-09
RPS23P8	1.42353e-13	0.478329	0.655	0.269	3.51426e-09
RPL19	2.08994e-27	0.477921	1	0.839	5.15943e-23
GADD45A	2.00286e-09	0.475369	0.428	0.151	4.94447e-05
MT-CYB	2.00591e-14	0.472819	1	0.634	4.95198e-10
APEX1	8.11968e-25	0.472467	0.978	0.495	2.00451e-20
MAN2A2	3.53948e-11	0.471095	0.457	0.14	8.73793e-07
RPL24P4	1.01626e-10	0.470417	0.359	0.032	2.50884e-06
NBEAL1	1.13784e-11	0.47015	0.515	0.204	2.80899e-07
BEX3	1.37187e-16	0.469385	0.915	0.43	3.38674e-12
JUP	2.40848e-14	0.467487	0.672	0.29	5.94582e-10
RBIS	3.32217e-13	0.467432	0.791	0.376	8.20144e-09
GNAI1	1.68438e-11	0.466244	0.606	0.28	4.15822e-07
UBB	2.66163e-17	0.464659	1	0.785	6.57076e-13
HIST1H2BD	2.90871e-11	0.464363	0.383	0.043	7.18072e-07
VAMP8	7.67269e-21	0.461604	0.971	0.441	1.89416e-16
DDAH2	4.65441e-17	0.45904	0.747	0.333	1.14903e-12
ADPRM	5.56652e-11	0.458252	0.436	0.108	1.37421e-06
COL5A1	7.63143e-11	0.457853	0.418	0.097	1.88397e-06
TSPAN2	4.62733e-10	0.457133	0.406	0.097	1.14235e-05
AOX2P	1.04696e-11	0.454701	0.382	0.032	2.58464e-07
ZMAT1	3.54582e-12	0.452906	0.414	0.043	8.75357e-08
YIPF3	2.6304e-14	0.451699	0.502	0.086	6.49368e-10
SLU7	1.71695e-11	0.450794	0.637	0.323	4.23864e-07
RBPMS	9.05048e-12	0.449792	0.583	0.258	2.23429e-07
AC008124.1	1.16842e-14	0.448257	0.586	0.194	2.88448e-10
NACA4P	2.77638e-10	0.447514	0.493	0.204	6.85405e-06
AAMP	5.2317e-12	0.447512	0.606	0.247	1.29155e-07
INO80B-WBP1	3.86316e-11	0.447245	0.496	0.183	9.53698e-07
RABGAP1	2.4937e-15	0.446928	0.713	0.301	6.15619e-11
HMGB1	8.76682e-17	0.44621	0.999	0.645	2.16426e-12
DPPA4	9.61768e-11	0.445813	0.523	0.204	2.37432e-06
FOXO3	2.19814e-09	0.445733	0.456	0.172	5.42654e-05
AC138649.1	3.95974e-10	0.445184	0.415	0.118	9.7754e-06
MTF2	5.88807e-13	0.443695	0.722	0.344	1.45359e-08
CALHM6	2.91875e-13	0.443666	0.672	0.301	7.20551e-09
ERICH1	3.79613e-20	0.443196	0.789	0.333	9.37151e-16
KLF10	2.6067e-08	0.442351	0.343	0.075	0.000643515
PIK3R1	4.77654e-11	0.44215	0.646	0.312	1.17919e-06
BTK	1.64702e-11	0.441536	0.45	0.097	4.06599e-07
EIF1AX	1.28916e-16	0.438699	0.811	0.355	3.18254e-12
BTG2	4.12622e-12	0.436764	0.64	0.28	1.01864e-07
BAALC	2.16668e-18	0.435483	0.768	0.323	5.34887e-14
RNF130	2.461e-12	0.434755	0.702	0.344	6.07547e-08
FLT3	5.79808e-21	0.43465	0.659	0.14	1.43137e-16
INPP5D	6.03885e-18	0.434427	0.773	0.323	1.49081e-13
FOS	6.32447e-16	0.43364	0.918	0.366	1.56132e-11
RPS20	5.44544e-22	0.433395	1	0.796	1.34432e-17
CHST12	1.32305e-14	0.433303	0.609	0.215	3.26621e-10
ZSCAN18	1.18453e-11	0.431942	0.491	0.161	2.92424e-07
AC135178.3	1.93034e-14	0.431907	1	0.645	4.76543e-10
AC116533.1	7.06811e-10	0.431743	0.451	0.161	1.7449e-05
CHST13	9.68412e-11	0.429961	0.532	0.215	2.39072e-06
IQGAP2	8.58825e-16	0.426751	0.939	0.473	2.12018e-11
PSME1	5.50564e-16	0.42658	0.972	0.462	1.35918e-11
SNX17	6.5931e-11	0.425081	0.513	0.194	1.62764e-06
RPL22P1	1.13915e-11	0.424368	0.382	0.032	2.81222e-07
ANKRD26	1.10144e-07	0.422774	0.363	0.118	0.00271912
LMO4	3.16953e-09	0.421521	0.55	0.269	7.82463e-05
CFH	1.85072e-09	0.421206	0.581	0.29	4.56887e-05
PTK2B	7.15866e-12	0.420835	0.578	0.215	1.76726e-07
PAWR	9.23641e-10	0.420353	0.522	0.204	2.28019e-05
GMPR2	1.06417e-10	0.42008	0.503	0.204	2.62711e-06
ATP8B4	1.93202e-11	0.42006	0.534	0.204	4.76959e-07
MAN1A1	3.31257e-13	0.419814	0.585	0.247	8.17774e-09
CCDC88A	2.02553e-15	0.418496	0.77	0.355	5.00042e-11
NDUFS4	1.01729e-14	0.417221	0.709	0.29	2.51138e-10
NAP1L1	1.35154e-15	0.417207	1	0.656	3.33654e-11
GIHCG	2.93165e-35	0.415963	0.825	0.118	7.23736e-31
ZEB2	2.59528e-07	0.414294	0.416	0.172	0.00640696
ACAP1	3.31504e-18	0.413244	0.871	0.419	8.18384e-14
RGS2	1.65278e-07	0.412631	0.321	0.075	0.00408021
SYF2	7.52962e-17	0.412382	0.741	0.323	1.85884e-12
TFPI	3.23945e-10	0.412193	0.532	0.194	7.99723e-06
CDC26	7.6724e-11	0.411757	0.4	0.065	1.89408e-06
ODF2L	3.78544e-11	0.411034	0.64	0.29	9.34511e-07
PTPRD	1.19163e-08	0.409864	0.376	0.108	0.000294178
EEF2	2.59056e-15	0.409305	1	0.699	6.39532e-11
MOGS	1.61218e-09	0.408979	0.443	0.172	3.97999e-05
TRA2A	2.30583e-21	0.408965	0.807	0.366	5.69241e-17
CHMP1B	8.28907e-15	0.408789	0.578	0.161	2.04632e-10
FOSB	1.40952e-07	0.404445	0.447	0.161	0.00347967
HIST2H2AC	2.61614e-10	0.403295	0.338	0.022	6.45846e-06
RPS12	2.99511e-19	0.403062	1	0.86	7.39403e-15
C11orf21	5.42802e-12	0.400755	0.529	0.161	1.34002e-07
P2RX1	6.21372e-09	0.399989	0.461	0.183	0.000153398
NUB1	7.85371e-09	0.396951	0.605	0.323	0.000193885
RPLP0	3.98537e-15	0.394755	1	0.817	9.83867e-11
AC090559.1	6.78914e-10	0.394434	0.348	0.043	1.67604e-05
RPL41P2	6.62739e-11	0.394072	0.332	0	1.6361e-06
DYNC1I2	1.81643e-13	0.393796	0.682	0.312	4.48422e-09
SNHG7	9.89165e-20	0.393278	0.925	0.462	2.44195e-15
ADAT2	8.53559e-10	0.39218	0.429	0.129	2.10718e-05
FAU	1.18146e-18	0.391267	1	0.71	2.91667e-14
HIST1H1D	4.52046e-17	0.389578	0.571	0.075	1.11596e-12
KLF3-AS1	5.87439e-10	0.388927	0.341	0.022	1.45021e-05
CDK5RAP3	8.91071e-23	0.388526	0.849	0.333	2.19979e-18
ACCS	1.76661e-09	0.387706	0.347	0.054	4.36124e-05
EIF2D	1.8932e-08	0.387264	0.43	0.172	0.000467375
MZT2A	1.6004e-10	0.386982	0.642	0.28	3.9509e-06
ERCC1	5.28738e-09	0.384912	0.428	0.161	0.00013053
CNOT2	7.4529e-09	0.384728	0.506	0.247	0.00018399
PIEZO1	5.24002e-09	0.382897	0.559	0.269	0.00012936
RPL13A	4.9023e-23	0.381841	1	0.903	1.21023e-18
GPSM2	5.51895e-12	0.381828	0.495	0.151	1.36246e-07
CCDC18-AS1	3.50095e-19	0.381205	0.788	0.247	8.64281e-15
GBP4	1.56002e-14	0.379973	0.773	0.333	3.85121e-10
RPL13	9.48329e-18	0.379485	1	0.849	2.34114e-13
LMO2	3.96002e-18	0.37824	0.799	0.333	9.77611e-14
U1	2.96185e-09	0.377243	0.31	0.022	7.31191e-05
PHF14	3.69013e-10	0.376763	0.67	0.312	9.10983e-06
WBP1	6.94205e-09	0.37413	0.402	0.118	0.000171378
SEC63	4.62071e-08	0.373655	0.731	0.409	0.00114071
TSPAN32	1.05029e-11	0.373405	0.534	0.183	2.59284e-07
SND1	5.2336e-09	0.373329	0.634	0.323	0.000129202
C11orf1	6.10318e-08	0.373074	0.382	0.129	0.00150669
NPHP3-ACAD11	1.85104e-10	0.37298	0.505	0.172	4.56967e-06
REC8	8.98165e-09	0.372815	0.456	0.194	0.00022173
ACAD11	2.38885e-10	0.371691	0.35	0.022	5.89735e-06
AKR1C3	1.19693e-07	0.371569	0.473	0.183	0.00295486
CLUHP3	4.44718e-09	0.370945	0.317	0.032	0.000109788
FAM153CP	2.87616e-09	0.370305	0.493	0.204	7.10037e-05
ALCAM	6.91613e-07	0.37007	0.407	0.183	0.0170739
KDELR1	3.02908e-09	0.370033	0.546	0.269	7.47789e-05
MAN2C1	5.75037e-09	0.3694	0.445	0.161	0.000141959
SLC40A1	5.30924e-07	0.369367	0.364	0.14	0.0131069
SNHG16	4.69187e-09	0.36914	0.546	0.28	0.000115828
RAP1B	4.88816e-13	0.367908	0.859	0.462	1.20674e-08
SUGT1	8.22736e-10	0.366842	0.605	0.301	2.03109e-05
SNHG25	3.97158e-08	0.366574	0.279	0.022	0.000980465
MYCT1	5.84193e-08	0.36649	0.338	0.086	0.0014422
TSIX	6.17571e-10	0.365984	0.306	0	1.5246e-05
ADA	7.24392e-08	0.365809	0.57	0.344	0.00178831
AL591846.1	1.21383e-10	0.365564	0.325	0	2.99658e-06
IGBP1	2.32405e-09	0.365506	0.526	0.215	5.73739e-05
CTBP2	1.48981e-10	0.365324	0.605	0.29	3.67791e-06
HPS4	1.90578e-09	0.364616	0.435	0.14	4.70481e-05
HSD17B11	7.82978e-18	0.364398	0.646	0.204	1.93294e-13
PLAC8	3.249e-19	0.364068	0.97	0.473	8.0208e-15
XBP1	4.34074e-11	0.363686	0.79	0.312	1.0716e-06
AC018521.1	1.99204e-22	0.363593	0.84	0.333	4.91775e-18
ZNF276	2.16138e-08	0.363566	0.461	0.172	0.000533579
KHDRBS1	1.80371e-09	0.362157	0.942	0.495	4.45281e-05
TK2	1.39655e-09	0.361691	0.424	0.118	3.44766e-05
DDX1	6.09864e-09	0.361247	0.787	0.409	0.000150557
TCAF1	4.47669e-08	0.360945	0.338	0.075	0.00110516
MRPS18B	2.82082e-08	0.360524	0.479	0.226	0.000696377
NPHP3	1.50783e-08	0.360184	0.434	0.14	0.000372237
AP001324.1	2.03812e-08	0.359734	0.585	0.301	0.000503151
CASC15	2.84603e-09	0.35948	0.326	0.032	7.02599e-05
Z84488.2	2.33529e-10	0.357917	0.622	0.301	5.76512e-06
HTR1F	8.45383e-09	0.357889	0.512	0.247	0.0002087
PRDX2	1.15979e-07	0.357523	0.441	0.215	0.00286317
WDR70	4.43592e-06	0.357448	0.444	0.258	0.10951
ABCB1	1.88181e-07	0.356554	0.413	0.151	0.00464562
RPN2	2.31841e-15	0.35588	0.882	0.452	5.72347e-11
GABPB1-AS1	7.27136e-17	0.355512	0.788	0.301	1.79508e-12
EXOC1	9.66671e-12	0.354393	0.644	0.29	2.38642e-07
ARL6IP4	1.67803e-09	0.353149	0.863	0.441	4.14256e-05
HSBP1	1.0649e-10	0.352922	0.704	0.344	2.62893e-06
IQCJ-SCHIP1	3.05444e-07	0.35157	0.375	0.14	0.00754049
HHEX	4.68386e-09	0.351516	0.665	0.355	0.000115631
ZSCAN30	3.76705e-07	0.351515	0.321	0.086	0.00929971
KIT	2.0965e-06	0.351287	0.521	0.323	0.0517564
NR4A1	1.00698e-07	0.350975	0.242	0	0.00248594
TLE4	3.00981e-07	0.348668	0.401	0.161	0.00743033
ELMO1	4.31319e-11	0.34828	0.618	0.29	1.0648e-06
SLC12A7	4.1357e-08	0.346554	0.463	0.204	0.00102098
ADA2	1.26548e-07	0.34645	0.358	0.097	0.00312409
PTPRCAP	8.60138e-14	0.346372	0.75	0.355	2.12342e-09
REXO4	3.45422e-07	0.346129	0.435	0.204	0.00852743
ADGRG1	2.14292e-19	0.346014	0.745	0.269	5.29023e-15
PTGER4	6.46409e-06	0.345629	0.382	0.183	0.159579
H3F3B	1.06563e-10	0.345561	0.998	0.667	2.63071e-06
LYL1	2.83637e-09	0.345497	0.668	0.333	7.00214e-05
UCKL1	2.63736e-08	0.345406	0.452	0.194	0.000651086
PBX1	4.64861e-06	0.345193	0.305	0.108	0.11476
RBM23	8.4893e-08	0.344797	0.426	0.194	0.00209575
CIRBP	2.15586e-19	0.344486	0.932	0.452	5.32217e-15
DNAJC4	6.82849e-08	0.344092	0.354	0.108	0.00168575
COMMD6	9.16262e-17	0.342805	0.948	0.516	2.26198e-12
CAT	7.30498e-13	0.34154	0.745	0.355	1.80338e-08
RTCB	3.31697e-08	0.341339	0.551	0.29	0.00081886
KPNA5	7.20044e-07	0.341301	0.349	0.129	0.0177757
CASP4	4.92385e-12	0.34101	0.626	0.28	1.21555e-07
SDCCAG8	3.70595e-09	0.340858	0.593	0.301	9.14888e-05
AC008038.1	3.07989e-09	0.340335	0.659	0.376	7.60332e-05
SCHIP1	1.12114e-07	0.340312	0.403	0.151	0.00276775
DYNLRB1	6.012e-14	0.340269	0.651	0.269	1.48418e-09
CMBL	3.29836e-07	0.34018	0.384	0.151	0.00814267
CEP290	2.69234e-07	0.339914	0.539	0.258	0.00664659
RBM14	8.87794e-07	0.3392	0.396	0.194	0.021917
LOX	1.11715e-07	0.337987	0.266	0.022	0.0027579
LAPTM4B	8.42266e-13	0.337849	0.958	0.43	2.0793e-08
PECAM1	5.20549e-11	0.337538	0.74	0.355	1.28508e-06
EIF1	1.21568e-11	0.336291	1	0.634	3.00115e-07
PYCARD	4.52658e-10	0.335751	0.631	0.258	1.11748e-05
CLEC11A	6.83485e-07	0.335465	0.243	0.022	0.0168732
NAALADL1	9.36232e-08	0.335261	0.302	0.054	0.00231128
RASGRP2	1.65151e-14	0.334996	0.664	0.269	4.07709e-10
SYT1	2.60115e-06	0.334869	0.263	0.054	0.0642145
PRKCSH	6.15898e-09	0.334768	0.539	0.269	0.000152047
TCF7L2	3.50167e-07	0.334529	0.333	0.097	0.00864456
SYTL1	3.62628e-10	0.334352	0.504	0.183	8.95219e-06
MRPS33	1.62309e-06	0.333401	0.488	0.269	0.0400693
OBSL1	3.70118e-08	0.333209	0.415	0.151	0.000913711
RPL7AP6	6.92844e-09	0.333051	0.427	0.14	0.000171042
LGALS3BP	5.31366e-07	0.331936	0.303	0.075	0.0131178
ING4	1.38272e-11	0.331599	0.518	0.129	3.41353e-07
MECOM	1.01262e-06	0.331412	0.433	0.194	0.0249985
CORO1A	2.38528e-13	0.331244	0.797	0.387	5.88854e-09
AC007969.1	7.2667e-06	0.330346	0.336	0.14	0.179393
CCDC175	1.17288e-06	0.329887	0.248	0.032	0.028955
SLC17A9	5.1049e-07	0.329765	0.438	0.215	0.0126025
CKAP2	1.83127e-07	0.329617	0.569	0.29	0.00452086
VGLL4	1.06349e-06	0.329032	0.412	0.215	0.0262543
YBX3	8.86501e-15	0.328174	0.905	0.441	2.1885e-10
FRMD4B	1.18023e-07	0.32783	0.395	0.14	0.00291362
CPXM1	3.03664e-11	0.327413	0.568	0.258	7.49656e-07
LINC01268	5.31086e-07	0.326951	0.271	0.043	0.0131109
SARNP	4.13211e-05	0.325902	0.48	0.312	1
EEF1D	6.29012e-18	0.325901	0.989	0.548	1.55284e-13
WDR54	1.57145e-06	0.325855	0.35	0.14	0.0387943
POLR3GL	1.13979e-10	0.324902	0.562	0.237	2.8138e-06
BDH2	4.4809e-07	0.324113	0.415	0.183	0.011062
RPS27A	3.96688e-19	0.323604	1	0.871	9.79302e-15
ZNF496	3.87994e-06	0.323242	0.339	0.129	0.0957841
CD200	1.59106e-05	0.323209	0.396	0.204	0.392784
AC116366.3	1.38309e-11	0.323169	0.626	0.323	3.41443e-07
CRYGD	7.23815e-07	0.322945	0.31	0.086	0.0178688
TRAP1	8.89405e-06	0.322862	0.351	0.172	0.219567
FIRRE	1.03917e-06	0.322728	0.299	0.075	0.025654
TNK2	5.93889e-07	0.322194	0.377	0.14	0.0146613
ID1	0.0447639	0.321642	0.141	0.075	1
RIMKLB	8.41813e-12	0.319925	0.557	0.247	2.07818e-07
PPP2R1A	7.80388e-07	0.319807	0.517	0.28	0.0192655
PHB2	2.33705e-10	0.319524	0.731	0.376	5.76948e-06
RPL8	1.79791e-15	0.319281	1	0.828	4.43851e-11
SH2B1	2.08666e-07	0.318696	0.311	0.065	0.00515134
RXRB	3.28315e-07	0.318095	0.375	0.14	0.00810511
RTCA-AS1	2.43963e-07	0.317829	0.257	0.022	0.00602271
CALCOCO2	1.3276e-12	0.317723	0.727	0.366	3.27746e-08
KIAA0319L	9.0378e-06	0.316089	0.375	0.194	0.223116
RPL26P19	1.01519e-06	0.316045	0.325	0.108	0.025062
QTRT1	1.34875e-08	0.315624	0.559	0.29	0.000332965
MYADM	2.03139e-06	0.314904	0.412	0.194	0.0501488
PCBD1	3.28191e-07	0.314608	0.515	0.28	0.00810204
TEC	8.31873e-07	0.314315	0.51	0.269	0.0205365
ACSS1	1.54841e-08	0.313691	0.394	0.108	0.000382255
METAP2	3.07186e-14	0.313631	0.814	0.376	7.58349e-10
KIAA1143	1.03702e-06	0.313394	0.43	0.226	0.0256009
DAD1	1.20923e-08	0.313373	0.56	0.269	0.000298524
SLC25A29	1.49658e-07	0.313358	0.329	0.086	0.00369462
LIMS1	2.71789e-09	0.312993	0.898	0.452	6.70966e-05
RNF8	2.15399e-05	0.312717	0.439	0.237	0.531756
VPS51	1.46437e-14	0.312217	0.681	0.269	3.61509e-10
TRAPPC6A	1.149e-08	0.311695	0.588	0.333	0.000283654
AL355075.4	3.89153e-06	0.311509	0.257	0.054	0.0960702
SAFB2	3.54088e-07	0.310531	0.669	0.376	0.00874138
CHID1	6.79138e-08	0.310344	0.465	0.194	0.00167659
GSE1	5.68384e-07	0.310086	0.499	0.269	0.0140317
TPTEP1	2.89647e-05	0.309983	0.367	0.194	0.715052
NSMCE1	1.98968e-10	0.309966	0.597	0.29	4.91192e-06
AC005670.3	2.2417e-07	0.308545	0.388	0.14	0.00553409
ZNF326	1.59207e-07	0.308481	0.615	0.355	0.00393034
MYL6B	8.94769e-07	0.307653	0.448	0.247	0.0220892
TPT1P9	1.22666e-07	0.307224	0.353	0.086	0.00302825
SMIM26	2.61497e-07	0.307049	0.653	0.376	0.00645558
CFLAR	6.3687e-16	0.306995	0.75	0.333	1.57224e-11
SNRNP70	1.0732e-14	0.306592	0.943	0.505	2.64941e-10
LPCAT4	1.87108e-06	0.305927	0.324	0.108	0.0461913
FAM8A1	3.89165e-06	0.305638	0.277	0.075	0.0960731
ASPH	2.47122e-05	0.305304	0.36	0.194	0.610071
RPS13	2.05593e-15	0.305298	1	0.796	5.07547e-11
EPB41L4A-AS1	2.7448e-18	0.305112	0.687	0.215	6.77609e-14
TCEANC2	6.27351e-06	0.304917	0.306	0.108	0.154874
ADGRE2	1.32578e-06	0.304312	0.321	0.097	0.0327295
RPL5P34	6.72023e-06	0.30365	0.318	0.129	0.165902
NSA2	1.40149e-12	0.303389	0.742	0.355	3.45985e-08
PARN	4.20753e-08	0.303368	0.498	0.204	0.00103871
PSMB4	1.1129e-07	0.303274	0.768	0.43	0.00274742
ADCY3	3.1609e-06	0.30311	0.369	0.183	0.0780332
AL590867.2	1.29507e-06	0.30307	0.472	0.247	0.0319714
AL353622.1	9.95753e-08	0.302564	0.28	0.032	0.00245822
ZNF521	6.4108e-06	0.302265	0.33	0.118	0.158263
PFDN4	3.23709e-06	0.302072	0.467	0.247	0.079914
BABAM1	7.67009e-07	0.30201	0.469	0.226	0.0189352
DDIT4	1.11623e-10	0.301848	0.451	0.129	2.75564e-06
CYTL1	4.49852e-10	0.300917	0.814	0.366	1.11055e-05
TOMM7	3.5418e-20	0.300807	0.99	0.624	8.74365e-16
FRG1	8.57292e-06	0.300638	0.489	0.28	0.21164
DIPK1B	3.39591e-08	0.300442	0.602	0.355	0.000838348
CSRP1	1.4455e-05	0.300303	0.427	0.258	0.35685
CUEDC2	3.3539e-06	0.30002	0.436	0.258	0.0827976
SRSF6	7.24355e-14	0.299749	0.706	0.312	1.78821e-09
UBE2J1	1.07717e-07	0.299462	0.563	0.312	0.00265921
C12orf57	4.55911e-15	0.299385	0.797	0.344	1.12551e-10
AL732406.1	1.10495e-06	0.299214	0.276	0.054	0.0272779
ABRAXAS1	3.80458e-06	0.298727	0.389	0.194	0.0939236
WDR49	6.36799e-08	0.298621	0.248	0	0.00157207
NDUFC1	1.00969e-07	0.298595	0.67	0.333	0.00249262
TBCA	1.30289e-13	0.298474	0.708	0.312	3.21644e-09
TOX	2.1412e-07	0.297983	0.331	0.086	0.00528597
NDUFA5	1.88506e-07	0.295797	0.647	0.344	0.00465364
RPS3AP6	6.36438e-07	0.295537	0.386	0.151	0.0157118
GNAS	3.69733e-15	0.295515	0.991	0.559	9.1276e-11
FAM117A	4.30591e-15	0.29423	0.618	0.194	1.063e-10
RPS7P1	2.0699e-05	0.294173	0.319	0.151	0.510996
MAPKAPK5-AS1	6.6442e-06	0.293736	0.359	0.151	0.164025
LXN	1.13153e-05	0.29294	0.328	0.129	0.279341
SOCS2-AS1	5.48414e-05	0.292375	0.326	0.151	1
BIVM	1.53636e-10	0.292134	0.543	0.226	3.79281e-06
MBD4	1.68176e-05	0.292132	0.422	0.226	0.415176
PURB	2.54254e-05	0.291873	0.448	0.269	0.627678
ALDH16A1	8.65178e-06	0.291342	0.385	0.204	0.213587
UXT	1.95474e-11	0.289992	0.802	0.398	4.82568e-07
ANKRD36C	1.11627e-11	0.289469	0.88	0.473	2.75575e-07
C5orf56	1.21145e-05	0.289233	0.294	0.097	0.299071
XPNPEP1	2.42166e-05	0.287553	0.347	0.172	0.597836
TNRC6C-AS1	4.07507e-08	0.287399	0.335	0.065	0.00100601
CD27-AS1	6.21163e-07	0.286893	0.271	0.043	0.0153346
PNISR	3.89031e-14	0.28689	0.995	0.645	9.60402e-10
NHSL2	4.2234e-06	0.286058	0.348	0.151	0.104263
DAPK1	2.74353e-07	0.285977	0.509	0.29	0.00677295
PROM1	2.6563e-11	0.285928	0.605	0.29	6.5576e-07
LILRB2	3.7863e-06	0.285923	0.256	0.054	0.0934724
PLIN3	5.07036e-08	0.285867	0.554	0.269	0.00125172
LRRC70	2.02862e-05	0.285729	0.379	0.194	0.500807
LRRC41	5.6884e-06	0.285452	0.291	0.097	0.14043
EBPL	8.98595e-14	0.28529	0.891	0.419	2.21836e-09
RSBN1	4.6402e-06	0.284916	0.482	0.28	0.114553
MT-RNR1	8.31592e-12	0.28488	0.971	0.538	2.05295e-07
MAP4K2	4.34776e-08	0.284863	0.517	0.237	0.00107333
YY1AP1	6.69792e-07	0.284133	0.37	0.14	0.0165352
PRR13	1.96301e-09	0.283028	0.735	0.366	4.84607e-05
CREB3L4	7.21874e-07	0.282909	0.31	0.075	0.0178209
ARMC8	9.97956e-05	0.282743	0.297	0.14	1
CARD19	1.27952e-07	0.281961	0.666	0.387	0.00315874
TTLL3	1.35048e-06	0.281789	0.301	0.065	0.0333393
UBA7	1.32021e-11	0.281562	0.48	0.118	3.25921e-07
VEZF1	8.77189e-06	0.280966	0.549	0.355	0.216552
AC091959.3	0.000109067	0.28085	0.428	0.269	1
AMT	1.26559e-06	0.280267	0.298	0.075	0.0312437
POLR3D	0.000138741	0.280064	0.357	0.204	1
AC008763.2	2.04453e-06	0.280009	0.498	0.29	0.0504733
HIST1H2BN	8.78446e-06	0.279656	0.275	0.075	0.216862
ATF6B	0.000154537	0.279478	0.333	0.183	1
HCG11	2.02018e-05	0.279027	0.327	0.14	0.498721
AL136454.1	1.34391e-05	0.278751	0.296	0.097	0.331771
AASDH	1.0822e-06	0.278656	0.329	0.108	0.0267164
PDE6G	1.15401e-05	0.27798	0.288	0.097	0.28489
REXO5	2.519e-05	0.27768	0.263	0.086	0.621866
HCST	9.83549e-06	0.277306	0.362	0.151	0.242809
ME3	0.000141119	0.277132	0.321	0.183	1
C1RL	1.89521e-07	0.276776	0.313	0.054	0.00467872
LAPTM4A	6.02999e-10	0.276728	0.82	0.387	1.48862e-05
FNDC3A	9.72512e-07	0.275465	0.446	0.237	0.0240084
ABHD14B	3.51574e-08	0.27534	0.374	0.086	0.000867931
AL450998.2	2.0823e-05	0.27527	0.295	0.108	0.514056
PIH1D1	3.54833e-06	0.27509	0.512	0.301	0.0875975
GFI1B	5.12345e-06	0.274507	0.285	0.075	0.126483
DPYD	1.69766e-05	0.273983	0.341	0.14	0.419101
BEX2	4.11147e-11	0.272758	0.743	0.355	1.015e-06
CLEC9A	1.47602e-05	0.27251	0.362	0.161	0.364386
RAB4A	9.85875e-05	0.272415	0.415	0.247	1
RBBP6	5.44457e-09	0.272131	0.609	0.28	0.00013441
TIE1	0.000205325	0.271992	0.33	0.194	1
NSRP1	0.00165442	0.271672	0.356	0.237	1
VDAC2	2.7009e-09	0.271671	0.755	0.355	6.6677e-05
RBM5	4.93613e-16	0.271582	0.854	0.43	1.21858e-11
SERPINB6	1.17986e-09	0.271512	0.786	0.387	2.91272e-05
DALRD3	3.26884e-05	0.271338	0.259	0.086	0.806977
HIST1H2BC	2.72504e-06	0.271056	0.232	0.022	0.067273
TFDP2	8.78283e-15	0.271021	0.879	0.441	2.16822e-10
TTC28-AS1	5.28845e-05	0.270934	0.301	0.129	1
PCYOX1L	9.07105e-05	0.270921	0.293	0.129	1
C1orf131	0.000445261	0.270593	0.282	0.14	1
MRPL16	1.60614e-09	0.269322	0.755	0.387	3.96509e-05
TCTEX1D1	0.000136709	0.268652	0.297	0.14	1
ILF3-DT	1.04349e-08	0.268503	0.526	0.204	0.000257606
RGL4	2.11619e-06	0.268471	0.352	0.129	0.0522424
RPS7	6.71165e-12	0.268299	1	0.763	1.65691e-07
NUDT1	0.000533496	0.268072	0.427	0.28	1
MYLIP	3.87301e-06	0.267704	0.286	0.075	0.095613
NISCH	6.57172e-06	0.267466	0.28	0.075	0.162236
CARD16	1.08942e-05	0.267098	0.369	0.161	0.268945
MEF2C	6.9112e-12	0.266951	0.761	0.387	1.70617e-07
EIF3M	1.32894e-08	0.266948	0.854	0.452	0.000328075
FAM216A	1.07148e-05	0.266857	0.444	0.215	0.264516
SNX3	2.43904e-08	0.26621	0.807	0.419	0.000602126
ATXN10	1.02462e-06	0.26601	0.579	0.301	0.0252947
ERMP1	9.29626e-05	0.265753	0.313	0.151	1
HNRNPH3	3.17613e-10	0.265656	0.937	0.495	7.8409e-06
MMRN1	2.95543e-06	0.265406	0.542	0.312	0.0729607
ARPC3	1.99233e-14	0.2653	0.977	0.495	4.91845e-10
CCDC14	3.48465e-08	0.264997	0.561	0.28	0.000860255
TAF1D	6.45052e-13	0.264925	0.879	0.462	1.59244e-08
ABHD17B	0.000821861	0.264771	0.341	0.215	1
CNPY3	3.37902e-11	0.264682	0.625	0.258	8.3418e-07
TAF11	1.10971e-06	0.264632	0.443	0.247	0.0273954
AASS	0.000122157	0.26456	0.258	0.097	1
SENP3-EIF4A1	5.07095e-09	0.263709	0.984	0.559	0.000125186
EFCAB14	1.1324e-05	0.263336	0.536	0.333	0.279555
CHMP5	6.90428e-06	0.263046	0.456	0.258	0.170446
COMT	1.2057e-08	0.262879	0.756	0.376	0.00029765
NUCB2	4.45026e-13	0.262738	0.942	0.505	1.09863e-08
PHF11	4.36121e-06	0.262479	0.448	0.247	0.107665
SLA	3.26418e-12	0.261938	0.633	0.28	8.05829e-08
HAUS4	5.18315e-05	0.261832	0.363	0.194	1
RNF167	1.33709e-05	0.26158	0.367	0.183	0.330088
CMAHP	3.41348e-05	0.261501	0.265	0.086	0.842685
MRPL10	1.31814e-05	0.261436	0.353	0.161	0.325409
PPP1R10	7.3195e-05	0.26112	0.386	0.183	1
PSMG4	0.000195425	0.261029	0.35	0.194	1
DACH1	0.000209466	0.26088	0.239	0.086	1
WDFY4	0.000140185	0.260624	0.312	0.161	1
LY75	2.43774e-05	0.260512	0.441	0.237	0.601804
DPH5	0.000107868	0.260509	0.317	0.151	1
CHMP2A	1.23362e-06	0.260239	0.509	0.29	0.0304543
TBC1D10C	2.75083e-08	0.259414	0.466	0.161	0.000679097
RPL13AP5	2.70112e-09	0.259378	0.499	0.194	6.66825e-05
CYTH4	5.28535e-06	0.259322	0.338	0.108	0.130479
EIF2S3	1.9252e-15	0.259293	0.884	0.462	4.75274e-11
MTIF2	0.000402871	0.259156	0.421	0.258	1
AC002454.1	1.19742e-05	0.258988	0.217	0.032	0.295606
AHSA2P	8.96605e-13	0.258833	0.709	0.323	2.21345e-08
SYNGR1	7.72762e-08	0.258665	0.686	0.376	0.00190772
EAPP	1.76513e-07	0.258088	0.475	0.226	0.00435757
LINC02767	0.000126908	0.258055	0.208	0.054	1
AC104452.1	4.73182e-06	0.258036	0.35	0.14	0.116815
FGFR1OP	3.34276e-05	0.257914	0.279	0.108	0.825228
FAM32A	2.37123e-07	0.257774	0.593	0.323	0.00585387
AC026362.1	4.07985e-07	0.257714	0.856	0.462	0.0100719
GLUL	8.90023e-10	0.25711	0.622	0.333	2.1972e-05
AC000093.1	0.00100377	0.256711	0.235	0.108	1
GP1BB	0.000360879	0.256618	0.218	0.075	1
CRTAP	0.000412171	0.256075	0.455	0.333	1
MMP28	7.29091e-06	0.25566	0.262	0.065	0.179991
C1RL-AS1	5.74532e-05	0.255483	0.258	0.086	1
NLE1	7.82136e-05	0.255447	0.286	0.108	1
HDAC8	0.000317653	0.255295	0.282	0.14	1
AC012360.3	8.14273e-06	0.25503	0.2	0.011	0.20102
MGMT	1.97071e-05	0.254996	0.48	0.29	0.486508
MYO5C	0.000324738	0.254596	0.282	0.14	1
NEK3	9.4609e-05	0.254234	0.262	0.097	1
C19orf38	7.61532e-05	0.254106	0.345	0.172	1
COX7A2L	1.40602e-07	0.254026	0.649	0.366	0.00347104
RPPH1	4.25592e-05	0.254017	0.225	0.054	1
ARHGEF17	8.20216e-06	0.25393	0.222	0.032	0.202487
WDR60	9.90204e-05	0.253852	0.434	0.226	1
MAP3K8	0.000338158	0.253502	0.273	0.129	1
BLMH	1.02374e-05	0.253057	0.464	0.269	0.252731
HTRA2	1.67509e-05	0.252764	0.437	0.269	0.413529
STAG3L2	5.18668e-06	0.252729	0.376	0.161	0.128043
LRRC75A	2.04199e-05	0.252704	0.409	0.226	0.504106
DUSP2	0.0189961	0.252655	0.217	0.14	1
NPM2	1.40371e-05	0.252405	0.246	0.054	0.346533
DENND3	7.23898e-06	0.252259	0.224	0.032	0.178709
ORAI3	1.11125e-05	0.252138	0.33	0.129	0.274334
LY75-CD302	0.000178366	0.251747	0.472	0.323	1
KCNK17	3.43017e-06	0.251742	0.221	0.022	0.0846805
PABPC1L	3.23953e-06	0.251255	0.265	0.054	0.0799744
SLC23A1	9.88765e-07	0.2512	0.211	0	0.0244096
ATP5MC2	6.99298e-12	0.251084	0.992	0.505	1.72636e-07
JAKMIP2	0.000756751	0.250998	0.283	0.14	1
ZC3H6	4.29956e-05	0.250745	0.241	0.065	1
RNPC3	3.99864e-08	0.25064	0.616	0.312	0.000987145
NOB1	4.44228e-05	0.250159	0.491	0.29	1

## Sheet: TableS8
Table. S8 Up-regulated genes of HSCs in mPB naïve compared with mPB stimulated
Gene	p_val	avg_logFC	pct.1	pct.2	p_val_adj
JUN	2.09938e-43	2.88113	0.966	0.098	5.18275e-39
HSPA5	1.58012e-43	2.36833	1	0.913	3.90085e-39
JUND	2.64043e-41	2.25191	0.95	0.228	6.51843e-37
HES1	4.38261e-27	2.09202	0.724	0.022	1.08194e-22
H1FX	6.21231e-37	2.04696	0.927	0.348	1.53363e-32
HIST1H1C	1.19667e-33	2.03941	0.877	0.185	2.95421e-29
HIST1H2AC	4.35349e-33	2.00151	0.847	0.087	1.07475e-28
HIST1H2BG	7.24492e-28	1.7132	0.782	0.12	1.78855e-23
CCNL1	4.5238e-39	1.69415	0.954	0.587	1.11679e-34
MAFF	1.18105e-31	1.67432	0.801	0.033	2.91566e-27
FOS	5.34084e-25	1.66546	0.812	0.207	1.31849e-20
FOSB	6.98507e-22	1.66519	0.663	0.054	1.7244e-17
PNRC1	6.36741e-34	1.63411	0.881	0.217	1.57192e-29
DDIT3	1.1941e-29	1.63084	0.831	0.228	2.94788e-25
MALAT1	9.49918e-43	1.6012	1	1	2.34506e-38
ID3	3.99427e-27	1.56992	0.72	0.011	9.86065e-23
KLF6	2.37274e-24	1.5292	0.82	0.37	5.85758e-20
AL138963.4	1.55066e-29	1.5228	0.808	0.141	3.82811e-25
NEAT1	5.40915e-35	1.48112	0.985	0.783	1.33536e-30
SAT1	3.24716e-26	1.42823	0.87	0.511	8.01626e-22
VIM	1.34008e-30	1.42585	0.981	0.924	3.30825e-26
ATF3	1.05222e-23	1.35644	0.686	0.043	2.59761e-19
NOP53	1.52614e-33	1.35594	0.935	0.761	3.76758e-29
HIST1H2BC	8.05435e-20	1.31234	0.582	0.011	1.98838e-15
REL	5.93508e-26	1.30643	0.835	0.413	1.46519e-21
KLF2	1.6286e-14	1.27097	0.483	0.033	4.02052e-10
NFKBIA	1.12764e-20	1.2642	0.854	0.663	2.7838e-16
SFPQ	1.59857e-36	1.26302	0.966	0.913	3.94638e-32
JMJD1C	9.69306e-24	1.22431	0.854	0.554	2.39293e-19
CXCL8	2.60023e-07	1.20994	0.257	0.011	0.00641918
PPP1R15A	4.00761e-19	1.20251	0.755	0.38	9.89358e-15
ZFAS1	3.83494e-34	1.1917	0.969	0.902	9.46732e-30
CLK1	5.81192e-27	1.18826	0.851	0.391	1.43479e-22
ANKRD28	7.71001e-25	1.18604	0.877	0.641	1.90337e-20
AJ009632.2	1.67521e-24	1.17762	0.893	0.62	4.13559e-20
TSC22D3	2.64326e-19	1.177	0.644	0.12	6.52542e-15
MYADM	1.33913e-10	1.15667	0.571	0.304	3.30592e-06
YPEL5	9.33567e-19	1.14863	0.724	0.304	2.3047e-14
SPTBN1	9.99297e-21	1.14091	0.851	0.685	2.46696e-16
HSP90B1	9.52881e-19	1.12726	0.992	1	2.35238e-14
H3F3B	3.1497e-32	1.11792	0.992	0.989	7.77566e-28
CHD1	9.9091e-21	1.11702	0.847	0.598	2.44626e-16
KMT2A	1.69802e-22	1.09975	0.881	0.739	4.19191e-18
RPL13P12	1.25584e-22	1.09689	0.866	0.793	3.1003e-18
PBXIP1	4.59724e-16	1.09346	0.655	0.239	1.13492e-11
TSPYL2	1.98057e-19	1.08715	0.636	0.109	4.88943e-15
RBM39	7.6531e-33	1.06435	0.966	0.913	1.88932e-28
LINC01578	4.98126e-24	1.05411	0.793	0.293	1.22972e-19
GAS5	5.73897e-31	1.03501	0.973	0.967	1.41678e-26
AHNAK	7.57645e-18	1.02828	0.701	0.272	1.8704e-13
H1F0	4.23709e-11	1.02626	0.82	0.837	1.04601e-06
KDM5B	1.26082e-16	1.02006	0.667	0.217	3.11258e-12
IRF1	2.46691e-12	1.01481	0.632	0.337	6.09005e-08
PNISR	4.09312e-29	1.00939	0.981	0.967	1.01047e-24
NKTR	1.40749e-22	0.999002	0.916	0.815	3.47467e-18
TIPARP	1.03412e-10	0.990479	0.559	0.261	2.55293e-06
YTHDC1	1.07537e-22	0.989035	0.893	0.75	2.65478e-18
TAF1D	3.37577e-21	0.984408	0.889	0.815	8.33377e-17
MCL1	1.00998e-12	0.982911	0.67	0.359	2.49333e-08
HERPUD1	4.36305e-10	0.981661	0.567	0.304	1.07711e-05
DDX3Y	1.0876e-14	0.979651	0.759	0.543	2.68495e-10
CHD2	4.07686e-16	0.975831	0.785	0.522	1.00646e-11
HIST2H2BE	9.65063e-15	0.975201	0.536	0.076	2.38245e-10
PER1	4.35272e-21	0.966973	0.648	0.065	1.07456e-16
RNASET2	6.66011e-17	0.9599	0.724	0.391	1.64418e-12
CYLD	2.03049e-17	0.959751	0.72	0.337	5.01268e-13
AC243919.1	6.95433e-22	0.95899	0.916	0.88	1.71681e-17
RSRC2	3.59434e-17	0.954876	0.843	0.75	8.87335e-13
TSC22D1	1.9545e-13	0.953612	0.778	0.674	4.82508e-09
SRSF5	7.32653e-33	0.951265	0.973	0.967	1.8087e-28
STK17B	3.9326e-18	0.940239	0.632	0.141	9.70841e-14
AC020916.1	3.51559e-12	0.937321	0.464	0.065	8.67895e-08
DDX17	8.2801e-20	0.933718	0.897	0.946	2.04411e-15
SBDS	4.68141e-16	0.927602	0.759	0.435	1.1557e-11
TPT1	1.48341e-37	0.927576	0.996	1	3.66209e-33
RPL39	1.29621e-12	0.925558	0.874	0.913	3.19994e-08
TCF4	1.76742e-13	0.917321	0.697	0.402	4.36324e-09
HLA-E	2.29179e-26	0.916551	0.943	0.978	5.65775e-22
MEG3	6.09573e-09	0.915171	0.464	0.163	0.000150485
BIRC3	5.21214e-12	0.914903	0.59	0.228	1.28672e-07
HIST1H2AE	4.05343e-14	0.913493	0.452	0.011	1.00067e-09
ID1	5.32084e-08	0.912898	0.494	0.239	0.00131356
UTRN	1.84768e-13	0.911999	0.739	0.511	4.56136e-09
NFKB2	5.60927e-15	0.911438	0.563	0.12	1.38476e-10
DUSP1	1.419e-13	0.909272	0.613	0.228	3.50309e-09
IDS	3.3548e-17	0.907022	0.847	0.641	8.28199e-13
SNHG7	2.87223e-18	0.905439	0.812	0.554	7.09068e-14
FAM117A	3.63766e-14	0.90494	0.674	0.37	8.98028e-10
BTG1	7.37143e-16	0.903676	0.663	0.272	1.81978e-11
ADGRE5	1.49073e-09	0.902259	0.479	0.163	3.68018e-05
HIST1H2BD	1.04032e-16	0.895795	0.525	0.022	2.56823e-12
ANKRD36	7.69905e-16	0.892918	0.762	0.446	1.90066e-11
HIF1A	1.62743e-15	0.891866	0.743	0.533	4.01764e-11
RB1CC1	9.45389e-14	0.885868	0.648	0.272	2.33388e-09
GOLGB1	6.7521e-12	0.884553	0.732	0.554	1.66689e-07
AFF4	4.32624e-15	0.883041	0.636	0.228	1.06802e-10
LRRC75A	7.17797e-17	0.877611	0.644	0.196	1.77203e-12
EPC1	2.65731e-15	0.873086	0.747	0.478	6.56011e-11
NCOA7	1.09556e-15	0.872372	0.789	0.63	2.70461e-11
MTURN	1.60931e-15	0.868664	0.728	0.435	3.9729e-11
SETD2	7.76188e-13	0.868515	0.705	0.457	1.91618e-08
TARBP1	8.62561e-17	0.866092	0.82	0.641	2.1294e-12
TNFAIP3	2.09607e-12	0.865314	0.437	0.033	5.17458e-08
ELF1	2.06313e-23	0.86389	0.92	0.924	5.09325e-19
ID2	5.22445e-09	0.86255	0.529	0.239	0.000128976
AC010733.2	3.05782e-16	0.859173	0.625	0.163	7.54885e-12
YBX3	1.82511e-18	0.855741	0.889	0.826	4.50565e-14
WSB1	1.88169e-16	0.855064	0.847	0.739	4.64533e-12
TRA2B	5.06893e-20	0.852535	0.923	0.935	1.25137e-15
UBC	2.12791e-22	0.852149	0.962	0.957	5.25317e-18
MAN1A1	3.45141e-14	0.84992	0.644	0.293	8.5205e-10
GBP4	5.90532e-13	0.849739	0.72	0.533	1.45785e-08
RAPGEF2	1.59289e-14	0.847621	0.778	0.533	3.93238e-10
ANKRD36C	9.08388e-14	0.840177	0.839	0.761	2.24254e-09
RGS1	2.40052e-11	0.833129	0.379	0.011	5.92616e-07
AHSA2P	2.90556e-14	0.83223	0.659	0.304	7.17295e-10
PHIP	1.89854e-11	0.825155	0.785	0.652	4.68693e-07
SELL	5.81271e-17	0.823052	0.862	0.761	1.43498e-12
FNBP4	1.63789e-13	0.822749	0.801	0.652	4.04346e-09
ADAM28	1.76037e-11	0.814977	0.628	0.337	4.34583e-07
CCDC18-AS1	6.75639e-13	0.811507	0.625	0.25	1.66795e-08
AC103591.3	3.44507e-14	0.811446	0.51	0.065	8.50485e-10
AKAP13	5.21433e-11	0.805318	0.69	0.511	1.28726e-06
GRASP	9.22672e-15	0.800941	0.487	0.033	2.2778e-10
PTPRC	3.19191e-22	0.798687	0.954	0.891	7.87988e-18
ARID4A	1.53425e-12	0.794546	0.682	0.402	3.7876e-08
SNHG6	2.49524e-20	0.79372	0.904	0.935	6.16001e-16
GOLGA8B	1.09808e-16	0.784471	0.851	0.663	2.71083e-12
GBP2	4.82192e-13	0.781519	0.559	0.174	1.19039e-08
DST	9.45387e-08	0.775257	0.621	0.446	0.00233388
MIAT	2.70097e-12	0.775086	0.437	0.033	6.66789e-08
SKIL	5.52996e-15	0.771946	0.464	0	1.36518e-10
ADGRG6	6.31651e-13	0.771241	0.605	0.217	1.55936e-08
AC027290.2	1.9429e-12	0.768699	0.487	0.087	4.79643e-08
RPS8	1.37552e-35	0.767761	1	1	3.39574e-31
PIK3R1	8.50287e-08	0.767669	0.632	0.489	0.0020991
HERC1	3.07724e-09	0.766282	0.64	0.402	7.59678e-05
KDM6B	1.9866e-13	0.763426	0.483	0.065	4.90433e-09
RANBP2	2.19783e-10	0.762585	0.747	0.641	5.42578e-06
CHD9	2.10083e-12	0.762551	0.785	0.63	5.18632e-08
FOXO3	6.8316e-11	0.76196	0.609	0.348	1.68652e-06
AC244197.3	1.66476e-11	0.757604	0.77	0.641	4.1098e-07
LMNA	0.0351597	0.75733	0.437	0.457	1
DYNC1H1	8.65854e-08	0.75703	0.678	0.554	0.00213753
DDIT4	4.70127e-11	0.75489	0.552	0.207	1.1606e-06
LRRFIP1	6.95084e-18	0.754413	0.923	0.913	1.71595e-13
BAZ2B	9.02243e-11	0.752951	0.64	0.348	2.22737e-06
SYF2	1.45612e-13	0.751402	0.789	0.587	3.59473e-09
PCDH9	9.38223e-10	0.751099	0.697	0.489	2.31619e-05
ITSN2	7.21349e-13	0.74943	0.82	0.696	1.78079e-08
SF3B1	4.87881e-15	0.744769	0.912	0.924	1.20443e-10
BRWD1	4.05194e-08	0.740801	0.567	0.359	0.0010003
ZBTB20	3.72442e-06	0.739303	0.556	0.37	0.0919447
AKAP9	2.07729e-11	0.73865	0.835	0.848	5.1282e-07
PRRC2C	1.63072e-17	0.733346	0.935	0.924	4.02576e-13
TPM4	2.88243e-13	0.729252	0.866	0.826	7.11586e-09
KIAA1109	7.48541e-11	0.728522	0.602	0.283	1.84792e-06
PSME4	8.16719e-10	0.72715	0.609	0.37	2.01624e-05
RUNX3	5.98283e-07	0.726556	0.594	0.467	0.0147698
ATF7IP2	1.17236e-10	0.724986	0.579	0.293	2.89421e-06
TAPT1	8.1785e-12	0.720961	0.563	0.217	2.01903e-07
RBM5	1.42369e-12	0.718949	0.797	0.652	3.51465e-08
PHF3	7.19176e-10	0.717776	0.736	0.674	1.77543e-05
KMT2E	4.1843e-11	0.716199	0.766	0.62	1.03298e-06
EEF2	3.27082e-26	0.715346	0.977	1	8.07468e-22
MYO18A	2.861e-09	0.715081	0.663	0.489	7.06294e-05
CREBRF	1.05046e-10	0.713248	0.544	0.196	2.59327e-06
OGA	1.07124e-10	0.713063	0.732	0.609	2.64457e-06
MED13L	4.83313e-10	0.711617	0.594	0.304	1.19315e-05
FNBP1	1.24637e-11	0.70805	0.77	0.717	3.07691e-07
EREG	8.21873e-06	0.707714	0.337	0.12	0.202896
INPP5D	1.29624e-07	0.705074	0.644	0.522	0.00320002
MACF1	1.32685e-10	0.702691	0.847	0.902	3.27561e-06
MT-RNR2	3.1622e-25	0.699199	1	1	7.80652e-21
BRD2	1.3176e-11	0.6989	0.751	0.62	3.25275e-07
RLF	8.29714e-11	0.696581	0.46	0.109	2.04831e-06
CSF3R	1.24597e-08	0.692943	0.559	0.315	0.000307592
SOX4	1.37039e-06	0.690157	0.747	0.783	0.0338308
LINC00342	8.04452e-09	0.689137	0.67	0.511	0.000198595
KAT6A	1.44926e-08	0.688338	0.625	0.467	0.00035778
TRA2A	2.55054e-11	0.684179	0.732	0.565	6.29652e-07
OGT	2.10032e-10	0.682218	0.69	0.478	5.18505e-06
RNF19A	4.77037e-10	0.681955	0.54	0.228	1.17766e-05
RPS29	1.85074e-27	0.681315	0.981	1	4.56892e-23
RAB37	8.15684e-12	0.681034	0.655	0.337	2.01368e-07
ZNF165	2.58108e-08	0.678033	0.33	0.043	0.00063719
NFKBIZ	7.75049e-09	0.677892	0.513	0.239	0.000191336
KDM2A	3.99046e-09	0.67611	0.659	0.489	9.85126e-05
FOSL2	4.22751e-10	0.67584	0.402	0.065	1.04365e-05
HES4	3.99493e-11	0.675725	0.36	0	9.86229e-07
CHD4	3.4415e-10	0.675638	0.854	0.913	8.49603e-06
ZBTB21	5.68542e-11	0.675535	0.464	0.109	1.40356e-06
PABPC1	1.21777e-26	0.67549	0.977	1	3.0063e-22
RGCC	4.35182e-06	0.674136	0.264	0.043	0.107433
CCDC171	1.05305e-07	0.671456	0.513	0.272	0.00259968
SRRM2	1.24728e-15	0.671167	0.927	0.924	3.07916e-11
MAFG	1.87268e-09	0.670443	0.579	0.304	4.62308e-05
C12orf73	1.54382e-06	0.669845	0.517	0.326	0.0381122
USP7	8.29732e-10	0.669838	0.724	0.63	2.04836e-05
HBP1	2.23826e-10	0.668644	0.498	0.163	5.52559e-06
RPS24	6.7511e-30	0.667727	0.996	1	1.66664e-25
SNHG32	1.32948e-11	0.667205	0.762	0.652	3.28209e-07
NR4A2	5.74874e-09	0.666298	0.295	0	0.000141919
CSGALNACT2	4.92731e-11	0.660803	0.521	0.174	1.21641e-06
JUNB	2.60914e-09	0.659835	0.563	0.272	6.44119e-05
SNHG8	1.30385e-14	0.65943	0.904	0.935	3.21883e-10
CAND2	1.42279e-10	0.655985	0.513	0.163	3.51244e-06
SPAG9	2.90186e-08	0.655433	0.594	0.38	0.000716382
XAF1	4.12053e-08	0.652588	0.54	0.304	0.00101723
KAT6B	8.70304e-09	0.649519	0.674	0.511	0.000214852
RPS21	1.14034e-23	0.648412	0.981	1	2.81516e-19
AC068888.1	3.84737e-10	0.648332	0.517	0.207	9.49799e-06
MEIS1	4.04682e-10	0.646263	0.59	0.304	9.9904e-06
CEP95	1.16848e-08	0.644813	0.548	0.283	0.000288462
GCC2	1.24153e-06	0.639929	0.621	0.489	0.0306496
PHACTR4	3.97375e-07	0.63915	0.72	0.707	0.00980998
NR4A1	1.08242e-09	0.636396	0.333	0.011	2.67217e-05
KMT2C	4.64086e-08	0.636367	0.621	0.478	0.00114569
MYO15B	7.93111e-11	0.636351	0.502	0.163	1.95795e-06
BTG3	4.56066e-07	0.636075	0.594	0.467	0.0112589
RSRP1	8.82105e-08	0.633387	0.655	0.446	0.00217765
CDV3	4.00781e-09	0.633096	0.709	0.62	9.89408e-05
ERAP2	2.57534e-06	0.631587	0.464	0.261	0.0635775
BSDC1	2.10465e-09	0.631078	0.448	0.141	5.19574e-05
BTG2	4.59933e-09	0.630706	0.406	0.098	0.000113544
RPL23	8.84172e-23	0.630594	0.966	1	2.18276e-18
CALCOCO2	5.78927e-10	0.629864	0.59	0.315	1.4292e-05
GPBP1	1.17875e-08	0.629171	0.686	0.543	0.000290998
SUCO	1.17277e-06	0.628462	0.448	0.217	0.0289523
WHAMM	3.02475e-09	0.62844	0.441	0.13	7.4672e-05
ZNF292	4.13846e-06	0.62825	0.64	0.511	0.102166
ITPR1	2.8192e-08	0.62806	0.586	0.38	0.000695977
RPL37	1.46326e-24	0.627949	0.989	1	3.61235e-20
DNAJB11	2.26931e-05	0.627813	0.667	0.696	0.560225
ARID4B	2.46058e-10	0.627599	0.835	0.815	6.07443e-06
PIM3	2.38081e-09	0.623137	0.483	0.185	5.87752e-05
PNRC2	2.13449e-11	0.623013	0.812	0.848	5.26943e-07
UBE2H	1.60686e-09	0.621377	0.479	0.163	3.96686e-05
FMNL1	1.78095e-07	0.62137	0.536	0.326	0.00439664
PDZD8	2.93263e-08	0.62075	0.59	0.37	0.000723979
BCLAF1	1.77464e-12	0.619429	0.897	0.87	4.38106e-08
CNST	6.10724e-08	0.618991	0.59	0.37	0.00150769
NRIP1	5.75561e-12	0.61883	0.912	0.967	1.42089e-07
VPS13C	1.29764e-05	0.618567	0.667	0.609	0.320349
WDR48	9.99898e-09	0.618487	0.648	0.467	0.000246845
ZNF394	1.20522e-09	0.618336	0.544	0.25	2.97531e-05
HIST1H1D	3.21459e-11	0.613045	0.398	0.033	7.93587e-07
FAM53C	4.57132e-08	0.611241	0.525	0.261	0.00112852
EP300	5.2099e-07	0.60952	0.552	0.348	0.0128617
CHMP1B	7.19395e-08	0.608735	0.498	0.239	0.00177597
TAF7	3.7101e-09	0.607515	0.789	0.772	9.15913e-05
ELMO1	2.93704e-06	0.60723	0.586	0.424	0.0725066
N4BP2L2	3.28276e-09	0.605814	0.812	0.815	8.10414e-05
SLC25A36	3.37875e-08	0.605496	0.701	0.652	0.000834112
GOLGA8A	2.45298e-08	0.603303	0.736	0.641	0.000605566
SELENOK	2.68759e-08	0.601535	0.678	0.576	0.000663486
BEX1	0.00126148	0.601101	0.379	0.25	1
MED12L	2.65909e-07	0.600353	0.464	0.217	0.0065645
VAV3	2.12205e-06	0.60025	0.552	0.38	0.0523871
AC026369.3	1.92963e-09	0.59987	0.364	0.043	4.76367e-05
ATP8B4	9.08142e-07	0.59748	0.567	0.413	0.0224193
MXD4	1.10857e-05	0.596108	0.452	0.272	0.273673
AL121944.1	8.3237e-08	0.595974	0.291	0.022	0.00205487
IL6ST	5.11543e-08	0.595336	0.494	0.217	0.00126285
RPL5P4	1.17853e-05	0.59357	0.663	0.652	0.290943
AC024293.1	2.82502e-07	0.592519	0.598	0.391	0.00697412
CMAHP	1.33179e-09	0.592352	0.464	0.141	3.28779e-05
ZNF326	3.36232e-08	0.590568	0.728	0.63	0.000830056
EIF1	6.19864e-21	0.589319	0.973	0.967	1.53026e-16
KLF7	8.76209e-10	0.58813	0.418	0.087	2.1631e-05
MDM4	4.27846e-08	0.586483	0.59	0.37	0.00105622
RPS20	1.34939e-26	0.585165	0.992	1	3.33125e-22
RPL22	5.47616e-18	0.585106	0.927	0.978	1.3519e-13
RPL38	8.54734e-21	0.584994	0.969	1	2.11008e-16
DDX5	2.1433e-16	0.583566	0.973	1	5.29116e-12
RAB11FIP1	9.34768e-07	0.58172	0.345	0.098	0.0230766
FXR1	2.64376e-08	0.58103	0.774	0.707	0.000652664
IFRD1	1.51188e-06	0.580532	0.487	0.293	0.0373239
BAZ2A	5.42898e-08	0.579815	0.648	0.467	0.00134025
EGR1	1.7091e-06	0.578218	0.341	0.087	0.0421926
KLHL24	1.09975e-11	0.576902	0.464	0.076	2.71494e-07
TCTEX1D1	1.85302e-06	0.576409	0.494	0.304	0.0457454
TNRC6B	1.85792e-05	0.576308	0.613	0.489	0.458664
RLIM	9.96379e-08	0.576101	0.536	0.304	0.00245976
PMAIP1	4.97499e-06	0.576083	0.586	0.435	0.122818
HECA	3.18548e-09	0.57569	0.429	0.12	7.86401e-05
TMSB4XP4	0.000140821	0.57459	0.697	0.75	1
AL031777.3	1.04712e-09	0.574399	0.318	0	2.58503e-05
SYAP1	0.000569781	0.572874	0.548	0.511	1
ZRANB1	2.57005e-07	0.572023	0.421	0.174	0.00634468
LMO2	3.57058e-08	0.571299	0.774	0.75	0.00088147
RICTOR	6.13855e-07	0.569397	0.517	0.304	0.0151542
NFE2L2	6.53813e-06	0.569225	0.69	0.696	0.161407
MTRF1L	6.59849e-08	0.567697	0.471	0.217	0.00162897
CFLAR	2.4361e-06	0.567513	0.625	0.533	0.0601399
BOD1L1	0.000199972	0.567224	0.663	0.652	1
NBEAL1	2.97879e-06	0.56691	0.609	0.478	0.0735373
RPL31	7.62196e-25	0.566424	0.985	1	1.88163e-20
HIPK1	1.02228e-06	0.565586	0.567	0.37	0.0252371
SCN9A	1.65198e-05	0.564387	0.479	0.315	0.407825
BPTF	8.67623e-07	0.564195	0.812	0.826	0.021419
RHOB	2.9698e-09	0.564194	0.318	0.011	7.33154e-05
TFPI	8.59964e-10	0.563481	0.536	0.217	2.12299e-05
ZSCAN18	3.64156e-06	0.562958	0.456	0.261	0.0898992
CEP350	0.000788359	0.561831	0.563	0.5	1
UBALD2	2.04422e-09	0.559757	0.483	0.152	5.04657e-05
XRN1	3.43475e-06	0.559048	0.559	0.37	0.0847937
OPTN	6.10654e-05	0.557627	0.594	0.533	1
NPR3	1.06998e-06	0.556929	0.762	0.772	0.0264147
PHACTR1	0.00419162	0.55627	0.456	0.402	1
PPP4R3A	1.93245e-07	0.552385	0.602	0.435	0.00477064
IER2	0.0001509	0.551583	0.648	0.609	1
THUMPD3-AS1	0.000628231	0.551279	0.483	0.38	1
USP47	3.54876e-05	0.550085	0.613	0.565	0.876081
SQSTM1	3.56155e-05	0.549067	0.747	0.804	0.879241
AL671762.1	1.30166e-08	0.548834	0.701	0.576	0.00032134
AC013394.1	1.28129e-09	0.547335	0.498	0.141	3.16313e-05
ARID1B	2.05737e-06	0.545631	0.617	0.457	0.0507902
NR1D2	9.83103e-09	0.544943	0.383	0.076	0.000242699
RNMT	8.41164e-05	0.544554	0.617	0.576	1
ARRDC2	4.67273e-08	0.544292	0.529	0.25	0.00115356
PCM1	2.43649e-07	0.542079	0.805	0.793	0.00601495
RPS11	9.05781e-23	0.541937	0.977	1	2.2361e-18
HNRNPH1	6.48451e-11	0.541505	0.897	0.913	1.60083e-06
NFKB1	0.00288034	0.539947	0.609	0.63	1
FOXP1	6.20957e-06	0.539863	0.663	0.554	0.153296
AC006064.6	2.19388e-06	0.538856	0.778	0.826	0.0541604
RIPK2	1.23511e-07	0.538723	0.582	0.38	0.00304911
USP36	0.00046617	0.536781	0.372	0.239	1
TNRC18	4.49536e-06	0.536778	0.521	0.348	0.110977
DENND5A	3.2334e-07	0.53592	0.418	0.163	0.00798231
EEF1B2P6	5.5814e-12	0.53497	0.885	0.924	1.37788e-07
NUMA1	5.8902e-07	0.53467	0.605	0.446	0.0145411
SNHG14	5.71412e-06	0.534519	0.444	0.217	0.141064
VIM-AS1	4.84676e-09	0.53319	0.379	0.065	0.000119652
RPL34	2.34488e-25	0.53315	0.989	1	5.7888e-21
CENPC	1.01924e-05	0.532729	0.598	0.457	0.25162
MIDN	1.04977e-08	0.532215	0.46	0.141	0.000259156
ANKHD1	5.74548e-06	0.532193	0.64	0.522	0.141839
LDLR	0.000933175	0.531546	0.579	0.62	1
LYN	1.13514e-05	0.531508	0.724	0.728	0.280231
RPS27	2.76135e-20	0.530643	0.996	1	6.81693e-16
HIST1H2BJ	8.74703e-08	0.52971	0.257	0	0.00215938
NIPBL	7.84852e-07	0.529687	0.751	0.685	0.0193756
JMY	4.49802e-08	0.529595	0.433	0.141	0.00111043
DDX6	0.000125611	0.527669	0.567	0.511	1
MTMR6	7.21702e-07	0.527352	0.375	0.13	0.0178167
DENND4A	2.54054e-05	0.526648	0.345	0.141	0.627182
KLF13	9.32284e-07	0.524811	0.521	0.315	0.0230153
ZNF791	8.31718e-06	0.524584	0.41	0.217	0.205326
PDCD4	1.35835e-06	0.524368	0.609	0.522	0.0335335
PABPN1	4.19089e-06	0.52427	0.728	0.696	0.10346
UBR2	1.84407e-06	0.523169	0.49	0.261	0.0455245
BAALC	4.16732e-06	0.523109	0.739	0.739	0.102879
SETX	0.000242867	0.522533	0.613	0.565	1
PRRC2B	0.000441838	0.520161	0.621	0.598	1
RPL36A-HNRNPH2	5.90168e-10	0.519846	0.889	0.88	1.45695e-05
OFD1	0.0053139	0.519077	0.525	0.511	1
MLXIP	2.0939e-06	0.518396	0.602	0.457	0.051692
IRF2BP2	1.46162e-05	0.518247	0.613	0.533	0.360829
PIK3IP1	7.11068e-10	0.516882	0.379	0.043	1.75541e-05
MSI2	5.58146e-09	0.516234	0.923	0.957	0.000137789
TGOLN2	0.000125537	0.51492	0.651	0.641	1
ZFC3H1	1.56565e-05	0.514399	0.579	0.446	0.386511
TPP2	9.38812e-06	0.513963	0.628	0.565	0.231765
RNPC3	3.07823e-05	0.513868	0.548	0.413	0.759922
ARAP2	7.22229e-06	0.513324	0.36	0.13	0.178297
AREG	1.43036e-05	0.512673	0.215	0.022	0.353112
ARID2	2.42259e-06	0.512631	0.429	0.196	0.0598065
KLF9	1.26109e-08	0.512423	0.383	0.076	0.000311324
ZFP36	2.00596e-06	0.51175	0.421	0.196	0.0495212
ANKRD12	6.75218e-05	0.51109	0.736	0.739	1
FRYL	0.000167965	0.510759	0.498	0.38	1
EPB41L4A-AS1	6.00191e-07	0.510741	0.621	0.435	0.0148169
KDM3A	3.88788e-05	0.510346	0.467	0.283	0.959802
TNIP1	1.80271e-05	0.509642	0.575	0.457	0.445036
C16orf72	5.87381e-06	0.50848	0.46	0.272	0.145007
RPL37A	1.49033e-19	0.507955	0.992	1	3.67918e-15
PRDM2	5.42464e-05	0.507003	0.395	0.217	1
ZNF385D	3.58561e-08	0.505459	0.356	0.065	0.000885179
2021-03-06	1.45893e-06	0.505108	0.682	0.63	0.0360165
CD44	8.12179e-10	0.503508	0.843	0.848	2.00503e-05
ANKRD36B	3.61279e-07	0.503268	0.54	0.315	0.00891889
DOCK11	6.12951e-06	0.503056	0.46	0.25	0.151319
GATAD1	0.000123777	0.502772	0.479	0.337	1
MT-RNR1	3.86133e-05	0.501965	0.939	0.946	0.953246
KLF3-AS1	1.01369e-08	0.50065	0.303	0.011	0.00025025
HIST2H2AC	5.45291e-10	0.498538	0.372	0.033	1.34616e-05
ZMAT1	1.31827e-06	0.49849	0.326	0.087	0.0325441
SMCHD1	9.59601e-07	0.498081	0.755	0.717	0.0236897
EIF4A2	1.92197e-10	0.49807	0.885	0.924	4.74478e-06
SNORD3A	3.24047e-07	0.497831	0.238	0	0.00799976
TRIM8	4.64385e-06	0.497801	0.402	0.185	0.114643
AP001267.5	2.03794e-06	0.496134	0.785	0.75	0.0503107
PCBP2	2.81834e-07	0.496019	0.778	0.793	0.00695763
PNN	4.46525e-11	0.495834	0.943	0.946	1.10234e-06
RIOK3	1.71547e-05	0.494945	0.571	0.446	0.423499
ARIH1	9.13209e-06	0.49459	0.456	0.25	0.225444
MPHOSPH9	0.000229983	0.494481	0.441	0.283	1
SNRK	7.49191e-06	0.493766	0.368	0.152	0.184953
MCTP2	3.55506e-06	0.493702	0.364	0.13	0.0877636
RPL35A	5.66736e-22	0.493097	0.981	1	1.3991e-17
LATS2	2.06014e-06	0.492509	0.487	0.272	0.0508587
USP9Y	8.62643e-06	0.492063	0.483	0.304	0.212961
MYEF2	0.000343953	0.491644	0.387	0.239	1
ACBD3	9.13469e-05	0.491536	0.414	0.261	1
ARGLU1	1.08455e-10	0.491446	0.943	0.946	2.67742e-06
AC087190.3	3.20023e-07	0.490782	0.402	0.152	0.00790041
PCNT	0.00603853	0.489554	0.521	0.511	1
ETV6	0.000169609	0.488628	0.686	0.707	1
SRSF11	4.56869e-10	0.487827	0.927	0.967	1.12787e-05
SMARCA2	1.09715e-05	0.487743	0.674	0.663	0.270854
HEBP2	9.15188e-06	0.487472	0.59	0.467	0.225933
WDR26	3.72497e-06	0.487293	0.425	0.196	0.0919583
CNTRL	1.6724e-05	0.486354	0.713	0.75	0.412865
LRBA	0.000219668	0.486297	0.724	0.772	1
ATF4	3.45649e-07	0.486281	0.862	0.88	0.00853303
SREK1	0.000310792	0.486132	0.674	0.761	1
RPS25	4.59822e-18	0.485718	0.973	0.989	1.13516e-13
IGF2BP2	0.000211929	0.484229	0.648	0.609	1
WASF2	4.25913e-05	0.484094	0.739	0.826	1
SNHG9	2.51946e-05	0.483415	0.429	0.228	0.62198
RCSD1	4.34851e-05	0.481978	0.556	0.435	1
SATB1	0.000512963	0.48176	0.513	0.435	1
ZMIZ1	4.55426e-06	0.481527	0.579	0.424	0.112431
TAB2	9.33247e-06	0.480926	0.521	0.359	0.230391
N4BP2	0.000132718	0.480836	0.421	0.25	1
NPHP3	2.1269e-06	0.480822	0.372	0.13	0.0525067
SERINC1	0.000190689	0.480717	0.575	0.533	1
BTAF1	3.1061e-05	0.480447	0.521	0.37	0.766804
SNRNP70	9.06262e-05	0.480367	0.69	0.707	1
UBE2B	2.56652e-05	0.480339	0.517	0.359	0.633596
LTBP3	9.80605e-05	0.480126	0.425	0.261	1
RELL1	5.29579e-07	0.480064	0.307	0.054	0.0130737
RASSF1	8.65426e-07	0.479783	0.552	0.38	0.0213648
PAN3	2.74574e-05	0.47882	0.452	0.261	0.67784
AC008124.1	4.73948e-06	0.47768	0.441	0.239	0.117004
SENP7	3.27834e-06	0.477606	0.395	0.174	0.0809323
ZBTB10	3.99938e-06	0.476962	0.337	0.109	0.0987327
TES	5.56633e-05	0.476761	0.575	0.478	1
DDAH2	7.14099e-06	0.476539	0.705	0.674	0.17629
PPP1R12A	0.000684173	0.476404	0.67	0.739	1
ADAM17	0.000104145	0.475494	0.36	0.185	1
Z74021.1	6.89478e-07	0.474547	0.513	0.283	0.0170211
DDX3X	0.00335064	0.474372	0.743	0.837	1
CSRNP1	1.0508e-07	0.474124	0.391	0.109	0.00259411
CCDC88A	0.00110768	0.473579	0.732	0.815	1
ERICH1	6.63173e-05	0.473546	0.582	0.511	1
BBC3	4.6132e-07	0.473509	0.322	0.065	0.0113886
SETD5	5.21072e-05	0.472828	0.602	0.5	1
GABPB1-AS1	0.000878343	0.472822	0.571	0.511	1
ARMCX3	0.0092262	0.472175	0.444	0.402	1
PSMA3-AS1	0.000152603	0.471258	0.64	0.609	1
NFKBIE	1.01936e-05	0.471172	0.356	0.141	0.251648
CYTOR	6.83204e-05	0.471072	0.49	0.359	1
HLA-J	7.64556e-07	0.470974	0.456	0.217	0.0188746
PNPLA8	0.000182938	0.470739	0.395	0.239	1
MLLT10	7.89682e-06	0.470334	0.582	0.413	0.194949
AC005899.4	1.11529e-05	0.469876	0.525	0.38	0.275331
GLIPR1	0.000104986	0.469275	0.625	0.565	1
JARID2	7.16582e-05	0.46927	0.517	0.402	1
SHOC2	0.000102326	0.469182	0.602	0.533	1
THEMIS2	8.32581e-07	0.469021	0.402	0.163	0.0205539
ZNF638	0.000743683	0.468909	0.625	0.652	1
RNF149	0.000114007	0.468808	0.502	0.38	1
ZFAND5	3.34434e-05	0.468558	0.586	0.511	0.825618
CIR1	0.00195429	0.467312	0.594	0.598	1
USP12	1.48273e-06	0.46731	0.402	0.163	0.036604
CWC25	0.000246296	0.4672	0.563	0.489	1
FUBP1	3.16895e-07	0.466852	0.797	0.739	0.00782319
PDE4B	4.51521e-07	0.466766	0.28	0.033	0.0111467
SPEN	0.000112572	0.466705	0.644	0.598	1
ERG	0.000255582	0.465413	0.621	0.554	1
TOPORS	0.000712705	0.465257	0.444	0.348	1
ASH1L	0.00126827	0.465238	0.54	0.467	1
MT-ND6	3.87503e-05	0.464007	0.575	0.467	0.956629
RPL17-C18orf32	1.92218e-16	0.463994	0.977	1	4.74529e-12
ARRDC3	5.26693e-07	0.463521	0.337	0.087	0.0130025
ZKSCAN1	3.35211e-05	0.463294	0.72	0.717	0.827536
ARFGEF1	0.000205162	0.462366	0.487	0.38	1
SETBP1	8.23374e-06	0.461095	0.349	0.13	0.203266
NLRP1	1.9548e-08	0.460724	0.345	0.043	0.000482582
TBC1D15	7.10592e-05	0.460073	0.636	0.598	1
IQGAP2	4.51175e-07	0.459416	0.885	0.957	0.0111382
ZBED6	1.47235e-05	0.459098	0.69	0.674	0.36348
MALT1	1.42577e-06	0.459079	0.249	0.022	0.0351979
SPOPL	4.68249e-07	0.458434	0.341	0.087	0.0115597
MEF2D	2.48971e-07	0.457757	0.414	0.141	0.00614635
RPL36A	2.70035e-13	0.457516	0.954	0.989	6.66635e-09
ARL4C	1.37228e-05	0.456879	0.249	0.043	0.338775
KBTBD2	2.74651e-06	0.455736	0.41	0.174	0.0678032
STAG3L2	0.00184451	0.454913	0.548	0.478	1
MARK3	0.000817613	0.454636	0.467	0.348	1
NAMPT	0.000105105	0.454537	0.563	0.522	1
RABGAP1	9.45075e-05	0.454385	0.628	0.565	1
IST1	5.72731e-05	0.454269	0.693	0.663	1
USP15	4.68956e-05	0.454209	0.739	0.739	1
BTD	9.49043e-06	0.45377	0.379	0.185	0.23429
ABO	1.64872e-07	0.453035	0.406	0.12	0.00407019
ZNF451	0.00043327	0.45303	0.433	0.326	1
DYRK1A	7.70216e-05	0.453026	0.471	0.304	1
ADNP2	0.000678493	0.452626	0.387	0.261	1
SEPTIN6	4.1236e-08	0.4526	0.858	0.913	0.00101799
PTBP2	4.37468e-06	0.452505	0.36	0.141	0.107998
BRD4	4.59109e-06	0.451583	0.728	0.674	0.11334
AASS	4.61721e-05	0.451413	0.452	0.283	1
MAPKAPK2	0.00011281	0.451317	0.498	0.37	1
CHD6	3.25607e-05	0.451179	0.494	0.315	0.803827
EIF2S3	7.04475e-06	0.451177	0.663	0.641	0.173914
GPCPD1	0.000101918	0.451056	0.333	0.163	1
AC135178.3	1.10243e-13	0.45064	0.946	1	2.72156e-09
FBXO34	5.6076e-06	0.449578	0.375	0.152	0.138435
AC008875.3	6.86427e-07	0.449216	0.383	0.13	0.0169458
SAFB2	0.0003587	0.448175	0.648	0.63	1
AC093010.3	0.000227899	0.447713	0.395	0.217	1
OSER1	0.00113498	0.447644	0.383	0.283	1
TP53BP1	0.000169279	0.446945	0.467	0.304	1
RPL10	2.25074e-19	0.446714	0.992	0.989	5.5564e-15
PRPF38B	3.03816e-06	0.446652	0.816	0.793	0.075003
FAM8A1	3.49381e-07	0.446508	0.402	0.13	0.00862517
ELL2	1.96637e-05	0.445932	0.318	0.12	0.485438
BCL2L2-PABPN1	0.00196272	0.445673	0.529	0.478	1
NPHP3-ACAD11	1.69328e-06	0.445554	0.349	0.109	0.0418021
AP000769.5	1.87821e-07	0.445233	0.402	0.13	0.00463674
RELB	6.36189e-07	0.445199	0.345	0.098	0.0157056
RPL9	3.44189e-22	0.444528	0.985	1	8.49699e-18
TEC	0.000402644	0.444448	0.467	0.359	1
BACH1	0.000316019	0.444303	0.375	0.228	1
RPL13A	6.83079e-24	0.443636	0.996	1	1.68632e-19
STK17A	3.26555e-05	0.443069	0.318	0.12	0.806166
ZNF395	0.00294426	0.442886	0.613	0.62	1
JOSD1	0.000104882	0.442807	0.429	0.261	1
CASC15	1.18194e-06	0.44275	0.337	0.087	0.0291787
GIHCG	0.00171818	0.442738	0.475	0.402	1
THAP9-AS1	8.53618e-05	0.442036	0.406	0.239	1
ADAM8	8.09673e-06	0.440799	0.402	0.196	0.199884
HDAC7	2.02198e-05	0.440511	0.49	0.315	0.499167
CTSF	1.84657e-06	0.439695	0.326	0.076	0.0455864
ARHGAP5	0.00171485	0.439692	0.521	0.467	1
HPS4	0.00300886	0.43968	0.337	0.228	1
ST3GAL1	0.000227838	0.439304	0.471	0.326	1
VEZT	0.00545044	0.438977	0.437	0.37	1
USP24	4.59355e-05	0.438332	0.429	0.25	1
CTNNB1	0.00346707	0.438206	0.391	0.304	1
UBR5	0.000136173	0.438074	0.559	0.457	1
MAP3K3	0.000122752	0.437487	0.406	0.25	1
MYB	0.000379057	0.436453	0.651	0.663	1
ZNF711	0.000518054	0.43643	0.46	0.315	1
WASHC4	0.00012071	0.436283	0.506	0.326	1
RPL17	3.59928e-19	0.436256	0.989	1	8.88554e-15
GNB1	5.81427e-05	0.436217	0.678	0.652	1
VPS37B	0.000113924	0.435865	0.521	0.38	1
STX16	9.12335e-05	0.435796	0.621	0.543	1
TP53BP2	0.000474278	0.435183	0.41	0.261	1
SERTAD2	3.25087e-06	0.434755	0.444	0.207	0.0802541
CIRBP	1.64134e-06	0.434574	0.87	0.902	0.0405197
LENG8	5.69024e-05	0.434412	0.563	0.457	1
GARS-DT	0.00169288	0.433416	0.364	0.228	1
ZC3H11A	0.000124744	0.432381	0.655	0.641	1
RPS10-NUDT3	4.30568e-14	0.432045	0.966	1	1.06294e-09
EIF5	5.56154e-06	0.431498	0.893	0.946	0.137298
LMBR1L	8.49602e-07	0.430805	0.33	0.076	0.0209741
ERCC5	0.000760592	0.430797	0.525	0.457	1
AC003681.1	7.52216e-06	0.430496	0.241	0.033	0.1857
TPM2	0.000233919	0.430306	0.414	0.25	1
DMTF1	5.23975e-05	0.429495	0.506	0.337	1
PTEN	0.000266414	0.42947	0.571	0.489	1
AC011450.1	1.37978e-08	0.426795	0.36	0.054	0.000340625
EZR	0.0129092	0.426435	0.613	0.641	1
GOLPH3	0.00075145	0.426427	0.609	0.587	1
SERPINB1	1.66609e-09	0.426063	0.935	0.978	4.11307e-05
ELMSAN1	0.000739368	0.425375	0.617	0.587	1
PTMS	0.00023409	0.425178	0.617	0.641	1
KLF4	2.4129e-05	0.425074	0.192	0.011	0.595672
ATP2B1-AS1	6.17984e-06	0.424958	0.257	0.043	0.152562
MAP4K5	0.000291303	0.424315	0.437	0.283	1
ROCK1	1.07151e-05	0.424124	0.805	0.891	0.264525
NFATC1	0.0373197	0.423472	0.257	0.185	1
RNF213	1.95903e-05	0.422284	0.625	0.533	0.483626
ZNF644	0.0410222	0.421873	0.433	0.435	1
HSD17B11	0.00163031	0.421826	0.502	0.457	1
NUFIP2	0.0215435	0.421628	0.536	0.554	1
CCNT1	0.00184744	0.420972	0.402	0.293	1
MIER1	0.00244414	0.420941	0.59	0.565	1
RBM6	0.00732679	0.420792	0.575	0.641	1
PRPF4B	0.00083579	0.420038	0.755	0.859	1
MED17	0.000118354	0.419926	0.402	0.239	1
SVIL	0.00151127	0.418996	0.383	0.25	1
YPEL3	2.32446e-07	0.418921	0.425	0.141	0.00573838
WTAP	0.0104431	0.41877	0.487	0.467	1
BRI3	1.20498e-05	0.416604	0.441	0.228	0.297473
GABPB1-IT1	1.32202e-05	0.416209	0.387	0.185	0.326366
RERE	0.000460952	0.415994	0.563	0.489	1
SENP6	0.00114117	0.415745	0.755	0.783	1
SYNE1	0.00120117	0.415723	0.314	0.174	1
HIVEP1	3.61234e-07	0.41485	0.287	0.033	0.00891779
MAPK8IP3	3.92512e-06	0.413987	0.375	0.141	0.0968995
ADAR	0.00172575	0.413848	0.602	0.63	1
ESYT2	0.00185275	0.413781	0.479	0.413	1
FBXO11	0.00314224	0.413653	0.475	0.402	1
KAT7	0.000155747	0.413006	0.379	0.228	1
SNHG19	0.00015608	0.412826	0.418	0.25	1
WAC	2.30235e-05	0.41275	0.778	0.826	0.568382
NHSL2	5.15956e-06	0.41265	0.467	0.25	0.127374
HDGFL3	0.0106107	0.412501	0.464	0.435	1
TAF1	0.000116298	0.412386	0.379	0.196	1
FAM160B1	0.0173298	0.412363	0.349	0.272	1
HECTD1	0.00230291	0.412233	0.632	0.652	1
SCAF8	0.000186249	0.412006	0.41	0.228	1
CYTH1	0.00306331	0.411598	0.372	0.272	1
SNHG25	4.6095e-06	0.411592	0.326	0.098	0.113795
PLCB4	6.61374e-05	0.411258	0.345	0.163	1
TAOK3	9.95188e-06	0.411104	0.824	0.902	0.245682
USP6NL	1.15377e-05	0.410769	0.387	0.185	0.284831
TNFAIP2	6.23124e-05	0.410585	0.372	0.174	1
HIST3H2A	0.00102432	0.410527	0.314	0.174	1
RBM33	0.000764537	0.410371	0.467	0.37	1
CIITA	0.00117982	0.410025	0.46	0.337	1
FAM120AOS	0.0152819	0.409871	0.448	0.446	1
USP16	0.0158959	0.409472	0.536	0.533	1
POGZ	0.00164543	0.408745	0.502	0.413	1
ZNF655	0.00274763	0.407584	0.326	0.207	1
MIR29B2CHG	0.000178149	0.407568	0.176	0.022	1
TUT4	0.0214874	0.407425	0.567	0.609	1
MAN2A2	8.92811e-06	0.40722	0.441	0.217	0.220408
AHCTF1	0.013247	0.407033	0.391	0.337	1
NR3C1	0.00541775	0.407023	0.487	0.467	1
BRAF	0.00107552	0.406728	0.341	0.196	1
STARD9	0.00286492	0.406648	0.364	0.239	1
RAB21	2.41412e-05	0.406605	0.418	0.228	0.595975
KLF10	0.00259985	0.406243	0.341	0.228	1
PHF1	0.000200464	0.405691	0.345	0.174	1
PELI1	6.86588e-06	0.405474	0.326	0.098	0.169498
CELF2	0.000642284	0.405413	0.835	0.902	1
RNF11	0.00545907	0.405323	0.395	0.315	1
RBM26	0.00385671	0.403284	0.667	0.685	1
CHKB	0.00359158	0.403274	0.452	0.348	1
PCF11	0.00654481	0.40315	0.467	0.402	1
ATXN7	0.00079087	0.402534	0.349	0.207	1
ZNF274	0.000127799	0.402522	0.318	0.141	1
MYO5C	0.0050902	0.402242	0.402	0.315	1
PAIP2	3.44369e-06	0.401644	0.851	0.891	0.0850145
AC097634.4	3.46492e-05	0.401241	0.391	0.207	0.855385
NBPF10	1.38209e-06	0.400985	0.295	0.054	0.0341197
CHD3	0.000351249	0.400598	0.678	0.63	1
P2RX1	0.000422036	0.400074	0.475	0.337	1
VEZF1	0.000302902	0.399636	0.59	0.467	1
ZMYM2	0.000226213	0.399285	0.544	0.402	1
MYCT1	0.000312458	0.399237	0.441	0.293	1
ETV3	0.000909758	0.39867	0.287	0.141	1
ZNFX1	0.00586129	0.397518	0.372	0.272	1
TIA1	0.00525227	0.397342	0.536	0.478	1
SCARNA9	0.000557005	0.3966	0.33	0.174	1
EVI2B	0.00014364	0.396131	0.398	0.239	1
YME1L1	0.00566428	0.39573	0.659	0.761	1
CREB5	0.000807115	0.395064	0.153	0.022	1
AC008105.3	1.93573e-06	0.394911	0.375	0.13	0.0477873
CEP170	0.00233008	0.394367	0.471	0.38	1
KPNA4	0.00365671	0.394267	0.51	0.478	1
GABARAPL1	1.9808e-05	0.394189	0.287	0.087	0.489
LONP2	0.00990825	0.394121	0.498	0.457	1
TTC14	0.0445723	0.394058	0.487	0.489	1
NSD1	0.00659966	0.393924	0.437	0.337	1
RASGRP2	0.00151231	0.393743	0.487	0.424	1
AFF1	0.00244579	0.393674	0.425	0.337	1
TLK2	0.000114291	0.392516	0.375	0.207	1
RBBP6	0.000746412	0.392511	0.609	0.554	1
KDM5A	0.00710566	0.39224	0.517	0.5	1
EMP1	0.00277828	0.392164	0.276	0.141	1
AC044849.1	1.50482e-07	0.391745	0.264	0.011	0.00371496
CNOT1	0.000242434	0.390939	0.59	0.543	1
AP1G1	0.000207892	0.390837	0.383	0.217	1
MLF1	0.000575242	0.39071	0.172	0.033	1
KLF3	0.000191545	0.3907	0.356	0.196	1
PRXL2C	0.000945455	0.390381	0.398	0.272	1
ERBIN	0.00163997	0.390054	0.437	0.337	1
UBA6	0.0120083	0.388376	0.418	0.391	1
CSNK1E	9.6459e-05	0.388239	0.533	0.402	1
ZEB1	0.00229259	0.38822	0.345	0.228	1
PCMTD1	0.00292979	0.38795	0.487	0.435	1
GZF1	0.0165116	0.387419	0.287	0.196	1
SNRNP200	0.00356272	0.387394	0.628	0.717	1
SNHG12	0.00100165	0.386996	0.483	0.38	1
MYSM1	0.00481278	0.386225	0.483	0.402	1
RBM25	2.5149e-05	0.385655	0.862	0.924	0.620854
TRIM38	0.0187011	0.385567	0.345	0.261	1
CALCOCO1	9.41172e-07	0.385276	0.268	0.033	0.0232347
SLU7	0.00878606	0.384991	0.579	0.587	1
ACCS	3.10426e-06	0.384837	0.356	0.13	0.0766349
ZNF321P	0.000134407	0.383902	0.307	0.13	1
NFAT5	0.00502105	0.383549	0.383	0.293	1
LINC-PINT	0.000429626	0.382901	0.257	0.098	1
LINC02573	0.000164393	0.382875	0.345	0.174	1
DIP2A	0.00073445	0.382768	0.364	0.217	1
UTY	0.00294708	0.382715	0.261	0.13	1
PLEKHM1	0.000553449	0.382518	0.203	0.054	1
ATG14	0.00126484	0.38243	0.326	0.185	1
ING3	0.00204463	0.382187	0.429	0.337	1
PUM1	0.0180738	0.381557	0.575	0.641	1
PJA2	0.00719477	0.381408	0.521	0.511	1
MEGF6	0.000982562	0.381381	0.307	0.163	1
RPL24	1.28812e-15	0.381379	0.985	1	3.17999e-11
ZMYND8	0.0152241	0.38056	0.544	0.522	1
TSC22D2	2.57812e-07	0.380544	0.318	0.054	0.0063646
ARID1A	0.0225939	0.380343	0.525	0.554	1
YES1	0.00222378	0.380329	0.41	0.315	1
ESCO1	0.000879303	0.380106	0.352	0.207	1
REV1	0.00354493	0.37961	0.479	0.402	1
IP6K2	0.00933377	0.378432	0.586	0.63	1
SLC38A2	0.00784351	0.378306	0.559	0.522	1
AC090559.1	2.78597e-05	0.377879	0.36	0.141	0.687773
TMF1	0.0351298	0.377838	0.513	0.511	1
GNA15	0.0004678	0.377726	0.667	0.707	1
AC074183.2	1.73647e-06	0.377698	0.345	0.098	0.0428683
MAP3K8	4.93872e-05	0.377533	0.299	0.109	1
SLK	0.0253278	0.376947	0.506	0.533	1
NACA4P	0.00262886	0.376942	0.659	0.685	1
MARF1	8.71617e-05	0.376787	0.437	0.261	1
FBRS	7.63733e-06	0.376741	0.318	0.109	0.188543
UPF2	0.00243428	0.376719	0.682	0.717	1
CPLANE1	0.0443048	0.376465	0.299	0.239	1
PCNX1	0.000653685	0.376464	0.372	0.228	1
SF1	1.45054e-05	0.376239	0.805	0.88	0.358095
TRIM24	0.0362509	0.375596	0.502	0.533	1
BCL3	1.88343e-05	0.375505	0.291	0.087	0.464964
CUL3	0.0021718	0.37514	0.46	0.402	1
AC100778.3	9.93451e-07	0.375005	0.364	0.13	0.0245253
H1FX-AS1	3.75276e-07	0.374694	0.268	0.022	0.00926445
RNF38	0.000114589	0.374616	0.341	0.163	1
PPP2R5A	0.000186759	0.37461	0.36	0.196	1
RHOQ	0.000750582	0.374494	0.36	0.207	1
GNAS	3.27608e-07	0.374269	0.897	0.946	0.00808767
PRSS57	0.00101214	0.37414	0.705	0.728	1
PPP1R16B	8.45023e-05	0.373231	0.249	0.065	1
SRSF6	0.0011939	0.373103	0.521	0.435	1
CCNG2	1.70782e-06	0.372905	0.287	0.043	0.0421611
TTC37	0.00506767	0.372136	0.544	0.565	1
DHX36	0.0266075	0.371734	0.609	0.707	1
EIF3H	9.42852e-06	0.371702	0.824	0.88	0.232762
BIN2	0.0336548	0.371553	0.521	0.543	1
NEK3	0.000116036	0.371451	0.253	0.076	1
DENND11	0.0179489	0.370955	0.414	0.359	1
RDX	0.00624063	0.370632	0.536	0.5	1
RPL11	2.71404e-21	0.370245	0.996	1	6.70016e-17
ATP6V0A1	0.0164912	0.369853	0.295	0.207	1
PHF21A	4.17616e-05	0.369798	0.322	0.13	1
ATG16L2	0.000289764	0.36953	0.452	0.304	1
LINC01122	0.00286726	0.369429	0.345	0.228	1
HIST1H3H	7.39005e-05	0.369319	0.188	0.022	1
AMY2B	7.32997e-05	0.369086	0.261	0.076	1
RANBP9	0.0155514	0.367857	0.31	0.239	1
EEF1A1	4.13987e-12	0.367655	0.985	1	1.02201e-07
IQCG	1.4054e-05	0.36759	0.337	0.13	0.346951
FOXO1	0.000276909	0.366872	0.326	0.163	1
TUG1	0.00681636	0.366683	0.517	0.478	1
IRGQ	9.72561e-06	0.366463	0.318	0.098	0.240096
STX3	0.0196011	0.366406	0.36	0.304	1
IRAK3	0.0161919	0.366243	0.498	0.424	1
KMT5B	0.00417061	0.366096	0.372	0.261	1
FLNB	0.00320528	0.36587	0.356	0.25	1
PRKY	0.014143	0.365621	0.261	0.163	1
TET2	0.00163572	0.365519	0.379	0.261	1
CREBBP	0.000733612	0.365397	0.49	0.38	1
ELF2	0.0175324	0.364643	0.513	0.511	1
DSTYK	0.0130779	0.364577	0.326	0.228	1
USP22	0.00185533	0.364146	0.602	0.576	1
CEP68	0.00129428	0.363976	0.375	0.239	1
KDM3B	0.00556628	0.363439	0.372	0.261	1
RPL3P4	0.0003587	0.362889	0.644	0.641	1
MKNK2	0.000597234	0.362828	0.418	0.293	1
RYBP	0.00380835	0.362653	0.602	0.598	1
CLIC2	0.0113021	0.362575	0.425	0.37	1
CALR	1.57692e-05	0.362039	0.92	0.924	0.389293
PLAAT4	0.000713912	0.361916	0.326	0.185	1
KIF13A	0.000216266	0.361876	0.322	0.152	1
SCAF11	0.000121454	0.361688	0.805	0.913	1
ZBTB8A	0.00392903	0.361245	0.444	0.348	1
MPRIP	0.00660072	0.360776	0.418	0.337	1
RPL13AP5	0.000585013	0.360202	0.402	0.261	1
RNF10	0.00453865	0.359712	0.544	0.543	1
RPL28	2.83184e-12	0.359529	0.969	1	6.99096e-08
LAPTM4A	0.00146765	0.359516	0.736	0.826	1
CHKB-CPT1B	0.00480963	0.359217	0.391	0.272	1
ROBO4	0.000183719	0.358385	0.284	0.109	1
ZRANB2	0.000440411	0.357905	0.801	0.891	1
ARHGEF6	0.00588192	0.357524	0.628	0.674	1
NSD3	0.0121972	0.357444	0.559	0.576	1
RPS12	8.62151e-15	0.357027	0.985	1	2.12839e-10
TACC1	0.00228873	0.357015	0.739	0.783	1
RPS2	5.23871e-11	0.356583	0.996	1	1.29328e-06
MXD1	0.0014728	0.35644	0.31	0.174	1
DICER1	0.0106952	0.356337	0.517	0.511	1
FTX	0.00778386	0.356061	0.402	0.304	1
ANKRD11	0.049909	0.355918	0.605	0.674	1
HIST1H1E	2.54985e-05	0.355085	0.264	0.065	0.62948
FAM13B	0.00850984	0.355037	0.452	0.38	1
FAM169A	0.0422705	0.354901	0.284	0.217	1
GIMAP2	0.000138453	0.354655	0.341	0.152	1
AFF3	3.1072e-05	0.354625	0.245	0.054	0.767074
KANSL1	0.00186664	0.354611	0.372	0.261	1
ZNF639	0.00575373	0.354167	0.395	0.304	1
MYO9B	0.0447093	0.353983	0.494	0.489	1
HECTD4	0.0175344	0.353869	0.291	0.196	1
SDCCAG8	0.012488	0.353678	0.49	0.457	1
SEC31A	0.0244149	0.353291	0.552	0.63	1
GPATCH8	0.0166928	0.352753	0.375	0.315	1
SECISBP2	0.0498511	0.352696	0.441	0.424	1
GLG1	0.0335352	0.352606	0.33	0.261	1
TMEM91	0.000454916	0.352545	0.345	0.196	1
RBM23	0.0149426	0.352496	0.372	0.293	1
EIF4B	1.32852e-06	0.352294	0.862	0.946	0.0327971
LPIN1	0.00175257	0.351492	0.72	0.783	1
HELZ	0.00599989	0.351226	0.395	0.304	1
ARL5B	8.61336e-06	0.351128	0.375	0.141	0.212638
PLXDC2	0.0138388	0.350823	0.36	0.272	1
SKI	0.00129329	0.350297	0.318	0.185	1
CNOT4	0.0407093	0.349485	0.352	0.293	1
EIF1B	0.00255858	0.348915	0.605	0.641	1
FAM153CP	0.0430522	0.348763	0.429	0.424	1
PRKD3	0.000726061	0.34847	0.383	0.228	1
AF127577.4	3.68693e-06	0.348363	0.295	0.065	0.0910193
IQGAP1	0.023722	0.34676	0.387	0.337	1
DOCK8	0.0107466	0.346658	0.502	0.457	1
RPL18AP3	0.00133446	0.346284	0.464	0.38	1
ERO1B	2.47138e-05	0.345888	0.356	0.141	0.610109
MIS18BP1	0.00714783	0.34585	0.586	0.533	1
PAWR	0.0039178	0.345292	0.483	0.424	1
JUP	0.0298225	0.345274	0.479	0.5	1
PPP1R2	0.0188983	0.34495	0.433	0.402	1
VAMP2	0.000439366	0.344716	0.605	0.467	1
AC104109.3	0.000920121	0.343777	0.322	0.174	1
AGO4	0.00409017	0.343541	0.207	0.087	1
CCDC144B	0.00268963	0.343108	0.326	0.185	1
MLLT6	0.00510309	0.342862	0.575	0.533	1
AC026979.2	6.94404e-05	0.342643	0.241	0.054	1
CD83	0.0114474	0.342639	0.261	0.163	1
JAK3	0.000759792	0.342433	0.333	0.185	1
FNIP1	0.000415545	0.342374	0.395	0.25	1
NEMF	0.0276427	0.342168	0.651	0.717	1
CDADC1	0.0100598	0.342037	0.418	0.337	1
PPP6R3	0.0121147	0.341961	0.418	0.359	1
NT5C2	0.00163711	0.341908	0.429	0.326	1
AL662844.4	1.60153e-06	0.341798	0.287	0.054	0.0395369
LUZP1	0.0499129	0.341471	0.533	0.587	1
SON	1.92251e-07	0.341244	0.95	0.989	0.0047461
UQCRB	0.000184801	0.340828	0.839	0.88	1
PURB	0.0193609	0.34077	0.483	0.435	1
IRS2	0.000100262	0.340509	0.257	0.076	1
WHAMMP3	0.00340029	0.340417	0.349	0.228	1
ASXL1	0.0204606	0.340296	0.364	0.293	1
GRK2	0.00324803	0.340244	0.609	0.609	1
KDM1A	0.0204678	0.34003	0.513	0.554	1
SUN2	0.0119732	0.340016	0.46	0.413	1
INO80D	0.00145059	0.339956	0.349	0.217	1
UHRF1BP1L	0.0196502	0.339617	0.264	0.174	1
ADAM9	0.000542285	0.339471	0.199	0.054	1
NCOA1	0.00131224	0.339371	0.356	0.217	1
CLEC2B	0.0035805	0.339175	0.651	0.685	1
ZNF654	0.00738221	0.33908	0.379	0.304	1
CLINT1	0.000751186	0.33792	0.808	0.891	1
LGALS8	0.022655	0.337861	0.525	0.598	1
RUNX1	0.0374524	0.33775	0.548	0.609	1
CERT1	0.0302247	0.337727	0.441	0.424	1
UBXN7	0.0227201	0.337697	0.452	0.446	1
SESN1	0.0134669	0.337568	0.36	0.283	1
APOL3	0.0116281	0.336927	0.337	0.261	1
PPTC7	0.00192059	0.336423	0.379	0.239	1
TFRC	0.01036	0.336182	0.364	0.293	1
TRABD2A	2.79069e-05	0.336146	0.303	0.098	0.688937
ZNF281	0.0371918	0.335974	0.464	0.467	1
XRRA1	0.00519017	0.335973	0.352	0.25	1
ZNF609	0.016977	0.335401	0.345	0.261	1
AOX2P	3.67042e-05	0.335214	0.203	0.022	0.906116
AC027559.1	0.000620315	0.334002	0.272	0.12	1
DCP1A	0.0119172	0.333989	0.418	0.337	1
MYH9	0.00330775	0.333612	0.67	0.707	1
KIAA2026	0.00212876	0.333586	0.421	0.304	1
ZFAND1	0.0267615	0.333546	0.356	0.293	1
ZMYM6	0.0162117	0.333238	0.28	0.185	1
HLA-DOA	0.0180396	0.332646	0.395	0.337	1
FAM30A	0.000241409	0.332403	0.927	0.978	1
CRLF1	9.77492e-06	0.332105	0.28	0.065	0.241313
RBMXL1	0.0107618	0.331969	0.483	0.435	1
PI4KA	0.00823164	0.33164	0.402	0.326	1
CCDC88C	0.00268756	0.331551	0.379	0.261	1
MBOAT7	0.000424587	0.331529	0.77	0.848	1
GSE1	0.025265	0.331516	0.464	0.467	1
MED13	0.00303481	0.33143	0.402	0.272	1
PECAM1	0.000925945	0.331247	0.352	0.207	1
PDZD2	4.50552e-06	0.33098	0.215	0.011	0.111228
BIVM-ERCC5	0.0109199	0.330807	0.452	0.402	1
SNHG29	6.86609e-07	0.330728	0.935	0.978	0.0169503
PPP1CB	0.0073024	0.330174	0.548	0.522	1
HDAC5	0.00128781	0.330115	0.299	0.152	1
DIPK1A	0.00357503	0.329581	0.349	0.239	1
FOXN3	0.012199	0.329473	0.559	0.543	1
BDP1	0.0296257	0.329322	0.621	0.598	1
NR4A3	2.79067e-05	0.329225	0.169	0	0.688933
TOP2B	0.0385374	0.329187	0.64	0.707	1
CHST11	0.0353797	0.328677	0.464	0.446	1
PTPN1	0.048289	0.328097	0.464	0.435	1
RNF169	0.000301914	0.327918	0.276	0.109	1
PER2	8.21451e-05	0.327823	0.241	0.065	1
STAT3	0.0226625	0.327626	0.609	0.685	1
SCAPER	0.0348773	0.32734	0.387	0.337	1
CDK17	0.00251333	0.326916	0.368	0.25	1
AC109326.1	6.5937e-06	0.326679	0.192	0	0.162779
MATR3	2.25194e-05	0.326123	0.908	0.989	0.555938
KDM6A	0.000576409	0.325539	0.287	0.13	1
FBXL3	0.00921473	0.325469	0.387	0.304	1
USF3	0.0264452	0.325398	0.337	0.261	1
SHANK3	0.0177619	0.325384	0.379	0.315	1
AC011139.1	0.0271789	0.325342	0.552	0.511	1
HNRNPU	2.5903e-05	0.324391	0.958	0.978	0.639468
VPS13B	0.00183582	0.324372	0.33	0.196	1
NFKBID	0.00044461	0.324256	0.241	0.087	1
CRBN	0.0117245	0.324036	0.51	0.467	1
UBE2J1	0.0332378	0.323494	0.483	0.478	1
HNRNPA1	7.37137e-11	0.323172	0.989	1	1.81977e-06
PPP4R1	0.010137	0.32247	0.364	0.272	1
ODR4	0.0117666	0.322377	0.406	0.337	1
ATXN7L3B	0.0324668	0.322311	0.64	0.826	1
SDE2	0.00201378	0.322095	0.268	0.141	1
PPM1A	0.00892685	0.32171	0.28	0.174	1
CCDC59	0.0411251	0.321566	0.544	0.587	1
CNOT6L	0.0060191	0.321535	0.46	0.359	1
PTAR1	0.0133438	0.321316	0.333	0.25	1
RPS4XP11	0.000262708	0.320678	0.322	0.152	1
USP33	0.0201427	0.320642	0.368	0.304	1
ZCCHC2	0.000331113	0.320608	0.287	0.12	1
MAP1LC3B	0.0107732	0.320289	0.54	0.5	1
MICAL1	0.00162486	0.320222	0.307	0.174	1
SIN3A	0.00562031	0.319666	0.418	0.315	1
N4BP2L1	0.00178105	0.319259	0.395	0.283	1
RNF103	0.00185089	0.319065	0.291	0.152	1
C1QTNF4	2.09469e-05	0.318798	0.253	0.054	0.517117
NKIRAS1	0.000750767	0.318484	0.314	0.163	1
SRGN	0.00272516	0.318033	0.812	0.87	1
MORC3	0.00239786	0.317872	0.326	0.207	1
USP42	0.0042716	0.317817	0.291	0.163	1
SULT1C4	0.0113694	0.317381	0.264	0.152	1
PLEKHA5	0.00204319	0.317307	0.402	0.261	1
BHLHE40	0.00773912	0.317307	0.295	0.185	1
NUB1	0.0362963	0.317236	0.506	0.533	1
LONRF1	0.0200373	0.316742	0.31	0.228	1
EPS15	0.0229095	0.316079	0.345	0.272	1
RAD51-AS1	0.00124045	0.315949	0.291	0.141	1
ATRX	0.00915911	0.31513	0.789	0.891	1
RALGDS	0.0112931	0.314663	0.31	0.228	1
FCHSD2	0.0261665	0.314645	0.322	0.239	1
PPP1R15B	0.0195143	0.31459	0.303	0.228	1
MBNL1	4.99528e-06	0.31406	0.912	0.935	0.123318
MTMR10	6.55314e-05	0.313471	0.268	0.087	1
KPNA5	0.00562291	0.313455	0.326	0.207	1
SART1	0.0272356	0.313431	0.33	0.261	1
ZNF44	0.000716346	0.312596	0.268	0.109	1
F11R	0.00942028	0.312595	0.529	0.533	1
MAP7D1	0.0311558	0.31198	0.41	0.38	1
C5orf56	0.00017089	0.311929	0.33	0.152	1
CDC37L1	0.00546262	0.311902	0.203	0.087	1
CCNL2	0.0358152	0.311404	0.502	0.511	1
NCOR2	0.00602213	0.311261	0.418	0.348	1
TP53INP1	1.57597e-05	0.311214	0.218	0.022	0.389061
CASP4	0.018162	0.310969	0.525	0.533	1
SIK3	0.0245983	0.310871	0.341	0.261	1
RPS23	1.19481e-11	0.310609	0.981	1	2.94963e-07
UHRF2	0.00353268	0.310396	0.307	0.185	1
SH3GLB1	0.0423816	0.310173	0.594	0.652	1
RPS18	1.50414e-13	0.309839	0.989	1	3.71328e-09
NOTCH1	0.0305709	0.309473	0.333	0.261	1
AC092683.1	2.95226e-05	0.309222	0.264	0.065	0.728825
FAM228B	0.043509	0.308769	0.36	0.304	1
ITGA5	0.00795213	0.308201	0.299	0.196	1
PTGS2	0.000244005	0.308145	0.215	0.054	1
TERF2IP	0.0451992	0.308055	0.594	0.652	1
UBXN4	0.0368011	0.307971	0.728	0.848	1
HLA-DRB6	4.83911e-05	0.307322	0.762	0.533	1
RACK1	1.62774e-10	0.307191	0.989	1	4.0184e-06
PRPF6	0.0270572	0.30708	0.609	0.652	1
VPS53	0.0270427	0.306931	0.264	0.185	1
MSL2	0.000643283	0.306651	0.276	0.12	1
PICALM	0.0249508	0.306436	0.418	0.359	1
RCOR3	0.00727613	0.306212	0.391	0.272	1
AP001273.2	0.00347288	0.306095	0.345	0.228	1
CEMIP2	0.00185684	0.305842	0.222	0.087	1
PGM2L1	0.00292581	0.305094	0.184	0.065	1
STK33	0.0195783	0.305087	0.241	0.152	1
TLE4	0.000414845	0.304999	0.314	0.152	1
RIMKLB	0.0351488	0.30474	0.395	0.359	1
HNRNPL	0.0404668	0.30463	0.559	0.62	1
DMXL1	0.0303878	0.304331	0.261	0.174	1
CLK4	0.00648954	0.303382	0.268	0.152	1
C11orf21	0.00159574	0.303187	0.318	0.174	1
MIR3652	0.0074885	0.303085	0.234	0.12	1
CTNND1	0.00343977	0.303003	0.322	0.196	1
FLT3	0.0465012	0.302827	0.375	0.315	1
ZFP91-CNTF	0.0408918	0.302194	0.337	0.272	1
SPTAN1	0.0166065	0.301623	0.368	0.272	1
LUC7L3	0.00337676	0.301409	0.908	0.978	1
WDFY2	0.0147878	0.301061	0.356	0.272	1
DNAJC10	0.0327118	0.30083	0.483	0.478	1
AC139887.2	0.000737852	0.300519	0.284	0.13	1
CEBPG	0.0465757	0.300504	0.456	0.446	1
RPL36	2.72397e-09	0.300327	0.958	1	6.72467e-05
MUC20-OT1	0.00880027	0.300223	0.261	0.152	1
PLK3	0.00965289	0.300216	0.192	0.087	1
DCAF5	0.045437	0.299906	0.303	0.239	1
ZNF439	0.00559307	0.299059	0.318	0.196	1
RELA	0.0479973	0.298253	0.379	0.348	1
TUT7	0.0316158	0.298027	0.31	0.239	1
AL354740.1	0.0431235	0.297638	0.341	0.293	1
PIK3C2A	0.0343283	0.297441	0.402	0.359	1
TNKS2	0.0309577	0.29722	0.276	0.185	1
TRAF4	0.000908758	0.296892	0.241	0.098	1
PRKCB	0.0273858	0.296881	0.602	0.598	1
CCDC180	0.0095588	0.296686	0.172	0.065	1
UBE2Q2P1	0.0127618	0.29596	0.299	0.196	1
POM121	0.0165358	0.29595	0.433	0.413	1
ITPRID2	0.00754201	0.295274	0.475	0.413	1
SESN3	0.0249725	0.295083	0.418	0.348	1
DPYD	0.000343134	0.294854	0.272	0.109	1
PLA2G6	2.37501e-06	0.294445	0.241	0.022	0.0586319
COPS2	0.0345442	0.294371	0.525	0.511	1
MCM3AP	0.0185808	0.294318	0.337	0.25	1
SUZ12P1	0.000988375	0.294303	0.249	0.098	1
SBDSP1	0.00172829	0.294265	0.291	0.152	1
COQ10B	0.00203189	0.293975	0.276	0.141	1
MSRB3	0.0046964	0.293286	0.793	0.88	1
CDK9	0.0186481	0.293228	0.368	0.293	1
TPT1P9	0.000115752	0.29311	0.226	0.054	1
GADD45B	5.37296e-05	0.293029	0.176	0.011	1
CHMP4B	0.0280839	0.29293	0.425	0.38	1
APPL2	0.0224445	0.292777	0.345	0.261	1
GAB2	0.00218692	0.292682	0.23	0.098	1
MBTD1	0.00918211	0.292171	0.295	0.185	1
ZNF33B	0.0303728	0.291858	0.406	0.337	1
FAM219B	0.0278175	0.291596	0.372	0.304	1
RPL12	9.90833e-09	0.291285	0.977	1	0.000244607
TOX4	0.0249924	0.290769	0.475	0.478	1
LYSMD3	0.00210081	0.290571	0.307	0.174	1
MECOM	0.00833853	0.290335	0.352	0.25	1
RPL5	1.03445e-11	0.28988	0.985	1	2.55375e-07
ITGA9	0.00177493	0.289871	0.268	0.13	1
PARP6	0.00140472	0.28963	0.249	0.109	1
HLA-V	6.59367e-06	0.288951	0.192	0	0.162778
NKAIN2	0.0308682	0.288778	0.295	0.217	1
SH3D21	0.000310554	0.28859	0.261	0.098	1
RPL4P4	0.000188186	0.288539	0.303	0.13	1
RPL30	6.6644e-14	0.288504	0.996	1	1.64524e-09
DCAF16	0.00510946	0.288215	0.441	0.348	1
ZNF667	0.00844364	0.28802	0.234	0.12	1
SECISBP2L	0.00139897	0.287937	0.387	0.239	1
EIF2A	0.0351011	0.287855	0.586	0.663	1
DOCK10	0.00637747	0.286431	0.326	0.217	1
ARSD	0.0466345	0.285653	0.284	0.217	1
TNFAIP8L1	0.00143664	0.285295	0.307	0.152	1
MIR22HG	0.00013859	0.285276	0.161	0.011	1
SOS2	0.002686	0.2852	0.276	0.141	1
EPSTI1	0.0082361	0.285162	0.234	0.12	1
BRF1	0.00211152	0.285126	0.307	0.174	1
AL671883.2	2.25137e-05	0.285032	0.207	0.022	0.555796
TRIM56	0.0440299	0.284918	0.621	0.685	1
RPLP2	8.60845e-10	0.284888	0.992	1	2.12517e-05
RIPOR2	0.041494	0.284664	0.552	0.554	1
CPB2-AS1	0.00326655	0.284532	0.241	0.12	1
HIST2H2BC	0.0031739	0.284365	0.172	0.054	1
ZCCHC8	0.00851614	0.283877	0.33	0.228	1
SH3D19	0.0032675	0.283649	0.28	0.152	1
CAMLG	0.0159524	0.28356	0.605	0.641	1
YWHAZ	0.00840026	0.283483	0.824	0.88	1
LAIR1	0.0233734	0.283222	0.444	0.402	1
TRAF5	0.0139756	0.283075	0.352	0.261	1
SENP5	0.0119977	0.282906	0.234	0.13	1
WBP11	0.0149298	0.282786	0.617	0.685	1
MTATP6P1	0.000690273	0.282418	0.613	0.402	1
RPS15A	3.73814e-10	0.282194	0.977	1	9.22834e-06
MEX3C	0.000125969	0.281722	0.253	0.076	1
HIF1A-AS3	7.0449e-06	0.281316	0.241	0.033	0.173918
STX16-NPEPL1	0.00111517	0.280906	0.33	0.185	1
IGBP1	0.0315826	0.280346	0.406	0.359	1
PPP1R35	0.0275625	0.280255	0.287	0.207	1
RFX5	0.0296951	0.280061	0.368	0.315	1
ZC3HAV1	0.0437346	0.279748	0.487	0.457	1
RPS3A	6.27783e-13	0.279622	0.992	1	1.54981e-08
USP53	0.016301	0.279595	0.234	0.141	1
RBMX	0.000622275	0.279421	0.843	0.891	1
TMEM167B	0.0195997	0.279254	0.375	0.304	1
SORL1	0.0332332	0.279039	0.674	0.793	1
COX19	0.0417853	0.276876	0.383	0.337	1
SEC14L1	0.0484348	0.276481	0.314	0.272	1
ATP2C1	0.0268303	0.276279	0.613	0.663	1
PNPLA2	0.0269583	0.274839	0.314	0.228	1
BEST1	0.000677851	0.274771	0.291	0.13	1
ZFY	0.00414053	0.274281	0.245	0.12	1
ABCB1	0.0247873	0.273652	0.287	0.207	1
DNAJB6	0.0119973	0.273619	0.751	0.848	1
RPL27A	1.66611e-10	0.273499	0.985	1	4.11312e-06
LINC00173	9.01704e-05	0.273486	0.149	0	1
FBXW4	0.00137003	0.273425	0.241	0.098	1
STRA6LP	0.00919054	0.273016	0.157	0.054	1
RSL24D1	0.000429887	0.272782	0.812	0.891	1
PRAM1	0.0139913	0.272381	0.146	0.054	1
AKT3	0.00798727	0.272119	0.276	0.152	1
EGFEM1P	9.8272e-05	0.272039	0.199	0.033	1
RBM5-AS1	0.0120316	0.27192	0.226	0.12	1
EIF3E	8.92027e-05	0.271589	0.893	0.957	1
FAM177A1	0.041767	0.270892	0.414	0.37	1
KLC1	0.0141596	0.270739	0.494	0.457	1
ZNF548	0.00355895	0.270614	0.211	0.087	1
AC091959.3	0.0311684	0.270549	0.387	0.337	1
SARAF	0.0315188	0.270323	0.805	0.88	1
YY1AP1	0.0230878	0.270243	0.314	0.239	1
PLCL2	0.00700451	0.270033	0.284	0.163	1
AC008038.1	0.0117707	0.269705	0.475	0.402	1
RC3H1	0.0244426	0.269466	0.333	0.25	1
CXCL3	0.00608715	0.269248	0.192	0.076	1
SPINK2	0.000252041	0.269179	0.897	0.957	1
RPL7A	2.71524e-12	0.268269	0.992	1	6.70312e-08
AL354702.1	1.36331e-05	0.268109	0.18	0	0.33656
FAM210B	0.0300101	0.267855	0.36	0.293	1
AL118516.1	0.00357877	0.267754	0.226	0.098	1
RIC3	0.0194913	0.267602	0.207	0.12	1
RPGR	0.0421817	0.267581	0.165	0.087	1
FAM193B	0.00932544	0.267221	0.303	0.196	1
RPL26	6.79594e-09	0.266926	0.966	1	0.000167771
RBM38	0.0129477	0.266896	0.222	0.12	1
LRRC70	0.0326469	0.2666	0.253	0.174	1
AL139300.1	0.0432715	0.266348	0.441	0.402	1
AC023509.1	0.00658133	0.266164	0.414	0.315	1
IER5	0.0026595	0.266118	0.226	0.098	1
ULK1	0.00229124	0.266069	0.264	0.13	1
PLCB1	0.0156463	0.265869	0.238	0.141	1
GCNT2	0.0361613	0.26506	0.199	0.12	1
BRWD3	0.0368697	0.264971	0.241	0.163	1
RIPOR3	0.000741825	0.264548	0.199	0.054	1
MAFK	0.00185951	0.264489	0.245	0.109	1
SAMD8	0.00305031	0.264484	0.218	0.087	1
INO80B	0.000874099	0.264258	0.192	0.054	1
YPEL2	0.00303481	0.262541	0.146	0.033	1
KHNYN	0.00119762	0.26237	0.284	0.13	1
ARID5A	0.00837261	0.262359	0.314	0.207	1
NBPF11	0.00914202	0.261584	0.23	0.12	1
SIRT1	0.0148608	0.259883	0.249	0.141	1
SPDYA	0.00104419	0.259524	0.203	0.065	1
NECTIN2	0.0224241	0.259474	0.245	0.163	1
IGSF10	0.000894065	0.258402	0.149	0.022	1
COL24A1	0.00128102	0.258376	0.341	0.185	1
RPS4X	1.49622e-09	0.257968	0.981	1	3.69372e-05
ACTG1	5.12181e-05	0.257528	0.946	0.989	1
KIZ	0.0356893	0.257408	0.199	0.12	1
IRF2BPL	0.0105626	0.257258	0.249	0.141	1
TDRD3	0.0462325	0.257198	0.184	0.109	1
IFFO2	0.00565773	0.256365	0.165	0.054	1
FBXO3	0.0213007	0.255506	0.188	0.098	1
STARD4-AS1	0.00268619	0.255404	0.215	0.087	1
YY1	0.0488014	0.25501	0.713	0.837	1
TCP11L2	5.65788e-05	0.254917	0.157	0	1
LAPTM5	0.00188906	0.252396	0.839	0.946	1
OBSCN	0.00929375	0.25234	0.226	0.109	1
PACS1	0.0428504	0.251685	0.303	0.239	1
ZNF350	0.00371912	0.2512	0.195	0.076	1
GFOD1	0.00762146	0.251018	0.234	0.12	1
LRRC8A	0.0245288	0.250152	0.249	0.163	1
BIRC2	0.0143858	0.25011	0.318	0.228	1

## Sheet: TableS9
Table. S9 Up-regulated genes of HSCs in CB naïve compared with mPB naïve (CS-SRGs)
Gene	p_val	avg_logFC	pct.1	pct.2	p_val_adj
RPL41	8.73507e-141	3.41352	1	0.747	2.15643e-136
XIST	1.6339e-137	1.98797	0.984	0	4.03361e-133
H3F3A	2.43551e-137	2.00069	0.998	0.253	6.01255e-133
AC138811.2	1.49976e-136	1.74403	0.999	0.682	3.70245e-132
EEF1A1	6.9762e-136	0.764861	1	0.985	1.72221e-131
RPL14	5.06915e-134	0.954524	1	0.954	1.25142e-129
AL031847.2	3.29736e-131	1.7144	0.981	0.195	8.14019e-127
AC245033.1	3.50317e-123	0.914363	1	0.939	8.64827e-119
RPL3	7.61218e-119	0.556604	1	0.985	1.87922e-114
RPS24	3.77218e-107	0.561192	1	0.996	9.31238e-103
HMGN2	3.42511e-105	1.15212	0.988	0.609	8.45556e-101
RPLP1	3.2821e-100	0.529935	1	0.985	8.10251e-96
RPL31	4.70039e-100	0.518184	1	0.985	1.16039e-95
RPL27A	6.64143e-99	0.572969	1	0.985	1.63957e-94
RPS15A	1.00786e-98	0.552421	1	0.977	2.48811e-94
RPL36A-HNRNPH2	5.29507e-95	0.858886	1	0.889	1.30719e-90
RPS3	2.10204e-93	0.441418	1	0.992	5.18932e-89
RPS2	1.10688e-92	0.45631	1	0.996	2.73254e-88
HLA-DRB5	5.87738e-92	1.14522	0.875	0.18	1.45095e-87
AIF1	1.91726e-91	0.854686	0.999	0.801	4.73313e-87
PLAC8	7.54953e-90	0.985973	0.97	0.444	1.86375e-85
RPSA	1.05782e-88	0.59412	1	0.969	2.61144e-84
ARHGDIB	2.904e-87	0.764355	1	0.835	7.1691e-83
RPS14	4.42063e-87	0.476865	1	0.981	1.09132e-82
ACTB	6.37477e-85	0.824123	0.995	0.843	1.57374e-80
RPL10A	2.99032e-82	0.499788	1	0.973	7.38219e-78
RPL23A	3.34019e-77	0.47174	1	0.973	8.24594e-73
MZB1	3.37863e-77	1.04264	0.853	0.195	8.34081e-73
RPL5	1.56325e-76	0.439813	1	0.985	3.8592e-72
AL365357.1	1.57783e-76	0.879035	0.716	0.011	3.89519e-72
APEX1	3.38554e-76	0.85766	0.978	0.605	8.35787e-72
RPS17	5.09996e-76	0.470473	1	0.969	1.25903e-71
RPS23	7.00043e-76	0.43371	1	0.981	1.7282e-71
RPL18A	7.92653e-74	0.451825	1	0.985	1.95682e-69
C1QTNF4	2.43524e-73	0.903004	0.858	0.253	6.01188e-69
AP000350.4	1.71999e-71	0.826551	0.977	0.648	4.24615e-67
STMN1	3.01632e-71	0.846132	0.973	0.586	7.44638e-67
RPL17-C18orf32	3.89391e-71	0.451231	1	0.977	9.61289e-67
MTATP6P1	2.27085e-69	0.843999	0.977	0.613	5.60605e-65
RPL10P3	2.39919e-68	0.857055	0.692	0.034	5.92287e-64
LAPTM4B	6.08343e-68	0.765026	0.958	0.548	1.50182e-63
RPS28	1.45102e-66	0.559004	0.999	0.943	3.58213e-62
MIF	1.99124e-66	0.767967	0.98	0.67	4.91578e-62
RPS5	1.04098e-65	0.507829	1	0.95	2.56988e-61
RPS19	2.369e-65	0.365452	1	0.992	5.84835e-61
TRBC2	6.438e-62	0.773625	0.767	0.138	1.58935e-57
CD48	1.48535e-61	0.772486	0.651	0.038	3.66689e-57
RPS27AP16	1.6983e-61	0.77065	0.83	0.264	4.1926e-57
RPL6	4.0304e-61	0.461546	1	0.95	9.94984e-57
ITGA4	2.53749e-60	0.724009	0.985	0.69	6.26431e-56
CD52	7.79036e-60	0.760921	0.938	0.513	1.92321e-55
CORO1A	8.46447e-60	0.771454	0.797	0.211	2.08962e-55
ATP5F1A	1.49513e-59	0.68968	0.964	0.613	3.69103e-55
SMIM24	6.73856e-57	0.767566	0.885	0.41	1.66355e-52
HLA-DQB1	1.44171e-56	0.8543	0.868	0.398	3.55914e-52
ARL6IP5	1.49054e-56	0.74215	0.922	0.502	3.6797e-52
RPN2	2.36111e-56	0.736642	0.882	0.406	5.82887e-52
PPIA	5.81835e-56	0.520297	1	0.927	1.43638e-51
ZFP36L2	7.73016e-56	0.563985	1	0.874	1.90835e-51
DYNLL1	1.02483e-55	0.731193	0.817	0.307	2.52999e-51
CD74	2.44243e-55	0.55779	1	0.973	6.02964e-51
CALM2	2.83421e-55	0.614834	0.991	0.77	6.99682e-51
UBE2L6	1.92304e-54	0.697308	0.794	0.268	4.74741e-50
RPL26	1.2258e-53	0.38986	1	0.966	3.02613e-49
GNG11	6.50108e-53	0.729352	0.736	0.165	1.60492e-48
EIF3E	5.78921e-51	0.496799	1	0.893	1.42918e-46
SERF2	1.31246e-49	0.482832	0.999	0.877	3.24006e-45
RPL10	3.10909e-49	0.310417	1	0.992	7.67542e-45
ARPC3	2.29103e-48	0.543047	0.977	0.697	5.65586e-44
RPL36A	2.33269e-48	0.419667	1	0.954	5.75872e-44
GIMAP7	2.93435e-48	0.806684	0.624	0.1	7.24404e-44
CD69	3.59742e-48	0.806575	0.796	0.287	8.88094e-44
DUSP1	5.5253e-48	0.77995	0.938	0.613	1.36403e-43
SRP14	5.72293e-48	0.471458	0.997	0.881	1.41282e-43
NREP	3.75125e-47	0.652812	0.755	0.245	9.26071e-43
HMGB1	2.99676e-46	0.456771	0.999	0.927	7.39809e-42
JAML	4.5985e-46	0.662068	0.708	0.172	1.13523e-41
VAMP8	1.03503e-45	0.540706	0.971	0.682	2.55517e-41
EEF1B2	1.13615e-45	0.345985	1	0.977	2.80481e-41
SPNS3	1.98878e-45	0.657191	0.563	0.061	4.90971e-41
ITM2C	2.52546e-45	0.594201	0.892	0.494	6.23459e-41
OSTC	7.53871e-45	0.581259	0.858	0.421	1.86108e-40
HIST1H4C	7.82551e-45	0.687391	0.855	0.444	1.93188e-40
IMPDH2	2.67846e-43	0.543753	0.959	0.693	6.6123e-39
TTN	2.92992e-43	0.814441	0.572	0.073	7.23309e-39
RPL27	7.35889e-43	0.354003	1	0.962	1.81669e-38
CAVIN2	3.5257e-42	0.73273	0.672	0.195	8.7039e-38
IFI16	7.62737e-42	0.560906	0.977	0.678	1.88297e-37
RPS29	1.56574e-41	0.299759	1	0.981	3.86533e-37
RPS15	1.87222e-41	0.326473	1	0.973	4.62196e-37
SLA	3.76306e-41	0.601653	0.633	0.138	9.28986e-37
RPL29	6.05074e-41	0.380383	1	0.946	1.49375e-36
NDUFA13	1.58402e-40	0.535946	0.886	0.529	3.91047e-36
ACAP1	2.90337e-40	0.527318	0.871	0.452	7.16756e-36
CDCA7	4.10725e-40	0.605566	0.591	0.119	1.01396e-35
PFN1	2.43756e-39	0.540813	0.969	0.67	6.01759e-35
RPL22	5.7337e-39	0.375219	1	0.927	1.41548e-34
RACK1	1.63993e-38	0.284881	1	0.989	4.04849e-34
RPL24	2.51014e-38	0.284402	1	0.985	6.19679e-34
IGLL1	6.1642e-38	0.609809	0.495	0.05	1.52176e-33
COX7C	1.27409e-37	0.377344	0.999	0.9	3.14535e-33
ATP5MPL	2.33276e-37	0.522415	0.912	0.51	5.75887e-33
ADA	4.27239e-37	0.553161	0.57	0.115	1.05473e-32
PTPRCAP	7.0774e-37	0.524545	0.75	0.345	1.7472e-32
DMAC1	5.05548e-36	0.518414	0.66	0.195	1.24805e-31
ICAM3	7.6777e-36	0.496422	0.933	0.605	1.89539e-31
RPS25	8.31579e-36	0.291999	1	0.973	2.05292e-31
ARPC5	8.54433e-36	0.493044	0.773	0.322	2.10934e-31
SELL	8.84465e-36	0.456141	0.997	0.862	2.18348e-31
ANP32B	1.14409e-35	0.425013	0.997	0.874	2.82441e-31
RPL38	1.28767e-35	0.314543	1	0.969	3.17887e-31
CLNS1A	1.64745e-34	0.440544	0.859	0.471	4.06706e-30
ECH1	7.71082e-34	0.453615	0.751	0.31	1.90357e-29
PPWD1	8.1875e-34	0.519926	0.675	0.261	2.02125e-29
IK	3.54327e-33	0.472942	0.905	0.598	8.74727e-29
NPM1	3.76921e-33	0.346013	1	0.954	9.30505e-29
TUBB	4.91889e-33	0.499863	0.873	0.498	1.21433e-28
AC011448.1	9.41813e-33	0.459518	0.828	0.479	2.32505e-28
TOMM7	1.19727e-32	0.423457	0.99	0.828	2.95571e-28
HEMGN	1.48342e-32	0.577033	0.809	0.414	3.66213e-28
PRDX1	1.65016e-32	0.461772	0.982	0.743	4.07375e-28
FABP5	2.68386e-32	0.517077	0.552	0.142	6.62566e-28
CFL1	3.45287e-32	0.410765	0.989	0.82	8.5241e-28
DYNLRB1	4.44e-32	0.471794	0.651	0.23	1.0961e-27
TXNIP	9.16162e-32	0.489859	0.83	0.41	2.26173e-27
NASP	9.6017e-32	0.481693	0.905	0.563	2.37037e-27
BANF1	1.18255e-31	0.472321	0.639	0.234	2.91937e-27
UQCR10	1.42988e-31	0.469596	0.806	0.433	3.52995e-27
GMFG	1.843e-31	0.383876	0.985	0.793	4.54981e-27
CORO1B	2.09522e-31	0.466901	0.799	0.437	5.17246e-27
AKR1A1	2.73639e-31	0.453411	0.81	0.418	6.75534e-27
EIF3F	3.51316e-31	0.468767	0.893	0.598	8.67293e-27
IL1B	1.08653e-30	0.470766	0.595	0.192	2.68231e-26
PECAM1	1.35956e-30	0.471417	0.74	0.352	3.35633e-26
PARP1	2.05247e-30	0.435966	0.965	0.655	5.06694e-26
RPS26	3.73805e-30	0.444928	0.889	0.533	9.22812e-26
RPS10	5.29921e-30	0.267404	1	0.977	1.30822e-25
ADGRG1	1.2995e-29	0.445261	0.745	0.345	3.20808e-25
FIS1	1.53886e-29	0.458119	0.755	0.383	3.79898e-25
CCT3	1.83749e-29	0.453147	0.873	0.559	4.53621e-25
ATP6V0E1	1.92175e-29	0.407775	0.671	0.272	4.74423e-25
MEG3	2.55487e-29	0.422896	0.889	0.464	6.3072e-25
HLA-DQA1	2.60571e-29	0.514791	0.478	0.092	6.43272e-25
EVL	3.7484e-29	0.461294	0.7	0.314	9.25369e-25
PHB	7.0943e-29	0.461478	0.671	0.261	1.75137e-24
SUMO2	8.35773e-29	0.420954	0.968	0.69	2.06327e-24
AL121594.1	9.38916e-29	0.414388	0.859	0.498	2.3179e-24
PXDN	1.31788e-28	0.476577	0.423	0.054	3.25345e-24
DGLUCY	1.31857e-28	0.509253	0.614	0.234	3.25515e-24
ABRACL	1.38368e-28	0.481503	0.723	0.352	3.4159e-24
CDC26	1.40555e-28	0.40531	0.4	0.031	3.46987e-24
SELENOW	1.42078e-28	0.445343	0.729	0.341	3.50748e-24
AC040162.1	1.49895e-28	0.434888	0.798	0.421	3.70045e-24
IDH2	1.49932e-28	0.433251	0.663	0.268	3.70138e-24
UFC1	2.5482e-28	0.448521	0.846	0.533	6.29075e-24
GIHCG	3.45128e-28	0.436374	0.825	0.475	8.52017e-24
RPL14P1	3.5568e-28	0.487535	0.508	0.134	8.78067e-24
NFE2	3.74116e-28	0.440179	0.768	0.375	9.23581e-24
LSP1	3.76019e-28	0.453913	0.656	0.287	9.28278e-24
ATG16L2	4.41149e-28	0.439134	0.829	0.452	1.08907e-23
C1QBP	4.65574e-28	0.470541	0.8	0.425	1.14936e-23
AHSA1	5.43219e-28	0.443558	0.528	0.157	1.34104e-23
PRPF8	7.08596e-28	0.404248	0.819	0.429	1.74931e-23
CBX1	7.82644e-28	0.444524	0.586	0.192	1.93211e-23
XRCC5	3.53278e-27	0.386292	0.937	0.602	8.72137e-23
PHGDH	5.18227e-27	0.430335	0.519	0.138	1.27935e-22
CHST13	5.69058e-27	0.426424	0.532	0.134	1.40483e-22
SNRPD1	7.61092e-27	0.42157	0.807	0.46	1.87891e-22
TSPAN3	7.62406e-27	0.393139	0.67	0.307	1.88215e-22
AC106795.1	8.00663e-27	0.37308	0.395	0.042	1.9766e-22
RPL35	1.10048e-26	0.270458	1	0.958	2.71676e-22
LSM2	1.31891e-26	0.396224	0.571	0.195	3.25599e-22
POLR2F	2.02316e-26	0.424708	0.53	0.149	4.99457e-22
PSMB10	2.11382e-26	0.38764	0.805	0.425	5.21838e-22
DDX1	6.34372e-26	0.418984	0.787	0.444	1.56607e-21
DCAF7	6.56384e-26	0.379667	0.749	0.356	1.62041e-21
RGS19	7.64086e-26	0.412556	0.507	0.134	1.8863e-21
HSPB1	1.20028e-25	0.364146	0.966	0.739	2.96313e-21
DDX23	1.92217e-25	0.437588	0.557	0.184	4.74525e-21
MDH1	1.93768e-25	0.35872	0.666	0.284	4.78356e-21
NCL	2.86424e-25	0.349815	0.998	0.927	7.07096e-21
HNRNPA1	3.17238e-25	0.256737	1	0.989	7.83166e-21
CIAO2A	3.68832e-25	0.380643	0.578	0.211	9.10536e-21
MT-ND3	5.42523e-25	0.271947	1	0.977	1.33933e-20
ROMO1	5.5072e-25	0.409309	0.829	0.529	1.35956e-20
SPATA20	6.06113e-25	0.391449	0.511	0.134	1.49631e-20
NDUFA11	8.29486e-25	0.410918	0.804	0.452	2.04775e-20
TM7SF3	9.94366e-25	0.401791	0.686	0.326	2.45479e-20
HNRNPAB	1.05382e-24	0.416733	0.866	0.559	2.60156e-20
SNRPD3	1.27292e-24	0.397484	0.787	0.452	3.14245e-20
AL671762.1	1.43777e-24	0.384888	0.93	0.701	3.54943e-20
TSIX	2.54127e-24	0.365984	0.306	0	6.27364e-20
AL022238.4	4.70096e-24	0.392723	0.626	0.272	1.16053e-19
NAA38	5.14014e-24	0.416855	0.655	0.307	1.26895e-19
HSBP1	5.47095e-24	0.383318	0.704	0.345	1.35061e-19
AAMP	6.04133e-24	0.356196	0.606	0.23	1.49142e-19
HSPE1	6.09284e-24	0.38228	0.792	0.452	1.50414e-19
LTB	6.41989e-24	0.567175	0.457	0.115	1.58488e-19
GAPT	7.12717e-24	0.375769	0.658	0.287	1.75948e-19
IMP3	9.89624e-24	0.379425	0.422	0.088	2.44308e-19
AC010343.1	1.04275e-23	0.420633	0.489	0.142	2.57423e-19
ADA2	1.0443e-23	0.371393	0.358	0.034	2.57807e-19
TUFM	1.44621e-23	0.377474	0.683	0.322	3.57026e-19
AL591846.1	1.54178e-23	0.342448	0.325	0.015	3.80619e-19
SNRPE	1.60278e-23	0.365772	0.937	0.674	3.9568e-19
CCDC115	1.70892e-23	0.413915	0.513	0.172	4.21881e-19
PRAM1	2.01452e-23	0.316667	0.52	0.146	4.97324e-19
MFNG	2.03134e-23	0.371312	0.755	0.402	5.01478e-19
DNMT3A	2.39981e-23	0.34215	0.689	0.326	5.92442e-19
ALDH9A1	3.04528e-23	0.426044	0.534	0.195	7.51787e-19
EIF3L	3.195e-23	0.325856	0.997	0.87	7.8875e-19
PTPRD	4.28642e-23	0.396766	0.376	0.057	1.05819e-18
LAMTOR1	1.05214e-22	0.374969	0.749	0.402	2.59741e-18
PET100	1.48117e-22	0.400646	0.69	0.372	3.65656e-18
LTA4H	1.55237e-22	0.379672	0.735	0.387	3.83232e-18
HSPA8	1.92997e-22	0.350642	0.905	0.64	4.76452e-18
SELENOH	2.73375e-22	0.368541	0.912	0.663	6.7488e-18
IL16	3.2431e-22	0.382289	0.564	0.211	8.00624e-18
AC021087.5	3.57918e-22	0.350278	0.746	0.421	8.83592e-18
CLTA	3.99409e-22	0.358902	0.817	0.444	9.86022e-18
USP11	7.14923e-22	0.355821	0.627	0.28	1.76493e-17
SNRPF	7.16326e-22	0.357634	0.855	0.536	1.76839e-17
PRDX3	8.81322e-22	0.354319	0.592	0.245	2.17572e-17
TIMM8B	9.13546e-22	0.403484	0.544	0.215	2.25527e-17
FDPS	1.32075e-21	0.359422	0.634	0.299	3.26053e-17
CLDN15	1.70806e-21	0.350796	0.577	0.226	4.21668e-17
SRP9	1.8893e-21	0.324185	0.836	0.513	4.66411e-17
RAN	1.91888e-21	0.363431	0.886	0.59	4.73714e-17
CSF3R	2.51307e-21	0.32173	0.859	0.559	6.20401e-17
TIMMDC1	3.40938e-21	0.360253	0.514	0.18	8.41675e-17
HNRNPC	3.67392e-21	0.308004	0.995	0.881	9.06981e-17
LINC01268	4.57503e-21	0.35577	0.271	0	1.12944e-16
CCT8	4.73515e-21	0.3503	0.8	0.483	1.16897e-16
FARSA	4.75261e-21	0.337519	0.414	0.1	1.17328e-16
ATP6V1G2-DDX39B	5.21076e-21	0.359783	0.692	0.36	1.28638e-16
LBHD1	5.23097e-21	0.365834	0.44	0.13	1.29137e-16
SSR2	5.72814e-21	0.334922	0.829	0.513	1.41411e-16
ATP5MG	5.76815e-21	0.320072	0.969	0.808	1.42398e-16
XRCC6	6.41569e-21	0.333901	0.872	0.567	1.58384e-16
SNRPC	7.50284e-21	0.331115	0.741	0.406	1.85223e-16
TUBA1B	1.09874e-20	0.376527	0.943	0.732	2.71246e-16
ZNF428	1.15065e-20	0.35102	0.585	0.264	2.84062e-16
SOX4	1.15685e-20	0.355964	0.976	0.747	2.85592e-16
FCGRT	1.18494e-20	0.353009	0.452	0.134	2.92527e-16
C11orf98	1.35348e-20	0.366995	0.454	0.146	3.34134e-16
PSMA4	1.42896e-20	0.308661	0.851	0.533	3.52767e-16
LST1	1.68488e-20	0.361652	0.926	0.659	4.15946e-16
PSMA6	1.71686e-20	0.322399	0.853	0.517	4.2384e-16
HPGDS	1.92392e-20	0.338487	0.281	0.011	4.74957e-16
HMGN3	2.10932e-20	0.354844	0.77	0.441	5.20728e-16
FAM216A	2.39399e-20	0.351253	0.444	0.126	5.91004e-16
C12orf57	2.87638e-20	0.369965	0.797	0.498	7.10093e-16
MOGS	3.31454e-20	0.334618	0.443	0.13	8.1826e-16
COX6B1	3.41248e-20	0.341748	0.873	0.613	8.4244e-16
MRPS33	3.52748e-20	0.376617	0.488	0.161	8.70829e-16
MRPL18	4.52204e-20	0.358234	0.422	0.111	1.11635e-15
CETN3	5.73129e-20	0.343404	0.35	0.057	1.41488e-15
NDUFB3	5.74588e-20	0.31612	0.515	0.192	1.41848e-15
OST4	5.76882e-20	0.329515	0.892	0.621	1.42415e-15
TBC1D4	5.83797e-20	0.362442	0.375	0.077	1.44122e-15
STARD7	6.06992e-20	0.363621	0.52	0.211	1.49848e-15
CCT7	6.07752e-20	0.349437	0.765	0.429	1.50036e-15
EGLN1	6.1244e-20	0.340756	0.353	0.061	1.51193e-15
ANAPC13	6.54386e-20	0.33598	0.437	0.126	1.61548e-15
MRPS28	6.78048e-20	0.317524	0.402	0.107	1.6739e-15
BASP1	8.82167e-20	0.362902	0.487	0.172	2.17781e-15
MPLKIP	9.28494e-20	0.338731	0.535	0.222	2.29217e-15
SLC9A3R1	1.07257e-19	0.293038	0.495	0.176	2.64786e-15
NIFK	1.14768e-19	0.364189	0.605	0.264	2.83329e-15
SLC12A7	1.25705e-19	0.265522	0.463	0.142	3.10327e-15
CNPY3	1.26979e-19	0.306187	0.625	0.291	3.13473e-15
UBE2L3	1.37461e-19	0.327406	0.714	0.379	3.39351e-15
LDLRAD2	1.42163e-19	0.317936	0.368	0.069	3.50959e-15
SERPING1	1.74948e-19	0.343088	0.74	0.391	4.31895e-15
RPL18AP3	2.02774e-19	0.448849	0.74	0.464	5.00589e-15
NDUFA9	2.2828e-19	0.31952	0.456	0.149	5.63556e-15
CDK4	2.80963e-19	0.315157	0.609	0.264	6.93612e-15
SNRPD2	2.82485e-19	0.306469	0.962	0.785	6.9737e-15
FAM118A	2.83308e-19	0.354784	0.51	0.176	6.99402e-15
AC018521.1	2.9743e-19	0.337557	0.84	0.567	7.34265e-15
ISYNA1	3.0737e-19	0.326165	0.464	0.149	7.58804e-15
HNRNPF	3.12458e-19	0.32317	0.757	0.448	7.71364e-15
GLOD4	3.31413e-19	0.327579	0.524	0.207	8.1816e-15
HDAC1	3.36291e-19	0.280279	0.604	0.257	8.30201e-15
MRPS18B	3.44399e-19	0.323326	0.479	0.172	8.50219e-15
SELENOF	3.47155e-19	0.311926	0.723	0.398	8.57022e-15
CAPG	3.63782e-19	0.33487	0.446	0.146	8.9807e-15
TRPV2	4.0009e-19	0.322419	0.525	0.207	9.87703e-15
NDUFS3	4.07464e-19	0.343371	0.722	0.418	1.00591e-14
UCKL1	4.30773e-19	0.322501	0.452	0.138	1.06345e-14
AP001931.1	5.00404e-19	0.363428	0.797	0.521	1.23535e-14
FKBP3	5.24179e-19	0.339328	0.73	0.421	1.29404e-14
TXNDC17	5.67183e-19	0.314818	0.364	0.077	1.40021e-14
LDHA	5.80407e-19	0.338937	0.866	0.579	1.43285e-14
AL445524.2	6.08373e-19	0.314298	0.336	0.057	1.50189e-14
MGST2	6.27362e-19	0.326903	0.538	0.226	1.54877e-14
STAP1	6.34803e-19	0.321667	0.326	0.05	1.56714e-14
PDCD6	6.64273e-19	0.317873	0.676	0.364	1.63989e-14
AL365205.1	8.48124e-19	0.322934	0.8	0.513	2.09376e-14
GTF2I	8.71326e-19	0.335987	0.695	0.356	2.15104e-14
PSMD4	9.20403e-19	0.310626	0.696	0.379	2.2722e-14
CHCHD7	9.32348e-19	0.30456	0.617	0.287	2.30169e-14
CBX2	1.10225e-18	0.334536	0.457	0.157	2.72112e-14
MARCKSL1	1.26757e-18	0.357409	0.467	0.161	3.12926e-14
TOMM6	1.58233e-18	0.318264	0.798	0.51	3.90629e-14
GSTK1	2.28535e-18	0.295784	0.863	0.536	5.64184e-14
EPCAM	2.6269e-18	0.341262	0.306	0.042	6.48502e-14
HOXA5	2.68387e-18	0.309923	0.577	0.261	6.62568e-14
NLRP2	2.70568e-18	0.30664	0.26	0.011	6.67951e-14
CYTL1	2.97866e-18	0.333229	0.814	0.533	7.35341e-14
RCSD1	3.03582e-18	0.301831	0.836	0.556	7.49454e-14
CRYBG1	3.24207e-18	0.313435	0.342	0.065	8.00371e-14
AC116533.1	3.43689e-18	0.326312	0.451	0.146	8.48466e-14
RALA	3.47014e-18	0.287978	0.685	0.356	8.56673e-14
AC092683.1	4.37122e-18	0.373051	0.568	0.264	1.07912e-13
LSM4	4.65443e-18	0.289747	0.595	0.268	1.14904e-13
PTK2B	4.91433e-18	0.321717	0.578	0.264	1.2132e-13
GALNT7	5.24494e-18	0.310021	0.598	0.261	1.29482e-13
RUVBL2	5.53419e-18	0.319882	0.518	0.211	1.36623e-13
TTC1	6.11742e-18	0.302756	0.54	0.226	1.51021e-13
CCT5	6.22542e-18	0.291767	0.67	0.356	1.53687e-13
IL27RA	6.27198e-18	0.372864	0.597	0.295	1.54836e-13
RPL3P4	6.32681e-18	0.336024	0.9	0.644	1.5619e-13
LSG1	6.57514e-18	0.351417	0.551	0.241	1.6232e-13
KIT	8.37028e-18	0.346926	0.521	0.226	2.06637e-13
SYNGR1	8.52401e-18	0.312128	0.686	0.364	2.10432e-13
YIPF3	8.926e-18	0.305422	0.502	0.188	2.20356e-13
TPI1	1.02425e-17	0.314767	0.843	0.548	2.52857e-13
MRPL51	1.06231e-17	0.310681	0.65	0.322	2.62253e-13
RANBP1	1.12872e-17	0.308541	0.64	0.333	2.78648e-13
RALBP1	1.14971e-17	0.352313	0.876	0.613	2.83828e-13
GSTP1	1.27706e-17	0.309848	0.958	0.785	3.15269e-13
HIGD2A	1.37858e-17	0.304789	0.659	0.36	3.40331e-13
SNRNP70	1.42791e-17	0.282386	0.943	0.69	3.52509e-13
COPS6	1.9633e-17	0.3413	0.599	0.307	4.84679e-13
RBX1	2.01967e-17	0.346433	0.672	0.398	4.98596e-13
RPL34P18	2.17141e-17	0.301754	0.592	0.291	5.36057e-13
PROM1	2.28675e-17	0.33916	0.605	0.307	5.6453e-13
MCM2	2.33892e-17	0.301244	0.297	0.046	5.77409e-13
PSMB3	2.5755e-17	0.340999	0.704	0.406	6.35813e-13
SPINT2	2.61299e-17	0.29117	0.938	0.697	6.4507e-13
PAK1	2.75353e-17	0.291249	0.389	0.1	6.79763e-13
ATXN10	2.80619e-17	0.314948	0.579	0.268	6.92763e-13
LGALS3BP	2.86669e-17	0.308334	0.303	0.05	7.077e-13
CCM2	3.18665e-17	0.315835	0.516	0.226	7.86689e-13
CSNK2B	3.26451e-17	0.326057	0.719	0.421	8.0591e-13
TKT	3.84283e-17	0.274876	0.944	0.755	9.48678e-13
RPL24P4	4.39663e-17	0.372295	0.359	0.1	1.0854e-12
LYL1	4.53467e-17	0.26056	0.668	0.36	1.11947e-12
CHST12	4.94208e-17	0.304632	0.609	0.291	1.22005e-12
MEST	4.95501e-17	0.318664	0.537	0.249	1.22324e-12
DCAF12	5.33149e-17	0.262234	0.29	0.038	1.31618e-12
HINT2	6.18039e-17	0.297089	0.35	0.084	1.52575e-12
CD200	6.44251e-17	0.311807	0.396	0.119	1.59046e-12
AL136454.1	6.92084e-17	0.312088	0.296	0.05	1.70855e-12
SLC25A5	7.27074e-17	0.276907	0.857	0.605	1.79493e-12
ECHDC2	7.36945e-17	0.310499	0.392	0.115	1.8193e-12
GCSH	7.38381e-17	0.273249	0.295	0.042	1.82284e-12
AREG	7.89172e-17	0.626976	0.502	0.215	1.94823e-12
GAPDH	8.23547e-17	0.273039	0.997	0.912	2.03309e-12
TBC1D10C	8.4908e-17	0.261065	0.466	0.184	2.09612e-12
AL133410.3	8.81194e-17	0.290178	0.337	0.08	2.1754e-12
PSMC5	8.96405e-17	0.262877	0.755	0.456	2.21295e-12
SENP3-EIF4A1	1.10563e-16	0.298006	0.984	0.862	2.72946e-12
LAIR1	1.108e-16	0.333736	0.748	0.444	2.73533e-12
HMOX2	1.27785e-16	0.256665	0.302	0.05	3.15462e-12
PDE1A	1.28053e-16	0.257845	0.219	0	3.16124e-12
TMEM189-UBE2V1	1.28321e-16	0.336313	0.69	0.406	3.16786e-12
GCNT1	1.43233e-16	0.296454	0.376	0.107	3.53598e-12
RGS14	1.69357e-16	0.285337	0.431	0.153	4.18091e-12
RNASEH2C	1.88077e-16	0.294079	0.684	0.372	4.64306e-12
AC073283.3	1.99993e-16	0.3406	0.534	0.245	4.93723e-12
UROD	2.05227e-16	0.346897	0.627	0.36	5.06643e-12
COX5B	2.37208e-16	0.275999	0.821	0.521	5.85596e-12
UBE2V1	2.40343e-16	0.339469	0.722	0.448	5.93335e-12
ATP5PF	2.47774e-16	0.310471	0.807	0.54	6.11681e-12
NME1	2.4884e-16	0.314049	0.642	0.314	6.14312e-12
COX5A	2.77462e-16	0.28751	0.796	0.525	6.8497e-12
ACTL6A	3.17326e-16	0.261865	0.301	0.057	7.83381e-12
EXOC1	3.49209e-16	0.300907	0.644	0.322	8.62093e-12
HSD17B10	3.57211e-16	0.26737	0.471	0.192	8.81848e-12
IDH3B	3.64373e-16	0.30206	0.525	0.238	8.99528e-12
ALDH16A1	3.68951e-16	0.262981	0.385	0.115	9.10828e-12
RPL41P2	3.82759e-16	0.291072	0.332	0.08	9.44918e-12
TMPO	3.85225e-16	0.306804	0.576	0.268	9.51005e-12
ZNRD1	3.93676e-16	0.262605	0.513	0.215	9.71868e-12
CHRDL1	4.50485e-16	0.269991	0.237	0.015	1.11211e-11
PRMT1	4.8736e-16	0.253076	0.696	0.391	1.20315e-11
CFH	6.37839e-16	0.291466	0.581	0.295	1.57463e-11
EXOSC4	6.55429e-16	0.268817	0.291	0.054	1.61806e-11
NAXE	7.18596e-16	0.27785	0.371	0.107	1.774e-11
TK2	7.48731e-16	0.295529	0.424	0.142	1.84839e-11
HNRNPM	7.59137e-16	0.298043	0.957	0.774	1.87408e-11
BABAM1	7.73529e-16	0.287208	0.469	0.188	1.90961e-11
ZNF706	8.65032e-16	0.254508	0.714	0.437	2.1355e-11
CCDC50	9.09233e-16	0.256165	0.275	0.042	2.24462e-11
ATP6V1G1	9.67848e-16	0.279871	0.922	0.69	2.38933e-11
STOML2	1.02956e-15	0.294993	0.599	0.303	2.54168e-11
SLC39A3	1.0968e-15	0.281561	0.577	0.295	2.70768e-11
OXLD1	1.14852e-15	0.259299	0.487	0.199	2.83534e-11
PSMB5	1.16594e-15	0.253098	0.507	0.226	2.87836e-11
CYBC1	1.38303e-15	0.2658	0.401	0.13	3.4143e-11
RAB11A	1.43704e-15	0.267733	0.61	0.322	3.54763e-11
CCDC141	1.49234e-15	0.274135	0.237	0.015	3.68415e-11
FERMT3	1.5045e-15	0.298675	0.747	0.471	3.71415e-11
RPUSD3	1.53475e-15	0.273787	0.386	0.123	3.78883e-11
ERG28	1.58366e-15	0.25409	0.355	0.096	3.90958e-11
AP003419.1	1.61292e-15	0.286455	0.509	0.222	3.98181e-11
HTATSF1	1.79483e-15	0.26372	0.708	0.414	4.43089e-11
PAICS	1.87943e-15	0.283293	0.569	0.287	4.63974e-11
SNHG32	1.88227e-15	0.282013	0.949	0.762	4.64675e-11
PSMF1	1.93694e-15	0.273436	0.513	0.238	4.78172e-11
SRSF2	1.95775e-15	0.259	0.896	0.648	4.8331e-11
EIF2AK1	2.00334e-15	0.278866	0.612	0.295	4.94564e-11
MRPL16	2.03037e-15	0.279664	0.755	0.441	5.01238e-11
CKAP2	2.05194e-15	0.361461	0.569	0.299	5.06564e-11
APBB1IP	2.24562e-15	0.275572	0.67	0.387	5.54377e-11
MTCH1	2.29474e-15	0.31351	0.629	0.33	5.66503e-11
DSTN	2.34781e-15	0.26589	0.609	0.333	5.79603e-11
HSPD1	2.35372e-15	0.260565	0.97	0.789	5.81063e-11
TMEM35B	2.79813e-15	0.31152	0.418	0.172	6.90775e-11
ESD	3.19309e-15	0.279463	0.851	0.563	7.88278e-11
BRK1	3.23719e-15	0.252484	0.739	0.448	7.99164e-11
MESD	3.26924e-15	0.29269	0.559	0.261	8.07078e-11
COX7A2	3.49536e-15	0.269735	0.857	0.594	8.62899e-11
CTCF	3.53451e-15	0.281316	0.561	0.264	8.72564e-11
NDUFB6	3.72899e-15	0.277012	0.674	0.387	9.20577e-11
RARS	3.9086e-15	0.273302	0.499	0.211	9.64916e-11
MARCKS	3.91204e-15	0.256638	0.316	0.069	9.65766e-11
FNTA	3.9557e-15	0.264091	0.594	0.303	9.76543e-11
PIM1	4.29415e-15	0.30508	0.586	0.303	1.0601e-10
NDUFA1	4.31826e-15	0.269992	0.884	0.64	1.06605e-10
BIVM	4.53178e-15	0.294431	0.543	0.257	1.11876e-10
EPHB6	4.72267e-15	0.259647	0.308	0.073	1.16588e-10
CNOT7	4.72673e-15	0.303687	0.664	0.368	1.16689e-10
PCYOX1L	5.02114e-15	0.275542	0.293	0.061	1.23957e-10
NOG	5.24849e-15	0.266209	0.247	0.031	1.2957e-10
CLDN10	5.38878e-15	0.26978	0.291	0.061	1.33033e-10
F2R	5.43751e-15	0.32063	0.443	0.184	1.34236e-10
PCMT1	5.76807e-15	0.265012	0.518	0.238	1.42396e-10
CDK5RAP3	5.83972e-15	0.267871	0.849	0.594	1.44165e-10
RRP7BP	6.30153e-15	0.295838	0.382	0.13	1.55566e-10
ATP5MC1	6.67657e-15	0.29312	0.573	0.295	1.64824e-10
CDKN1B	6.80672e-15	0.273596	0.507	0.23	1.68037e-10
TBCA	7.43026e-15	0.261963	0.708	0.414	1.83431e-10
NDUFB11	7.5115e-15	0.288228	0.605	0.326	1.85436e-10
ATG3	7.54776e-15	0.309002	0.479	0.215	1.86332e-10
MDK	7.81633e-15	0.335522	0.624	0.345	1.92962e-10
PDCD6IPP2	8.34763e-15	0.287883	0.356	0.107	2.06078e-10
SUCLG2	8.37513e-15	0.261512	0.231	0.019	2.06757e-10
NHP2	8.80817e-15	0.284693	0.778	0.494	2.17447e-10
MAF1	8.85406e-15	0.253998	0.617	0.314	2.1858e-10
GRB2	9.13103e-15	0.32957	0.771	0.51	2.25418e-10
JPX	9.14459e-15	0.281665	0.611	0.341	2.25753e-10
PPP4C	9.55489e-15	0.290958	0.573	0.299	2.35882e-10
AC010197.2	1.06546e-14	0.303312	0.825	0.582	2.6303e-10
ALDH6A1	1.07169e-14	0.276488	0.265	0.046	2.64568e-10
RBIS	1.07435e-14	0.269989	0.791	0.548	2.65225e-10
MRPS12	1.172e-14	0.25408	0.337	0.103	2.89333e-10
C11orf74	1.28296e-14	0.267663	0.44	0.169	3.16725e-10
QARS	1.45944e-14	0.26174	0.778	0.475	3.60291e-10
SNAPIN	1.74088e-14	0.264378	0.369	0.123	4.29772e-10
PFKL	1.84789e-14	0.267329	0.578	0.287	4.5619e-10
HYPK	1.88065e-14	0.271853	0.682	0.395	4.64276e-10
LINC00665	1.91717e-14	0.2574	0.329	0.084	4.73292e-10
ATP5IF1	1.9208e-14	0.274728	0.895	0.663	4.74189e-10
MRPL22	1.99445e-14	0.262226	0.457	0.176	4.92369e-10
ZNF146	2.01235e-14	0.25896	0.563	0.284	4.9679e-10
USP10	2.03057e-14	0.25441	0.566	0.291	5.01288e-10
HDDC2	2.07259e-14	0.253423	0.382	0.126	5.1166e-10
NBDY	2.10592e-14	0.265943	0.702	0.41	5.19888e-10
M6PR	2.20164e-14	0.263397	0.512	0.234	5.43518e-10
EBNA1BP2	2.25921e-14	0.278669	0.495	0.23	5.57731e-10
TMEM258	2.54333e-14	0.283635	0.783	0.521	6.27873e-10
CDC42	2.65227e-14	0.270297	0.919	0.693	6.54767e-10
POLD4	2.81222e-14	0.286967	0.541	0.268	6.94253e-10
ATP5PO	2.82042e-14	0.271052	0.863	0.621	6.96278e-10
CKLF	2.90455e-14	0.26699	0.552	0.284	7.17045e-10
MYD88	3.15628e-14	0.284294	0.382	0.138	7.7919e-10
ZADH2	3.17485e-14	0.277822	0.366	0.115	7.83776e-10
EIF1AX	3.33538e-14	0.286319	0.811	0.536	8.23406e-10
ADD3	3.46533e-14	0.273692	0.579	0.295	8.55486e-10
EIF4A3	3.69393e-14	0.250465	0.392	0.138	9.1192e-10
LSM6	4.13023e-14	0.278539	0.401	0.149	1.01963e-09
PYCARD	4.20304e-14	0.261401	0.631	0.36	1.03761e-09
OPN3	4.75997e-14	0.260071	0.31	0.084	1.17509e-09
AC117378.1	5.20844e-14	0.292748	0.65	0.36	1.28581e-09
TIMM17B	5.64483e-14	0.255974	0.324	0.096	1.39354e-09
DPY30	5.86742e-14	0.296406	0.608	0.349	1.44849e-09
UBE2I	5.90283e-14	0.257915	0.814	0.533	1.45723e-09
RBPMS	6.82723e-14	0.27572	0.583	0.314	1.68544e-09
OCIAD2	7.13302e-14	0.255379	0.79	0.513	1.76093e-09
ITM2A	7.42181e-14	0.265274	0.74	0.444	1.83222e-09
LPCAT4	7.49617e-14	0.263935	0.324	0.096	1.85058e-09
ADSL	8.44462e-14	0.289772	0.578	0.31	2.08472e-09
AL355075.4	8.58681e-14	0.28416	0.257	0.046	2.11983e-09
CHID1	8.79641e-14	0.251648	0.465	0.195	2.17157e-09
SUGT1	9.86669e-14	0.279223	0.605	0.318	2.43579e-09
PA2G4	1.0951e-13	0.265436	0.935	0.716	2.70347e-09
HPGD	1.12556e-13	0.262861	0.266	0.054	2.77866e-09
LCP1	1.16642e-13	0.280317	0.912	0.674	2.87954e-09
MRPL52	1.22493e-13	0.277569	0.545	0.284	3.02398e-09
DPH7	1.23494e-13	0.252514	0.389	0.142	3.04871e-09
PSMB8	1.26623e-13	0.271391	0.758	0.494	3.12595e-09
COX6A1	1.33787e-13	0.265336	0.804	0.552	3.3028e-09
METTL26	1.49065e-13	0.278153	0.441	0.199	3.67996e-09
FMC1	1.52416e-13	0.250072	0.553	0.287	3.7627e-09
AKR1B1	1.63436e-13	0.27139	0.594	0.33	4.03474e-09
FYB1	1.64022e-13	0.267283	0.2	0.011	4.0492e-09
MYB	1.73372e-13	0.297843	0.899	0.651	4.28004e-09
NLE1	1.73794e-13	0.255156	0.286	0.065	4.29045e-09
DUT	1.8288e-13	0.259756	0.883	0.621	4.51475e-09
ATP5MC3	2.02314e-13	0.281676	0.807	0.556	4.99453e-09
PRSS2	2.83822e-13	0.355175	0.255	0.046	7.00672e-09
NPC2	3.05715e-13	0.267901	0.788	0.517	7.54718e-09
UBL5	3.60935e-13	0.255365	0.929	0.713	8.9104e-09
SYT1	3.75068e-13	0.27787	0.263	0.054	9.25931e-09
HP1BP3	4.34868e-13	0.266493	0.911	0.678	1.07356e-08
GRSF1	4.35146e-13	0.260387	0.522	0.257	1.07425e-08
MCM3	4.39541e-13	0.269214	0.454	0.195	1.0851e-08
HENMT1	4.57085e-13	0.252235	0.415	0.176	1.12841e-08
ARHGAP30	5.10964e-13	0.271244	0.698	0.421	1.26142e-08
EID1	5.35929e-13	0.254769	0.981	0.778	1.32305e-08
CD37	5.98164e-13	0.279506	0.938	0.762	1.47669e-08
BCAT1	6.15677e-13	0.282556	0.638	0.375	1.51992e-08
CMBL	6.4857e-13	0.258937	0.384	0.138	1.60112e-08
RBM28	6.81458e-13	0.264076	0.517	0.253	1.68232e-08
NOP16	6.83505e-13	0.26124	0.297	0.08	1.68737e-08
GIMAP4	8.82677e-13	0.256734	0.17	0	2.17907e-08
HERC2	8.98746e-13	0.262475	0.634	0.391	2.21873e-08
PRDX2	9.13278e-13	0.262749	0.441	0.195	2.25461e-08
UCP2	9.28466e-13	0.274052	0.552	0.303	2.2921e-08
SRI	9.59386e-13	0.268495	0.741	0.479	2.36844e-08
NDUFS7	9.79454e-13	0.258495	0.427	0.18	2.41798e-08
VPS4B	1.00042e-12	0.2678	0.663	0.406	2.46973e-08
AC245060.5	1.02349e-12	0.304571	0.245	0.046	2.52669e-08
CKS1B	1.07153e-12	0.251072	0.343	0.119	2.64528e-08
METAP2	1.10165e-12	0.282061	0.814	0.571	2.71963e-08
CD34	1.26773e-12	0.290398	0.925	0.724	3.12964e-08
OSTF1	1.67393e-12	0.250465	0.343	0.119	4.13244e-08
MT-ATP8	1.86429e-12	0.263428	0.938	0.732	4.60238e-08
PIH1D1	1.88526e-12	0.253094	0.512	0.253	4.65413e-08
CALHM6	1.99157e-12	0.260859	0.672	0.421	4.9166e-08
RBM34	1.99359e-12	0.273152	0.657	0.418	4.92157e-08
ACTR3	2.64446e-12	0.27408	0.675	0.437	6.52839e-08
ARMH1	4.88834e-12	0.276853	0.599	0.333	1.20678e-07
EIF2S3	6.1849e-12	0.269218	0.884	0.663	1.52687e-07
AC016739.1	6.78571e-12	0.266187	0.682	0.425	1.67519e-07
TNFSF13B	7.49447e-12	0.270459	0.395	0.165	1.85016e-07
TMEM14C	9.83707e-12	0.275962	0.644	0.391	2.42848e-07
GNAI1	1.26082e-11	0.25365	0.606	0.341	3.1126e-07
EXOSC8	1.55537e-11	0.259667	0.55	0.303	3.83974e-07
GIMAP1	1.64181e-11	0.253618	0.387	0.165	4.05313e-07
LIMS1	1.85695e-11	0.262788	0.898	0.69	4.58426e-07
MAGED2	2.18656e-11	0.266739	0.654	0.414	5.39796e-07
CXCR4	3.69459e-11	0.297623	0.366	0.153	9.12082e-07
RGS2	1.19712e-10	0.264736	0.321	0.123	2.95533e-06
MYC	1.24005e-10	0.263509	0.357	0.146	3.06132e-06
AC005912.1	1.57875e-09	0.2992	0.467	0.276	3.89746e-05
AC103591.3	9.58927e-05	0.346564	0.574	0.51	1

## Sheet: TableS10
	ID	Description	GeneRatio	BgRatio	pvalue	p.adjust	qvalue	geneID	Count
CT-SRGs	GO:0006613	Cotranslational protein targeting to membrane	38/176	109/18866	1.93563e-50	1.54205e-47	1.40384e-47	RPL10/RPL11/RPL12/RPL13A/RPL17/RPL22/RPL23/RPL24/RPL26/RPL27A/RPL28/RPL31/RPL34/RPL35A/RPL36/RPL36A/RPL37/RPL37A/RPL38/RPL39/RPL5/RPL7A/RPL9/RPS11/RPS12/RPS15A/RPS18/RPS2/RPS20/RPS21/RPS23/RPS24/RPS25/RPS27/RPS29/RPS3A/RPS4X/RPS8	38
	GO:0045047	Protein targeting to ER	38/176	120/18866	1.4824e-48	8.85732e-46	8.06346e-46	RPL10/RPL11/RPL12/RPL13A/RPL17/RPL22/RPL23/RPL24/RPL26/RPL27A/RPL28/RPL31/RPL34/RPL35A/RPL36/RPL36A/RPL37/RPL37A/RPL38/RPL39/RPL5/RPL7A/RPL9/RPS11/RPS12/RPS15A/RPS18/RPS2/RPS20/RPS21/RPS23/RPS24/RPS25/RPS27/RPS29/RPS3A/RPS4X/RPS8	38
	GO:0006413	Translational initiation	43/176	192/18866	1.06882e-47	4.25748e-45	3.87589e-45	EIF1/EIF2S3/EIF3E/EIF4A2/PABPC1/RPL10/RPL11/RPL12/RPL13A/RPL17/RPL22/RPL23/RPL24/RPL26/RPL27A/RPL28/RPL31/RPL34/RPL35A/RPL36/RPL36A/RPL37/RPL37A/RPL38/RPL39/RPL5/RPL7A/RPL9/RPS11/RPS12/RPS15A/RPS18/RPS2/RPS20/RPS21/RPS23/RPS24/RPS25/RPS27/RPS29/RPS3A/RPS4X/RPS8	43
	GO:0006402	mRNA catabolic process	45/176	376/18866	4.07126e-37	8.1086e-35	7.38184e-35	BTG2/CIRBP/EIF3E/PABPC1/RPL10/RPL11/RPL12/RPL13A/RPL17/RPL22/RPL23/RPL24/RPL26/RPL27A/RPL28/RPL31/RPL34/RPL35A/RPL36/RPL36A/RPL37/RPL37A/RPL38/RPL39/RPL5/RPL7A/RPL9/RPS11/RPS12/RPS15A/RPS18/RPS2/RPS20/RPS21/RPS23/RPS24/RPS25/RPS27/RPS29/RPS3A/RPS4X/RPS8/UPF2/YBX3/ZFP36	45
	GO:0022613	Ribonucleoprotein complex biogenesis	22/176	482/18866	8.54349e-10	1.20111e-07	1.09346e-07	EIF2S3/EIF3E/NOP53/PRPF6/RBM5/RPL10/RPL11/RPL12/RPL13A/RPL24/RPL26/RPL35A/RPL38/RPL5/RPL7A/RPS2/RPS21/RPS24/RPS27/RPS8/SLU7/SRSF6	22
	GO:0051384	Response to glucocorticoid	9/176	147/18866	9.96115e-06	0.000820936	0.000747357	AREG/CFLAR/DDIT4/DUSP1/FLT3/FOS/FOSB/FOXO3/ZFP36	9
	GO:0031960	Response to corticosteroid	9/176	164/18866	2.39207e-05	0.00184421	0.00167892	AREG/CFLAR/DDIT4/DUSP1/FLT3/FOS/FOSB/FOXO3/ZFP36	9
	GO:0000302	Response to reactive oxygen species	10/176	235/18866	7.41258e-05	0.00454258	0.00413544	AREG/CFLAR/DUSP1/EEF2/FOS/FOXO3/JUN/MYB/PAWR/RACK1	10
	GO:0048545	Response to steroid hormone	11/176	346/18866	0.000418152	0.0158632	0.0144414	AREG/CFLAR/DDIT4/DUSP1/FLT3/FOS/FOSB/FOXO3/SAFB2/TFPI/ZFP36	11
	GO:0044774	Mitotic DNA integrity checkpoint	6/176	108/18866	0.00052769	0.0197059	0.0179397	BTG2/FOXN3/NOP53/RPL26/SOX4/SYF2	6
	ID	Description	GeneRatio	BgRatio	pvalue	p.adjust	qvalue	geneID	Count
CS-SRGs	GO:0006613	Cotranslational protein targeting to membrane	39/484	109/18866	2.25472e-34	9.76069e-31	8.22143e-31	RPL41/RPL14/RPL3/RPS24/RPLP1/RPL31/RPL27A/RPS15A/RPS3/RPS2/RPSA/RPS14/RPL10A/RPL23A/RPL5/RPS17/RPS23/RPL18A/RPS28/RPS5/RPS19/RPL6/RPL26/RPL10/RPL36A/SRP14/RPL27/RPS29/RPS15/RPL29/RPL22/RPL24/RPS25/RPL38/RPS26/RPS10/RPL35/SRP9/SSR2	39
	GO:0006402	mRNA catabolic process	62/484	376/18866	2.6296e-32	3.79452e-29	3.19612e-29	RPL41/RPL14/RPL3/RPS24/RPLP1/RPL31/RPL27A/RPS15A/RPS3/RPS2/RPSA/RPS14/RPL10A/RPL23A/RPL5/APEX1/RPS17/RPS23/RPL18A/RPS28/RPS5/RPS19/RPL6/ZFP36L2/RPL26/EIF3E/RPL10/RPL36A/RPL27/RPS29/RPS15/RPL29/RPL22/RPL24/RPS25/RPL38/NPM1/RPS26/RPS10/RPL35/LSM2/PSMB10/HSPB1/HSPA8/HNRNPC/PSMA4/PSMA6/PSMD4/LSM4/PSMB3/PSMC5/EXOSC4/HNRNPM/PSMB5/PSMF1/CNOT7/NBDY/MYD88/EIF4A3/LSM6/PSMB8/EXOSC8	62
	GO:0045047	Protein targeting to ER	38/484	120/18866	3.26413e-31	2.35507e-28	1.98367e-28	RPL41/RPL14/RPL3/RPS24/RPLP1/RPL31/RPL27A/RPS15A/RPS3/RPS2/RPSA/RPS14/RPL10A/RPL23A/RPL5/RPS17/RPS23/RPL18A/RPS28/RPS5/RPS19/RPL6/RPL26/RPL10/RPL36A/SRP14/RPL27/RPS29/RPS15/RPL29/RPL22/RPL24/RPS25/RPL38/RPS26/RPS10/RPL35/SRP9	38
	GO:0006413	Translational initiation	45/484	192/18866	1.8855e-30	1.02029e-27	8.59389e-28	RPL41/RPL14/RPL3/RPS24/RPLP1/RPL31/RPL27A/RPS15A/RPS3/RPS2/RPSA/RPS14/RPL10A/RPL23A/RPL5/RPS17/RPS23/RPL18A/RPS28/RPS5/RPS19/RPL6/RPL26/EIF3E/RPL10/RPL36A/RPL27/RPS29/RPS15/RPL29/RPL22/RPL24/RPS25/RPL38/NPM1/EIF3F/RPS26/RPS10/RPL35/DDX1/HSPB1/EIF3L/EIF2AK1/EIF1AX/EIF2S3	45
	GO:0022613	Ribonucleoprotein complex biogenesis	60/484	482/18866	1.51574e-24	5.04741e-22	4.25143e-22	RPL14/RPL3/RPS24/RPS2/RPSA/RPS14/RPL10A/RPL23A/RPL5/RPS17/RPS28/RPS5/RPS19/RPL6/RPL26/EIF3E/RPL10/RPL27/RPS15/RPL24/RPL38/CLNS1A/NPM1/EIF3F/RPS10/C1QBP/PRPF8/XRCC5/SNRPD1/RPL35/LSM2/DDX1/DDX23/SNRPD3/IMP3/SNRPE/EIF3L/SNRPF/RAN/SNRPC/NIFK/SNRPD2/LSM4/RUVBL2/LSG1/EXOSC4/RPUSD3/RRP7BP/NHP2/RBIS/MRPL22/EBNA1BP2/EIF4A3/LSM6/PA2G4/NLE1/NOP16/PIH1D1/EIF2S3/EXOSC8	60
	GO:0046034	ATP metabolic process	30/484	311/18866	5.35308e-10	9.26939e-08	7.8076e-08	ATP5F1A/NDUFA13/COX7C/UQCR10/PARP1/NDUFA11/HSPA8/ATP5MG/COX6B1/NDUFB3/NDUFA9/NDUFS3/LDHA/TPI1/GAPDH/COX5B/ATP5PF/COX5A/STOML2/COX7A2/NDUFB6/NDUFA1/ATP5MC1/NDUFB11/PFKL/ATP5IF1/ATP5PO/COX6A1/ATP5MC3/NDUFS7	30
	GO:0009144	Purine nucleoside triphosphate metabolic process	14/484	87/18866	4.32917e-08	5.67908e-06	4.78349e-06	ATP5F1A/GIMAP7/IMPDH2/ADA/PARP1/RAN/ATP5MG/COX5B/ATP5PF/NME1/STOML2/ATP5MC1/ATP5PO/ATP5MC3	14
	GO:0070482	Response to oxygen levels	30/484	396/18866	1.37523e-07	1.45204e-05	1.22305e-05	ADA/FIS1/PSMB10/CCDC115/DNMT3A/PSMA4/PSMA6/EGLN1/CDK4/LDHA/PSMD4/PTK2B/RBX1/PSMB3/PAK1/PSMC5/HMOX2/ATP6V1G1/PSMB5/PSMF1/HSPD1/CDKN1B/ADSL/PSMB8/MYB/HP1BP3/UCP2/CD34/CXCR4/MYC	30
	GO:0010257	NADH dehydrogenase complex assembly	11/484	65/18866	7.25236e-07	5.60633e-05	4.72221e-05	NDUFA13/DMAC1/NDUFA11/TIMMDC1/NDUFB3/NDUFA9/NDUFS3/NDUFB6/NDUFA1/NDUFB11/NDUFS7	11
	GO:0033108	Mitochondrial respiratory chain complex assembly	13/484	102/18866	2.07709e-06	0.000126644	0.000106672	NDUFA13/DMAC1/UQCR10/NDUFA11/PET100/TIMMDC1/NDUFB3/NDUFA9/NDUFS3/NDUFB6/NDUFA1/NDUFB11/NDUFS7	13

[truncated: 1 more sheets: TableS11]
